# Supplementary material for: Human XIRP1 is a new podosome protein targeting cytosolic bacteria as part of the IFN-γ defense program
Source: J Immunol. 2026 Jun 15;215(6):vkag116. doi: 10.1093/jimmun/vkag116 (PMC13267782; doi:10.1093/jimmun/vkag116)
Supplement: vkag116_Supplementary_Data [file vkag116_supplementary_data.zip]

Archive with 8 entries (8 files):
- Supp_Video_Captions.pdf
- S1 Table Fibroblast DEGs.xlsx
- S1_Fig.pdf
- S1_Video.mp4
- S2 Table Macrophage DEGs.xlsx
- S2_Fig.pdf
- S2_Video.mp4
- S3_Video.mp4
