# Supplementary material for: Human XIRP1 is a new podosome protein targeting cytosolic bacteria as part of the IFN-γ defense program
Source: J Immunol. 2026 Jun 15;215(6):vkag116. doi: 10.1093/jimmun/vkag116 (PMC13267782; doi:10.1093/jimmun/vkag116)
Supplement: vkag116_Supplementary_Data [file vkag116_supplementary_data.zip › S1 Table Fibroblast DEGs.xlsx]

## Sheet: IFNgvsUntreated_edgeR_result
Ensembl_ID	Gene_Symbol	log2FC	logCPM	PValue	FDR	-LOG10(FDR)
ENSG00000226025	AC005515.1	13.6076	4.49479	0	0	325
ENSG00000204252	HLA-DOA	12.4811	3.30358	0	0	325
ENSG00000204287	HLA-DRA	10.8234	6.74064	0	0	325
ENSG00000131203	IDO1	10.7826	8.68935	0	0	325
ENSG00000089127	OAS1	10.359	4.61645	0	0	325
ENSG00000225492	GBP1P1	10.0677	4.71206	0	0	325
ENSG00000162654	GBP4	10.0002	8.48021	0	0	325
ENSG00000138755	CXCL9	9.94597	4.17453	0	0	325
ENSG00000154451	GBP5	9.58453	6.5392	0	0	325
ENSG00000130303	BST2	9.302	5.96656	0	0	325
ENSG00000196126	HLA-DRB1	9.13689	3.72142	0	0	325
ENSG00000019582	CD74	9.11799	8.76626	0	0	325
ENSG00000100336	APOL4	8.27065	6.01491	0	0	325
ENSG00000242574	HLA-DMB	7.59409	4.02851	0	0	325
ENSG00000100342	APOL1	7.44243	6.37277	0	0	325
ENSG00000133321	RARRES3	7.4091	6.88469	0	0	325
ENSG00000168334	XIRP1	7.16332	4.76937	0	0	325
ENSG00000111335	OAS2	7.11463	6.26647	0	0	325
ENSG00000168062	BATF2	7.11305	6.39878	0	0	325
ENSG00000162645	GBP2	6.96845	9.16103	0	0	325
ENSG00000137959	IFI44L	6.9041	6.09119	0	0	325
ENSG00000117228	GBP1	6.40256	10.4881	0	0	325
ENSG00000128284	APOL3	6.23248	5.67833	0	0	325
ENSG00000119922	IFIT2	6.19819	6.73266	0	0	325
ENSG00000119917	IFIT3	6.17027	7.8479	0	0	325
ENSG00000155962	CLIC2	6.03802	4.12776	0	0	325
ENSG00000165949	IFI27	6.02427	3.62509	0	0	325
ENSG00000134326	CMPK2	6.00333	5.1271	0	0	325
ENSG00000010030	ETV7	5.96299	4.80861	0	0	325
ENSG00000231389	HLA-DPA1	5.94547	5.93062	0	0	325
ENSG00000134321	RSAD2	5.90622	3.26848	0	0	325
ENSG00000102524	TNFSF13B	5.84427	3.44139	0	0	325
ENSG00000204257	HLA-DMA	5.84366	5.94605	0	0	325
ENSG00000133106	EPSTI1	5.68874	5.55702	0	0	325
ENSG00000197142	ACSL5	5.66056	4.60753	0	0	325
ENSG00000137965	IFI44	5.57715	5.0102	0	0	325
ENSG00000157601	MX1	5.5605	6.64178	0	0	325
ENSG00000125347	IRF1	5.40604	9.04743	0	0	325
ENSG00000221963	APOL6	5.07828	7.52767	0	0	325
ENSG00000168394	TAP1	5.05276	9.59444	0	0	325
ENSG00000120217	CD274	4.90079	5.9875	0	0	325
ENSG00000187608	ISG15	4.86071	6.7191	0	0	325
ENSG00000197536	C5orf56	4.81654	7.02474	0	0	325
ENSG00000177409	SAMD9L	4.81079	7.64935	0	0	325
ENSG00000204261	PSMB8-AS1	4.73274	6.50585	0	0	325
ENSG00000141574	SECTM1	4.60929	9.29025	0	0	325
ENSG00000115267	IFIH1	4.60304	4.84675	0	0	325
ENSG00000140105	WARS	4.50952	11.1402	0	0	325
ENSG00000279296	PRAL	4.43723	5.92897	0	0	325
ENSG00000163131	CTSS	4.38879	5.99345	0	0	325
ENSG00000111331	OAS3	4.38121	6.87719	0	0	325
ENSG00000002549	LAP3	4.37163	9.23926	0	0	325
ENSG00000126709	IFI6	4.36704	7.79098	0	0	325
ENSG00000132530	XAF1	4.36339	6.61024	0	0	325
ENSG00000128335	APOL2	4.34781	8.13598	0	0	325
ENSG00000204642	HLA-F	4.28036	6.99658	0	0	325
ENSG00000138642	HERC6	4.2248	4.81916	0	0	325
ENSG00000137496	IL18BP	4.1189	7.42555	0	0	325
ENSG00000225864	HCG4P11	4.09404	4.45515	0	0	325
ENSG00000025708	TYMP	4.08489	6.66555	0	0	325
ENSG00000000971	CFH	4.05717	6.9902	0	0	325
ENSG00000240065	PSMB9	4.05149	6.24943	0	0	325
ENSG00000185745	IFIT1	4.04556	5.48422	0	0	325
ENSG00000068079	IFI35	3.97652	6.25093	0	0	325
ENSG00000111801	BTN3A3	3.96956	5.85998	0	0	325
ENSG00000204267	TAP2	3.94467	6.94173	0	0	325
ENSG00000173193	PARP14	3.89729	8.5634	0	0	325
ENSG00000115415	STAT1	3.82523	10.655	0	0	325
ENSG00000185338	SOCS1	3.82247	5.94775	0	0	325
ENSG00000162772	ATF3	3.79467	4.18812	0	0	325
ENSG00000173762	CD7	3.75796	4.63403	0	0	325
ENSG00000101347	SAMHD1	3.74168	7.70422	0	0	325
ENSG00000261971	MMP25-AS1	3.61423	4.58455	0	0	325
ENSG00000008517	IL32	3.61326	4.29153	0	0	325
ENSG00000183486	MX2	3.57706	4.73859	0	0	325
ENSG00000137628	DDX60	3.55618	5.73558	0	0	325
ENSG00000204592	HLA-E	3.45392	10.8889	0	0	325
ENSG00000205220	PSMB10	3.38131	5.64733	0	0	325
ENSG00000157873	TNFRSF14	3.34534	5.63946	0	0	325
ENSG00000138496	PARP9	3.30876	6.59175	0	0	325
ENSG00000185880	TRIM69	3.25944	5.06355	0	0	325
ENSG00000123609	NMI	3.24387	4.57601	0	0	325
ENSG00000090339	ICAM1	3.19178	7.46568	0	0	325
ENSG00000223865	HLA-DPB1	3.15564	4.9023	0	0	325
ENSG00000117226	GBP3	3.15431	7.31964	0	0	325
ENSG00000134470	IL15RA	3.13328	5.01365	0	0	325
ENSG00000163840	DTX3L	3.09182	6.76491	0	0	325
ENSG00000026950	BTN3A1	3.04801	6.56254	0	0	325
ENSG00000186470	BTN3A2	3.04598	6.94944	0	0	325
ENSG00000135899	SP110	3.04023	5.32603	0	0	325
ENSG00000107201	DDX58	2.98799	5.24729	0	0	325
ENSG00000179583	CIITA	2.97424	6.91409	0	0	325
ENSG00000100911	PSME2	2.90462	7.64636	0	0	325
ENSG00000185885	IFITM1	2.90324	8.70683	0	0	325
ENSG00000173530	TNFRSF10D	-2.88564	5.65078	0	0	325
ENSG00000173821	RNF213	2.87827	8.80996	0	0	325
ENSG00000059378	PARP12	2.8024	5.11673	0	0	325
ENSG00000140511	HAPLN3	2.80231	6.39953	0	0	325
ENSG00000156587	UBE2L6	2.78315	6.89013	0	0	325
ENSG00000108691	CCL2	2.78146	8.21589	0	0	325
ENSG00000140853	NLRC5	2.77254	7.12689	0	0	325
ENSG00000110446	SLC15A3	2.7583	5.50911	0	0	325
ENSG00000135148	TRAFD1	2.71205	6.84313	0	0	325
ENSG00000141682	PMAIP1	2.70702	5.54975	0	0	325
ENSG00000204264	PSMB8	2.68599	6.6105	0	0	325
ENSG00000188313	PLSCR1	2.66547	5.97988	0	0	325
ENSG00000108679	LGALS3BP	2.66161	7.49346	0	0	325
ENSG00000168899	VAMP5	2.6496	6.66949	0	0	325
ENSG00000149131	SERPING1	2.62481	8.9658	0	0	325
ENSG00000184371	CSF1	2.62325	8.21494	0	0	325
ENSG00000108950	FAM20A	2.59758	6.91979	0	0	325
ENSG00000132274	TRIM22	2.54113	8.10814	0	0	325
ENSG00000234745	HLA-B	2.52286	10.4856	0	0	325
ENSG00000132109	TRIM21	2.51762	5.9149	0	0	325
ENSG00000135052	GOLM1	2.51409	7.88723	0	0	325
ENSG00000078018	MAP2	2.50182	5.358	0	0	325
ENSG00000271581	AL671883.2	2.46071	5.96193	0	0	325
ENSG00000092010	PSME1	2.44206	7.54936	0	0	325
ENSG00000130589	HELZ2	2.44076	6.48296	0	0	325
ENSG00000182179	UBA7	2.28907	6.43732	0	0	325
ENSG00000166710	B2M	2.27242	11.6686	0	0	325
ENSG00000113504	SLC12A7	2.26586	6.15894	0	0	325
ENSG00000152778	IFIT5	2.25976	5.64773	0	0	325
ENSG00000170581	STAT2	2.11052	8.5154	0	0	325
ENSG00000136040	PLXNC1	2.00647	6.00338	0	0	325
ENSG00000175899	A2M	2.00317	7.9818	0	0	325
ENSG00000067066	SP100	1.98045	7.18789	0	0	325
ENSG00000256043	CTSO	1.96125	5.72457	0	0	325
ENSG00000140464	PML	1.95748	6.8084	0	0	325
ENSG00000124201	ZNFX1	1.9418	7.97213	0	0	325
ENSG00000114127	XRN1	1.93253	6.92134	0	0	325
ENSG00000164307	ERAP1	1.9121	7.32104	0	0	325
ENSG00000013374	NUB1	1.89365	6.87785	0	0	325
ENSG00000231925	TAPBP	1.67116	7.5221	0	0	325
ENSG00000163565	IFI16	1.6379	7.58381	0	0	325
ENSG00000182326	C1S	1.62398	10.7764	0	0	325
ENSG00000123240	OPTN	1.59949	7.93299	0	0	325
ENSG00000181381	DDX60L	2.07562	5.33566	3.17298839072165e-319	3.39716672499695e-317	316.469
ENSG00000112139	MDGA1	2.1649	5.03274	3.20276294784998e-312	3.40437572334414e-310	309.468
ENSG00000155363	MOV10	1.73492	6.73448	1.11576e-305	1.17753e-303	302.929
ENSG00000169245	CXCL10	8.27142	3.13488	1.56356e-300	1.63841e-298	297.786
ENSG00000124226	RNF114	1.64099	6.9706	2.40322e-298	2.50053e-296	295.602
ENSG00000277893	SRD5A2	3.79939	3.6773	5.17172e-290	5.3435e-288	287.272
ENSG00000104312	RIPK2	1.82625	5.68907	6.31712e-288	6.48162e-286	285.188
ENSG00000050405	LIMA1	1.34854	8.67092	3.07553e-284	3.13385e-282	281.504
ENSG00000096968	JAK2	2.23439	5.18461	3.25272e-282	3.2917e-280	279.483
ENSG00000171992	SYNPO	1.55237	6.75082	2.39191e-281	2.40411e-279	278.619
ENSG00000116514	RNF19B	2.65215	4.8215	3.6138e-281	3.60769e-279	278.443
ENSG00000171345	KRT19	-1.54111	7.19471	6.23612e-278	6.1838e-276	275.209
ENSG00000013016	EHD3	1.32348	8.34371	1.56618e-277	1.54269e-275	274.812
ENSG00000065320	NTN1	2.52863	4.79556	5.66595e-271	5.544e-269	268.256
ENSG00000139192	TAPBPL	2.19235	5.28147	1.57629e-270	1.53222e-268	267.815
ENSG00000103888	CEMIP	-1.33596	8.82321	7.4461e-270	7.1906e-268	267.143
ENSG00000135905	DOCK10	1.54429	6.34694	1.06348e-269	1.02032e-267	266.991
ENSG00000160710	ADAR	1.31256	8.70861	1.50685e-268	1.43637e-266	265.843
ENSG00000163568	AIM2	6.35316	3.01807	3.3887e-266	3.20949e-264	263.494
ENSG00000137752	CASP1	2.04241	6.03644	3.62764e-265	3.41391e-263	262.467
ENSG00000198959	TGM2	1.69327	10.735	2.47778e-262	2.31704e-260	259.635
ENSG00000204525	HLA-C	1.71125	10.9935	5.31089e-262	4.93512e-260	259.307
ENSG00000183153	GJD3	2.16212	4.7785	4.10904e-261	3.79444e-259	258.421
ENSG00000164342	TLR3	4.24921	3.08765	6.13413e-260	5.6293e-258	257.25
ENSG00000239713	APOBEC3G	2.85516	3.83898	2.16389e-258	1.97354e-256	255.705
ENSG00000073331	ALPK1	2.43033	4.23849	3.78009e-252	3.42644e-250	249.465
ENSG00000196569	LAMA2	-1.52895	6.88944	9.90941e-249	8.92754e-247	246.049
ENSG00000196776	CD47	1.41563	6.92343	6.78282e-246	6.07371e-244	243.217
ENSG00000136436	CALCOCO2	1.41941	6.71478	3.21086e-245	2.85786e-243	242.544
ENSG00000131711	MAP1B	1.41959	8.58822	3.72361e-245	3.29439e-243	242.482
ENSG00000213064	SFT2D2	1.5674	5.80352	2.25629e-243	1.98433e-241	240.702
ENSG00000001617	SEMA3F	1.82811	5.32598	2.35622e-241	2.05995e-239	238.686
ENSG00000188641	DPYD	1.62867	5.81944	1.15849e-239	1.00686e-237	236.997
ENSG00000146859	TMEM140	1.95059	5.04489	2.59026e-233	2.23808e-231	230.65
ENSG00000108387	2020-09-04	3.54569	3.36435	8.74053e-232	7.50822e-230	229.124
ENSG00000263069	AC124319.2	2.37001	4.28118	7.13435e-230	6.09307e-228	227.215
ENSG00000206503	HLA-A	1.51134	10.3169	1.4513e-229	1.23235e-227	226.909
ENSG00000129667	RHBDF2	2.36464	5.10852	2.27544e-228	1.92112e-226	225.716
ENSG00000079385	CEACAM1	6.55263	3.30143	8.75066e-225	7.34608e-223	222.134
ENSG00000168404	MLKL	2.40145	5.18742	2.03252e-222	1.69664e-220	219.77
ENSG00000136869	TLR4	2.03693	5.08804	5.88648e-222	4.88611e-220	219.311
ENSG00000234518	PTGES3P1	7.74463	2.85202	4.27401e-215	3.52785e-213	212.452
ENSG00000130813	C19orf66	1.39333	6.22043	6.93452e-213	5.69209e-211	210.245
ENSG00000151012	SLC7A11	-1.80533	5.50777	1.64328e-211	1.34141e-209	208.872
ENSG00000158714	SLAMF8	3.50477	3.79186	2.63504e-211	2.13916e-209	208.67
ENSG00000109861	CTSC	1.31001	7.19983	5.29542e-211	4.2754e-209	208.369
ENSG00000086061	DNAJA1	1.10857	8.46032	8.58277e-210	6.89187e-208	207.162
ENSG00000168807	SNTB2	1.39631	6.30786	2.08569e-207	1.66573e-205	204.778
ENSG00000135821	GLUL	1.22072	8.51624	1.32826e-206	1.05511e-204	203.977
ENSG00000204516	MICB	1.78771	4.88957	8.10097e-206	6.40063e-204	203.194
ENSG00000041357	PSMA4	1.23168	7.28993	6.7373e-205	5.29487e-203	202.276
ENSG00000165092	ALDH1A1	-1.16496	8.55354	8.43672e-204	6.59537e-202	201.181
ENSG00000138347	MYPN	1.98424	5.17868	2.37544e-203	1.84722e-201	200.733
ENSG00000108688	CCL7	3.49623	4.0641	4.44332e-203	3.43718e-201	200.464
ENSG00000041353	RAB27B	2.969	4.06407	4.85601e-203	3.73685e-201	200.427
ENSG00000146674	IGFBP3	-1.40746	9.34509	3.39396e-202	2.59823e-200	199.585
ENSG00000121858	TNFSF10	7.51011	2.61369	1.25935e-201	9.59116e-200	199.018
ENSG00000267607	AC011511.5	2.93141	4.9921	7.80786e-201	5.91596e-199	198.228
ENSG00000168961	LGALS9	4.6479	3.60344	5.32022e-200	4.01053e-198	197.397
ENSG00000121060	TRIM25	1.4667	6.78155	5.6212e-199	4.2159e-197	196.375
ENSG00000129515	SNX6	1.25077	7.11273	1.03074e-195	7.69148e-194	193.114
ENSG00000105835	NAMPT	1.20804	7.12334	3.38485e-195	2.51312e-193	192.6
ENSG00000135069	PSAT1	-1.44916	6.21311	3.31873e-194	2.45171e-192	191.611
ENSG00000172936	MYD88	1.43508	6.35192	8.90528e-194	6.54604e-192	191.184
ENSG00000148411	NACC2	1.32118	6.23388	4.80964e-193	3.51794e-191	190.454
ENSG00000172183	ISG20	3.12602	3.24055	3.81058e-192	2.77347e-190	189.557
ENSG00000013364	MVP	1.1759	8.30215	6.99042e-191	5.06291e-189	188.296
ENSG00000112096	SOD2	1.27773	8.34093	2.35634e-189	1.69829e-187	186.77
ENSG00000138134	STAMBPL1	1.76506	4.73103	3.15161e-189	2.26044e-187	186.646
ENSG00000213949	ITGA1	1.30667	6.84686	8.24895e-186	5.88784e-184	183.23
ENSG00000148175	STOM	1.087	7.94174	1.72045e-184	1.2221e-182	181.913
ENSG00000022267	FHL1	-1.11257	8.02261	6.00555e-184	4.24555e-182	181.372
ENSG00000184979	USP18	3.40773	3.47145	9.99119e-184	7.02952e-182	181.153
ENSG00000159403	C1R	1.29949	10.8785	3.8507e-180	2.6964e-178	177.569
ENSG00000111913	RIPOR2	1.21842	7.37923	1.71549e-179	1.19558e-177	176.922
ENSG00000177989	ODF3B	3.08491	3.11566	1.73629e-179	1.2044e-177	176.919
ENSG00000116663	FBXO6	2.78541	3.65953	2.72771e-178	1.88327e-176	175.725
ENSG00000142089	IFITM3	1.66041	9.84152	3.6615e-177	2.51621e-175	174.599
ENSG00000157827	FMNL2	1.55976	5.55568	5.70784e-176	3.90432e-174	173.408
ENSG00000197448	GSTK1	1.39762	6.83153	1.05043e-175	7.1521e-174	173.146
ENSG00000167371	PRRT2	1.81732	4.83415	2.41562e-174	1.63719e-172	171.786
ENSG00000161921	CXCL16	3.34072	2.91363	5.31588e-174	3.5864e-172	171.445
ENSG00000205413	SAMD9	1.60097	5.26409	1.30466e-172	8.76195e-171	170.057
ENSG00000227766	HCG4P5	1.51475	7.76248	2.12224e-172	1.41883e-170	169.848
ENSG00000008516	MMP25	3.80485	2.65744	5.21819e-172	3.47292e-170	169.459
ENSG00000065427	KARS	1.19778	7.35892	1.00372e-170	6.6502e-169	168.177
ENSG00000180817	PPA1	1.26818	6.40873	1.65245e-170	1.08995e-168	167.963
ENSG00000164136	IL15	2.65624	3.38258	6.94489e-170	4.56048e-168	167.341
ENSG00000113583	C5orf15	1.22621	6.39653	6.81549e-169	4.4557e-167	166.351
ENSG00000164308	ERAP2	2.73317	3.29144	1.39573e-168	9.08451e-167	166.042
ENSG00000148634	HERC4	1.0963	7.44576	2.77137e-168	1.79592e-166	165.746
ENSG00000142910	TINAGL1	-2.87391	3.96392	2.49529e-167	1.60995e-165	164.793
ENSG00000113594	LIFR	1.43893	5.56819	3.21808e-165	2.06727e-163	162.685
ENSG00000117461	PIK3R3	1.41705	5.25327	6.41358e-165	4.10219e-163	162.387
ENSG00000178685	PARP10	2.21303	3.89321	2.40087e-164	1.529e-162	161.816
ENSG00000130176	CNN1	-1.4665	5.61738	2.59441e-162	1.64517e-160	159.784
ENSG00000172296	SPTLC3	3.51172	2.70584	2.11855e-161	1.33768e-159	158.874
ENSG00000169248	CXCL11	6.6711	2.1753	7.58799e-161	4.77075e-159	158.321
ENSG00000183801	OLFML1	1.38791	5.16539	7.90363e-161	4.94814e-159	158.306
ENSG00000112297	CRYBG1	2.06067	4.13043	1.3521e-157	8.42921e-156	155.074
ENSG00000168818	STX18	1.16753	6.37436	1.21641e-152	7.55145e-151	150.122
ENSG00000088882	CPXM1	1.54418	4.9506	6.06206e-152	3.74757e-150	149.426
ENSG00000154188	ANGPT1	1.24172	5.76341	1.00388e-150	6.18014e-149	148.209
ENSG00000165806	CASP7	1.2037	5.83627	4.76994e-148	2.92431e-146	145.534
ENSG00000060718	COL11A1	-1.27027	6.48855	6.66487e-148	4.06915e-146	145.39
ENSG00000105976	MET	1.40205	5.97458	1.54197e-147	9.37557e-146	145.028
ENSG00000137198	GMPR	2.23904	4.18342	5.25573e-147	3.18251e-145	144.497
ENSG00000135655	USP15	1.20343	5.90568	2.0201e-146	1.21825e-144	143.914
ENSG00000006210	CX3CL1	8.3468	1.99181	2.08758e-145	1.25382e-143	142.902
ENSG00000125826	RBCK1	1.29228	7.06202	2.93668e-145	1.75666e-143	142.755
ENSG00000123685	BATF3	2.78345	3.01205	4.88344e-145	2.90939e-143	142.536
ENSG00000146425	DYNLT1	1.18147	6.43243	5.78517e-145	3.43277e-143	142.464
ENSG00000132963	POMP	1.13969	6.8948	8.54673e-145	5.05112e-143	142.297
ENSG00000144118	RALB	1.08628	7.00572	2.73979e-144	1.61277e-142	141.792
ENSG00000234127	TRIM26	1.14321	6.08575	5.86878e-143	3.44092e-141	140.463
ENSG00000028137	TNFRSF1B	2.38026	3.3663	1.12884e-142	6.59234e-141	140.181
ENSG00000088280	ASAP3	1.21889	5.63044	2.42972e-142	1.41335e-140	139.85
ENSG00000121064	SCPEP1	1.08547	6.77886	7.53513e-142	4.36594e-140	139.36
ENSG00000152332	UHMK1	1.06694	6.94267	1.9744e-141	1.13952e-139	138.943
ENSG00000168610	STAT3	1.07615	8.1678	5.29746e-139	3.04552e-137	136.516
ENSG00000197646	PDCD1LG2	1.58311	5.34101	2.69327e-138	1.54237e-136	135.812
ENSG00000120337	TNFSF18	2.89976	2.85564	1.16774e-137	6.66153e-136	135.176
ENSG00000100226	GTPBP1	1.10485	6.22506	3.46719e-137	1.9703e-135	134.705
ENSG00000104518	GSDMD	1.22346	5.92325	3.49138e-137	1.97644e-135	134.704
ENSG00000136514	RTP4	7.35694	1.90517	1.08662e-136	6.12777e-135	134.213
ENSG00000144596	GRIP2	3.0313	2.85321	2.37267e-136	1.33294e-134	133.875
ENSG00000106785	TRIM14	1.31281	5.25571	4.56888e-135	2.55702e-133	132.592
ENSG00000163132	MSX1	1.39092	6.55713	2.55193e-134	1.42282e-132	131.847
ENSG00000220785	MTMR9LP	1.34337	5.05891	6.27139e-134	3.48345e-132	131.458
ENSG00000277586	NEFL	-2.54367	3.92427	7.1235e-134	3.94194e-132	131.404
ENSG00000108700	CCL8	6.07873	1.90436	1.16072e-133	6.39914e-132	131.194
ENSG00000168268	NT5DC2	-1.23704	6.3284	2.95784e-133	1.62461e-131	130.789
ENSG00000112343	TRIM38	1.21254	5.80641	1.25e-132	6.84028e-131	130.165
ENSG00000102547	CAB39L	1.22751	5.36659	1.06753e-131	5.8202e-130	129.235
ENSG00000005249	PRKAR2B	1.28932	5.12771	1.6618e-131	9.02688e-130	129.044
ENSG00000028116	VRK2	1.37127	5.30683	3.2955e-131	1.78355e-129	128.749
ENSG00000146006	LRRTM2	5.41693	2.01057	9.29215e-131	5.01064e-129	128.3
ENSG00000160932	LY6E	1.38361	9.42555	2.27863e-130	1.22424e-128	127.912
ENSG00000178033	CALHM5	1.32957	4.93671	2.82814e-130	1.51398e-128	127.82
ENSG00000087266	SH3BP2	1.10614	6.00575	1.08813e-129	5.80399e-128	127.236
ENSG00000130487	KLHDC7B	6.17119	1.99414	1.89557e-129	1.00745e-127	126.997
ENSG00000080573	COL5A3	-1.03245	7.04099	1.11543e-128	5.90697e-127	126.229
ENSG00000029153	ARNTL2	1.49631	5.43585	1.09016e-127	5.75253e-126	125.24
ENSG00000137767	SQOR	1.64107	5.32992	2.1845e-127	1.14861e-125	124.94
ENSG00000185404	SP140L	1.35951	4.89965	4.46052e-127	2.33703e-125	124.631
ENSG00000020633	RUNX3	1.11518	6.35274	7.05633e-127	3.684e-125	124.434
ENSG00000130066	SAT1	1.32439	5.2909	2.22359e-126	1.15682e-124	123.937
ENSG00000150687	PRSS23	-0.981836	7.61025	4.59229e-126	2.38074e-124	123.623
ENSG00000139921	TMX1	1.05684	6.35181	5.39083e-126	2.78495e-124	123.555
ENSG00000168310	IRF2	1.33847	5.0543	1.17628e-125	6.05557e-124	123.218
ENSG00000075223	SEMA3C	1.12221	7.05406	3.95841e-125	2.03075e-123	122.692
ENSG00000046653	GPM6B	1.76134	4.21051	4.2141e-125	2.15444e-123	122.667
ENSG00000166825	ANPEP	0.830414	9.7812	5.7392e-124	2.92402e-122	121.534
ENSG00000185507	IRF7	2.61447	3.10436	6.78832e-124	3.44665e-122	121.463
ENSG00000198604	BAZ1A	1.04462	6.17019	5.22911e-123	2.64589e-121	120.577
ENSG00000123992	DNPEP	1.19101	6.32717	6.48306e-123	3.26919e-121	120.486
ENSG00000155016	CYP2U1	1.62368	4.92158	3.32444e-122	1.6707e-120	119.777
ENSG00000147416	ATP6V1B2	1.02389	7.07673	4.04721e-122	2.02704e-120	119.693
ENSG00000067082	KLF6	0.951741	7.32371	1.06794e-121	5.33067e-120	119.273
ENSG00000058272	PPP1R12A	1.04282	6.97735	1.96895e-121	9.79503e-120	119.009
ENSG00000049540	ELN	-1.07146	9.9233	2.07472e-120	1.02866e-118	117.988
ENSG00000140416	TPM1	-0.827222	9.19748	4.65647e-120	2.30098e-118	117.638
ENSG00000159200	RCAN1	-1.25502	6.09017	2.34819e-119	1.15648e-117	116.937
ENSG00000125148	MT2A	0.89523	8.57839	3.67277e-119	1.80283e-117	116.744
ENSG00000133943	DGLUCY	1.59328	4.58627	8.83572e-119	4.32277e-117	116.364
ENSG00000143870	PDIA6	0.799879	9.23792	9.64061e-119	4.70099e-117	116.328
ENSG00000178919	FOXE1	-1.34326	6.10314	1.2693e-118	6.16903e-117	116.21
ENSG00000152990	ADGRA3	-1.20048	5.80848	1.30498e-118	6.32167e-117	116.199
ENSG00000172716	SLFN11	1.10301	5.72774	1.52944e-118	7.38481e-117	116.132
ENSG00000181751	C5orf30	1.43976	4.53776	2.66811e-118	1.28408e-116	115.891
ENSG00000110492	MDK	1.09382	6.27778	6.68945e-118	3.20898e-116	115.494
ENSG00000006468	ETV1	1.31369	4.8867	3.00787e-117	1.43823e-115	114.842
ENSG00000123146	ADGRE5	1.0117	6.8997	1.66762e-116	7.94809e-115	114.1
ENSG00000254838	GVINP1	4.37523	1.88291	2.76678e-116	1.31444e-114	113.881
ENSG00000149968	MMP3	-1.04569	7.19756	3.32115e-116	1.57276e-114	113.803
ENSG00000103175	WFDC1	-1.12287	5.95604	5.15588e-116	2.43381e-114	113.614
ENSG00000174243	DDX23	0.924906	7.17824	5.39445e-116	2.53831e-114	113.595
ENSG00000060491	OGFR	1.17531	6.48956	1.22054e-112	5.7249e-111	110.242
ENSG00000131943	C19orf12	1.07856	5.68104	2.28524e-112	1.0685e-110	109.971
ENSG00000112769	LAMA4	0.862547	8.28802	2.60842e-112	1.21575e-110	109.915
ENSG00000172346	CSDC2	-1.34216	5.23092	7.16224e-112	3.32774e-110	109.478
ENSG00000105559	PLEKHA4	1.15652	5.48853	4.32883e-111	2.00497e-109	108.698
ENSG00000163755	HPS3	1.24115	5.5673	2.74144e-110	1.26577e-108	107.898
ENSG00000125730	C3	0.836956	9.86673	2.89208e-110	1.33117e-108	107.876
ENSG00000091986	CCDC80	-0.83437	8.36578	8.52242e-110	3.91052e-108	107.408
ENSG00000155287	SLC25A28	1.28226	4.85694	1.30591e-109	5.97361e-108	107.224
ENSG00000245532	NEAT1	0.860438	9.53931	2.85058e-109	1.29992e-107	106.886
ENSG00000151388	ADAMTS12	-1.17027	5.67409	6.74028e-109	3.06424e-107	106.514
ENSG00000166889	PATL1	0.992388	6.35868	8.36255e-108	3.79008e-106	105.421
ENSG00000164054	SHISA5	1.07168	7.90779	1.08231e-107	4.89027e-106	105.311
ENSG00000149633	KIAA1755	1.28778	5.42752	2.5713e-107	1.15826e-105	104.936
ENSG00000186480	INSIG1	1.211	6.05144	7.46361e-107	3.35182e-105	104.475
ENSG00000043143	JADE2	1.1555	5.5136	4.08065e-106	1.82702e-104	103.738
ENSG00000138760	SCARB2	0.793388	8.47619	4.81012e-106	2.14711e-104	103.668
ENSG00000206337	HCP5	2.80553	2.5339	5.28007e-106	2.34979e-104	103.629
ENSG00000187688	TRPV2	1.66274	4.01799	7.69473e-106	3.4141e-104	103.467
ENSG00000180875	GREM2	-0.940335	7.0579	1.89302e-105	8.37404e-104	103.077
ENSG00000005059	MCUB	1.66744	3.84679	3.10292e-105	1.36853e-103	102.864
ENSG00000163431	LMOD1	-1.08248	5.94264	1.0077e-104	4.43116e-103	102.353
ENSG00000166448	TMEM130	1.41394	4.60019	1.15095e-104	5.04608e-103	102.297
ENSG00000164164	OTUD4	0.959604	6.34435	1.28342e-104	5.61023e-103	102.251
ENSG00000244509	APOBEC3C	1.21432	5.66028	3.81683e-104	1.66353e-102	101.779
ENSG00000163661	PTX3	-1.08406	5.90887	1.0928e-103	4.74886e-102	101.323
ENSG00000104325	DECR1	1.01564	5.8934	2.03892e-103	8.83434e-102	101.054
ENSG00000185722	ANKFY1	0.915201	6.78813	2.17474e-103	9.39525e-102	101.027
ENSG00000143774	GUK1	1.04118	7.24708	8.97432e-103	3.86576e-101	100.413
ENSG00000180628	PCGF5	1.02367	5.88665	2.06078e-102	8.85117e-101	100.053
ENSG00000154175	ABI3BP	2.3325	2.90734	1.37356e-101	5.88242e-100	99.2304
ENSG00000137200	CMTR1	0.969786	6.28308	1.64716e-101	7.03374e-100	99.1528
ENSG00000184838	PRR16	1.20593	5.01391	2.11082e-101	8.98771e-100	99.0464
ENSG00000129003	VPS13C	0.960946	6.43013	5.67574e-101	2.40974e-99	98.618
ENSG00000120658	ENOX1	2.42462	2.78439	3.5978e-100	1.52314e-98	97.8173
ENSG00000153029	MR1	1.29579	5.06475	5.32541e-100	2.24808e-98	97.6482
ENSG00000261884	AC040162.1	2.59887	2.62262	7.08247e-100	2.9813e-98	97.5256
ENSG00000100422	CERK	-0.985412	6.40596	1.29922e-99	5.45341e-98	97.2633
ENSG00000133313	CNDP2	0.931776	6.41192	2.24176e-99	9.38301e-98	97.0277
ENSG00000144749	LRIG1	-0.988686	6.4157	3.6049e-99	1.50459e-97	96.8226
ENSG00000105402	NAPA	1.01392	6.07224	3.24513e-97	1.35062e-95	94.8695
ENSG00000173706	HEG1	0.796575	7.78596	3.82756e-97	1.58855e-95	94.799
ENSG00000265972	TXNIP	0.800293	7.61818	6.12818e-97	2.53624e-95	94.5958
ENSG00000163069	SGCB	0.79913	7.72917	7.28342e-97	3.00594e-95	94.522
ENSG00000055332	EIF2AK2	1.06667	6.63032	9.85159e-97	4.05452e-95	94.3921
ENSG00000006451	RALA	0.946951	6.14115	1.55402e-96	6.37796e-95	94.1953
ENSG00000134013	LOXL2	-0.72104	9.29228	9.35241e-96	3.82775e-94	93.4171
ENSG00000164761	TNFRSF11B	-0.882649	8.54715	1.24562e-95	5.08398e-94	93.2938
ENSG00000147130	ZMYM3	1.22339	5.41511	6.08011e-95	2.47475e-93	92.6065
ENSG00000206341	HLA-H	1.37211	4.59338	7.57242e-95	3.0737e-93	92.5123
ENSG00000108821	COL1A1	-0.81147	13.9732	2.47255e-94	1.00088e-92	91.9996
ENSG00000134363	FST	0.920146	7.11168	3.67431e-94	1.48328e-92	91.8288
ENSG00000137727	ARHGAP20	2.14121	3.09934	4.119e-94	1.65826e-92	91.7803
ENSG00000070759	TESK2	2.37798	2.82591	4.13288e-94	1.65933e-92	91.7801
ENSG00000110057	UNC93B1	1.31106	4.64879	4.11679e-93	1.64839e-91	90.7829
ENSG00000026103	FAS	1.01729	5.70861	4.80413e-93	1.9184e-91	90.7171
ENSG00000176907	TCIM	0.794604	7.45247	1.3653e-92	5.43728e-91	90.2646
ENSG00000170745	KCNS3	2.24917	3.52325	4.48813e-92	1.78258e-90	89.749
ENSG00000182957	SPATA13	1.19023	5.28791	4.82936e-92	1.91297e-90	89.7183
ENSG00000143882	ATP6V1C2	0.959691	7.20356	5.52939e-92	2.1844e-90	89.6607
ENSG00000168685	IL7R	0.846014	6.8763	6.15145e-92	2.42367e-90	89.6155
ENSG00000115963	RND3	0.719906	9.08097	1.02903e-91	4.04358e-90	89.3932
ENSG00000166471	TMEM41B	0.9396	6.21698	1.58772e-91	6.22243e-90	89.206
ENSG00000183723	CMTM4	-1.19696	5.25946	1.77254e-91	6.92838e-90	89.1594
ENSG00000266208	AC080112.1	1.51481	4.08283	2.87119e-91	1.11931e-89	88.951
ENSG00000151883	PARP8	1.22461	4.66153	3.5836e-91	1.39336e-89	88.8559
ENSG00000170379	TCAF2	2.72077	2.39586	4.05727e-91	1.57339e-89	88.8032
ENSG00000076706	MCAM	-1.41504	4.65184	4.5456e-91	1.75815e-89	88.7549
ENSG00000089041	P2RX7	2.76531	2.65316	6.17782e-91	2.38322e-89	88.6228
ENSG00000062598	ELMO2	1.1531	6.05617	9.88315e-91	3.8027e-89	88.4199
ENSG00000124212	PTGIS	0.821304	7.12805	2.97392e-90	1.14129e-88	87.9426
ENSG00000134779	TPGS2	0.87698	6.80537	3.23062e-90	1.23659e-88	87.9078
ENSG00000121900	TMEM54	1.17964	5.17082	4.6893e-90	1.7903e-88	87.7471
ENSG00000198087	CD2AP	1.06127	5.18063	5.04422e-90	1.92084e-88	87.7165
ENSG00000136044	APPL2	-1.01164	6.46966	5.00951e-89	1.90271e-87	86.7206
ENSG00000179021	C3orf38	1.13629	4.80613	1.00453e-88	3.80563e-87	86.4196
ENSG00000092068	SLC7A8	1.18468	5.52464	1.45137e-88	5.48439e-87	86.2609
ENSG00000122641	INHBA	-0.964561	6.00898	2.15048e-88	8.10543e-87	86.0912
ENSG00000213699	SLC35F6	0.968951	5.7762	2.40049e-88	9.02475e-87	86.0446
ENSG00000138448	ITGAV	-0.781373	8.18794	2.4378e-88	9.14176e-87	86.039
ENSG00000087448	KLHL42	0.890527	6.10897	1.64412e-87	6.14983e-86	85.2111
ENSG00000057657	PRDM1	1.02245	5.24313	1.77179e-87	6.61065e-86	85.1798
ENSG00000108771	DHX58	1.91989	3.2045	4.20283e-87	1.56415e-85	84.8057
ENSG00000136048	DRAM1	0.789903	7.63351	5.29877e-87	1.96707e-85	84.7062
ENSG00000101596	SMCHD1	0.948184	6.51349	5.82872e-87	2.15838e-85	84.6659
ENSG00000256029	AL590560.1	2.00124	3.16116	8.24674e-87	3.04614e-85	84.5163
ENSG00000136147	PHF11	1.42195	4.57777	9.71436e-87	3.57929e-85	84.4462
ENSG00000172340	SUCLG2	0.899344	6.06301	1.01887e-86	3.74473e-85	84.4266
ENSG00000054654	SYNE2	1.65844	4.54045	1.09304e-86	3.9999e-85	84.398
ENSG00000169660	HEXDC	1.53476	4.52945	1.09371e-86	3.9999e-85	84.398
ENSG00000099250	NRP1	0.695179	8.70766	1.70063e-86	6.20413e-85	84.2073
ENSG00000287263		1.94831	3.13335	1.78314e-86	6.48913e-85	84.1878
ENSG00000145362	ANK2	1.9577	3.28639	1.99377e-86	7.23783e-85	84.1404
ENSG00000176046	NUPR1	0.873517	6.6074	4.25503e-86	1.54088e-84	83.8122
ENSG00000124493	GRM4	2.60966	2.57299	1.78815e-85	6.45964e-84	83.1898
ENSG00000143384	MCL1	0.681983	9.00375	3.19557e-85	1.15157e-83	82.9387
ENSG00000166974	MAPRE2	0.972197	5.46236	1.90012e-84	6.83072e-83	82.1655
ENSG00000136156	ITM2B	0.883383	8.50299	2.20858e-84	7.92033e-83	82.1013
ENSG00000135114	OASL	10.4055	1.20508	2.24996e-84	8.04921e-83	82.0942
ENSG00000284194	SCO2	1.34581	5.02756	4.0233e-84	1.43585e-82	81.8429
ENSG00000128656	CHN1	1.02966	5.9324	5.55836e-84	1.97891e-82	81.7036
ENSG00000157657	ZNF618	0.93246	6.34464	8.38367e-84	2.97761e-82	81.5261
ENSG00000111912	NCOA7	1.04377	5.16686	1.01389e-83	3.59237e-82	81.4446
ENSG00000110092	CCND1	0.644922	10.3682	2.98068e-83	1.05358e-81	80.9773
ENSG00000196739	COL27A1	0.811528	6.89136	6.5391e-83	2.30585e-81	80.6372
ENSG00000123983	ACSL3	0.78863	7.12904	8.37719e-83	2.94698e-81	80.5306
ENSG00000141543	EIF4A3	0.919676	7.12814	1.46121e-82	5.12812e-81	80.29
ENSG00000166801	FAM111A	0.915433	6.30407	2.13749e-82	7.48376e-81	80.1259
ENSG00000017427	IGF1	-2.03579	3.56986	3.47902e-82	1.21519e-80	79.9154
ENSG00000184014	DENND5A	0.731813	7.66929	4.39669e-82	1.5321e-80	79.8147
ENSG00000140092	FBLN5	0.87489	9.24582	6.26777e-82	2.17897e-80	79.6617
ENSG00000158773	USF1	1.01233	5.61788	7.35848e-82	2.55215e-80	79.5931
ENSG00000213928	IRF9	1.9187	3.08797	1.64815e-81	5.70291e-80	79.2439
ENSG00000096996	IL12RB1	7.59718	1.25147	2.44663e-81	8.44601e-80	79.0733
ENSG00000135048	TMEM2	0.744226	7.862	2.91882e-81	1.00526e-79	78.9977
ENSG00000110218	PANX1	0.972585	5.72701	3.27174e-81	1.12418e-79	78.9492
ENSG00000258666	AL157871.4	4.76606	1.22086	4.97023e-81	1.70383e-79	78.7686
ENSG00000132792	CTNNBL1	1.14728	5.56421	5.11551e-81	1.74958e-79	78.7571
ENSG00000139182	CLSTN3	0.927632	5.6588	6.4692e-81	2.20745e-79	78.6561
ENSG00000101342	TLDC2	3.56435	2.34517	7.81093e-81	2.65914e-79	78.5753
ENSG00000223749	MIR503HG	1.66513	4.41631	1.96239e-80	6.66536e-79	78.1762
ENSG00000139178	C1RL	0.870811	6.25983	2.83495e-80	9.60697e-79	78.0174
ENSG00000113657	DPYSL3	0.820683	7.42211	3.24721e-80	1.09788e-78	77.9594
ENSG00000143537	ADAM15	0.900591	6.40834	4.72564e-80	1.59409e-78	77.7975
ENSG00000188157	AGRN	0.767754	8.73251	5.41495e-80	1.82246e-78	77.7393
ENSG00000155324	GRAMD2B	0.983541	6.64876	8.31576e-80	2.79239e-78	77.554
ENSG00000166347	CYB5A	1.0222	5.01493	8.80361e-80	2.94951e-78	77.5303
ENSG00000057252	SOAT1	0.940857	5.70632	8.98091e-80	3.0021e-78	77.5226
ENSG00000104805	NUCB1	0.895748	8.61134	1.1338e-79	3.78147e-78	77.4223
ENSG00000115884	SDC1	-0.912025	6.07605	1.20834e-79	4.02101e-78	77.3957
ENSG00000128203	ASPHD2	2.08586	2.82629	2.04915e-79	6.80365e-78	77.1673
ENSG00000183615	FAM167B	2.07971	2.84807	2.41318e-79	7.99432e-78	77.0972
ENSG00000197930	ERO1A	0.832964	6.2146	2.63465e-79	8.70849e-78	77.0601
ENSG00000100714	MTHFD1	0.879519	6.21069	7.45082e-79	2.45727e-77	76.6095
ENSG00000277443	MARCKS	0.700491	8.55259	9.25651e-79	3.04599e-77	76.5163
ENSG00000167004	PDIA3	0.671869	9.08675	1.33083e-78	4.36956e-77	76.3596
ENSG00000168542	COL3A1	-0.641951	10.6085	1.3919e-78	4.55994e-77	76.341
ENSG00000064932	SBNO2	0.775716	6.95474	1.56845e-78	5.12696e-77	76.2901
ENSG00000130164	LDLR	0.7713	7.07029	2.90917e-78	9.48853e-77	76.0228
ENSG00000047634	SCML1	1.21985	4.39042	3.08699e-78	1.00463e-76	75.998
ENSG00000065802	ASB1	-0.966305	5.80522	4.02272e-78	1.30628e-76	75.884
ENSG00000144857	BOC	0.943935	5.98448	5.14895e-78	1.66833e-76	75.7777
ENSG00000104320	NBN	0.869962	6.11316	5.54434e-78	1.79251e-76	75.7465
ENSG00000158089	GALNT14	2.66445	2.19889	5.88135e-78	1.89731e-76	75.7219
ENSG00000145147	SLIT2	0.699458	8.63114	7.06474e-78	2.27411e-76	75.6432
ENSG00000185947	ZNF267	1.58059	3.65911	8.079e-78	2.59494e-76	75.5859
ENSG00000133816	MICAL2	-0.752073	8.43207	1.13388e-77	3.63409e-76	75.4396
ENSG00000225783	MIAT	-1.43372	4.43388	5.9997e-77	1.91874e-75	74.717
ENSG00000143390	RFX5	0.92967	5.63423	8.35539e-77	2.66633e-75	74.5741
ENSG00000099204	ABLIM1	-1.32242	4.55549	3.7315e-76	1.18821e-74	73.9251
ENSG00000101670	LIPG	3.7623	2.06683	8.53927e-76	2.71328e-74	73.5665
ENSG00000113263	ITK	6.82156	1.92705	9.64407e-76	3.05775e-74	73.5146
ENSG00000234290	AC116366.1	2.6173	2.20171	1.42793e-75	4.51771e-74	73.3451
ENSG00000087494	PTHLH	3.25111	1.73389	1.87927e-75	5.93297e-74	73.2267
ENSG00000181523	SGSH	0.937458	5.59746	2.47427e-75	7.79474e-74	73.1082
ENSG00000158125	XDH	2.4439	2.78314	4.76194e-75	1.49697e-73	72.8248
ENSG00000256262	USP30-AS1	5.3499	1.061	9.47972e-75	2.97373e-73	72.5267
ENSG00000125538	IL1B	-1.39285	4.5622	1.05011e-74	3.28716e-73	72.4832
ENSG00000090539	CHRD	1.35766	4.83495	1.59279e-74	4.97536e-73	72.3032
ENSG00000131979	GCH1	4.08512	1.31587	1.83347e-74	5.71509e-73	72.243
ENSG00000159231	CBR3	1.30337	4.40907	2.47703e-74	7.70487e-73	72.1132
ENSG00000244731	C4A	3.19255	2.42485	2.50147e-74	7.76454e-73	72.1099
ENSG00000120526	NUDCD1	0.928642	5.33196	3.68399e-74	1.14111e-72	71.9427
ENSG00000100258	LMF2	0.739019	7.26925	5.49759e-74	1.69931e-72	71.7697
ENSG00000196735	HLA-DQA1	8.18013	1.02229	7.57104e-74	2.33533e-72	71.6317
ENSG00000128394	APOBEC3F	2.0224	2.79399	8.4881e-74	2.61274e-72	71.5829
ENSG00000100647	SUSD6	0.885707	5.52728	8.70711e-74	2.67459e-72	71.5727
ENSG00000067057	PFKP	0.738081	7.41517	1.03882e-73	3.18435e-72	71.497
ENSG00000130812	ANGPTL6	1.42201	3.73326	4.95976e-73	1.51719e-71	70.819
ENSG00000198814	GK	1.4094	4.91553	5.60637e-73	1.71145e-71	70.7666
ENSG00000101017	CD40	2.76352	2.01462	1.1667e-72	3.55423e-71	70.4493
ENSG00000166888	STAT6	0.685191	7.67387	1.31467e-72	3.99677e-71	70.3983
ENSG00000169180	XPO6	0.698851	7.48766	3.79498e-72	1.15135e-70	69.9388
ENSG00000136169	SETDB2	1.02909	4.8	4.31948e-72	1.30779e-70	69.8835
ENSG00000204397	CARD16	4.4115	1.36483	7.69897e-72	2.32622e-70	69.6333
ENSG00000182667	NTM	-1.55089	3.97813	1.24972e-71	3.76828e-70	69.4239
ENSG00000150630	VEGFC	0.699291	7.583	1.33437e-71	4.01535e-70	69.3963
ENSG00000012171	SEMA3B	-0.906995	6.55592	1.99586e-71	5.99366e-70	69.2223
ENSG00000166741	NNMT	0.765285	8.11954	2.43417e-71	7.29511e-70	69.137
ENSG00000180616	SSTR2	4.68088	1.04721	3.68855e-71	1.1032e-69	68.9573
ENSG00000168461	RAB31	0.753732	6.88803	4.60292e-71	1.3739e-69	68.862
ENSG00000050344	NFE2L3	1.03442	4.72741	6.43875e-71	1.918e-69	68.7172
ENSG00000171729	TMEM51	1.28754	4.06238	1.16162e-70	3.4533e-69	68.4618
ENSG00000181019	NQO1	-0.738607	7.69825	1.3616e-70	4.03969e-69	68.3937
ENSG00000156273	BACH1	0.791443	6.27372	1.40124e-70	4.14896e-69	68.3821
ENSG00000104368	PLAT	-0.830791	6.28041	2.03242e-70	6.00581e-69	68.2214
ENSG00000138439	FAM117B	1.82216	3.24914	2.18834e-70	6.45364e-69	68.1902
ENSG00000070731	ST6GALNAC2	2.85232	1.88035	4.71567e-70	1.38793e-68	67.8576
ENSG00000179630	LACC1	0.988986	4.93749	6.80398e-70	1.99858e-68	67.6993
ENSG00000166250	CLMP	0.633822	8.997	9.32676e-70	2.73418e-68	67.5632
ENSG00000184557	SOCS3	0.900374	6.12804	1.23833e-69	3.62305e-68	67.4409
ENSG00000177542	SLC25A22	0.929318	5.2223	1.4719e-69	4.29789e-68	67.3667
ENSG00000138867	GUCD1	0.776581	6.63397	4.44744e-69	1.29607e-67	66.8874
ENSG00000116132	PRRX1	0.63727	9.01385	9.31625e-69	2.7096e-67	66.5671
ENSG00000136153	LMO7	0.603897	9.17723	1.05112e-68	3.05114e-67	66.5155
ENSG00000172020	GAP43	-2.25968	3.09901	1.18482e-68	3.43248e-67	66.4644
ENSG00000151320	AKAP6	-2.14472	3.20331	1.1927e-68	3.44856e-67	66.4624
ENSG00000113140	SPARC	-0.629362	11.7697	1.51778e-68	4.37993e-67	66.3585
ENSG00000183688	RFLNB	-0.719485	7.33911	1.53344e-68	4.41649e-67	66.3549
ENSG00000225614	ZNF469	-0.885459	5.76025	1.75235e-68	5.03716e-67	66.2978
ENSG00000196954	CASP4	0.767535	6.77078	2.13389e-68	6.12198e-67	66.2131
ENSG00000092621	PHGDH	-0.772279	6.72675	4.01094e-68	1.14848e-66	65.9399
ENSG00000026025	VIM	0.613044	11.9938	5.3182e-68	1.51985e-66	65.8182
ENSG00000156515	HK1	0.720837	7.49796	5.47651e-68	1.56207e-66	65.8063
ENSG00000070214	SLC44A1	0.881574	6.10103	1.29018e-67	3.6729e-66	65.435
ENSG00000157766	ACAN	-1.13992	4.80872	1.32669e-67	3.76959e-66	65.4237
ENSG00000100225	FBXO7	0.749419	6.69404	2.46489e-67	6.99017e-66	65.1555
ENSG00000075945	KIFAP3	1.03475	4.96487	2.52655e-67	7.15129e-66	65.1456
ENSG00000186088	GSAP	1.82522	3.35942	2.7692e-67	7.82313e-66	65.1066
ENSG00000143387	CTSK	0.623481	8.39881	4.15434e-67	1.17138e-65	64.9313
ENSG00000106991	ENG	0.711812	8.01748	4.54352e-67	1.27868e-65	64.8932
ENSG00000196116	TDRD7	1.19952	4.31004	4.61232e-67	1.29557e-65	64.8875
ENSG00000083799	CYLD	0.801354	5.90278	5.91828e-67	1.65925e-65	64.7801
ENSG00000197555	SIPA1L1	0.710216	7.46138	1.33029e-66	3.71874e-65	64.4296
ENSG00000113391	FAM172A	-1.40679	4.13324	1.33145e-66	3.71874e-65	64.4296
ENSG00000251136	AF117829.1	1.33896	4.02757	1.69084e-66	4.71363e-65	64.3266
ENSG00000100567	PSMA3	0.764751	6.16944	1.6976e-66	4.72355e-65	64.3257
ENSG00000107796	ACTA2	-0.861152	6.10498	1.73029e-66	4.80544e-65	64.3183
ENSG00000076108	BAZ2A	0.707119	7.06371	2.75619e-66	7.64028e-65	64.1169
ENSG00000171155	C1GALT1C1	0.942616	5.10774	2.86589e-66	7.92951e-65	64.1008
ENSG00000112308	C6orf62	0.778672	6.70556	4.81289e-66	1.32917e-64	63.8764
ENSG00000198467	TPM2	-0.634019	9.88088	6.52657e-66	1.79907e-64	63.745
ENSG00000224389	C4B	3.16836	2.75183	7.13899e-66	1.96422e-64	63.7068
ENSG00000085449	WDFY1	0.768066	6.66454	9.33644e-66	2.56405e-64	63.5911
ENSG00000101230	ISM1	-0.893182	5.56758	1.08291e-65	2.96845e-64	63.5275
ENSG00000122359	ANXA11	0.640645	7.99363	1.4991e-65	4.10171e-64	63.387
ENSG00000182372	CLN8	-1.50577	3.89969	1.68618e-65	4.60506e-64	63.3368
ENSG00000119655	NPC2	0.723137	7.18588	9.60215e-65	2.61756e-63	62.5821
ENSG00000102172	SMS	-0.901805	5.64118	1.37478e-64	3.74078e-63	62.427
ENSG00000225963	AC009950.1	3.18422	1.5453	1.74524e-64	4.74005e-63	62.3242
ENSG00000153707	PTPRD	-1.20754	4.5352	4.22909e-64	1.14651e-62	61.9406
ENSG00000115159	GPD2	0.83792	5.69291	4.53308e-64	1.22667e-62	61.9113
ENSG00000145476	CYP4V2	1.58003	3.64084	5.18317e-64	1.40003e-62	61.8539
ENSG00000166750	SLFN5	0.764784	7.33921	6.38505e-64	1.72152e-62	61.7641
ENSG00000136826	KLF4	0.917366	5.0043	1.34736e-63	3.6261e-62	61.4406
ENSG00000106588	PSMA2	1.28452	3.8374	1.42793e-63	3.83594e-62	61.4161
ENSG00000162433	AK4	2.1281	2.52535	1.50683e-63	4.04054e-62	61.3936
ENSG00000185291	IL3RA	2.8094	2.06886	2.51752e-63	6.73848e-62	61.1714
ENSG00000140968	IRF8	9.98878	0.798576	2.55477e-63	6.8258e-62	61.1658
ENSG00000136205	TNS3	0.577799	9.56517	3.1667e-63	8.44549e-62	61.0734
ENSG00000099875	MKNK2	0.837849	5.66839	3.30877e-63	8.80849e-62	61.0551
ENSG00000176697	BDNF	-0.793357	6.39062	3.90091e-63	1.03662e-61	60.9844
ENSG00000117600	PLPPR4	0.734344	6.67014	4.30789e-63	1.14271e-61	60.9421
ENSG00000185475	TMEM179B	1.08149	4.81806	4.9557e-63	1.3122e-61	60.882
ENSG00000110427	KIAA1549L	-1.25859	4.36543	5.2768e-63	1.39472e-61	60.8555
ENSG00000169429	CXCL8	-1.86918	3.38236	5.80204e-63	1.5308e-61	60.8151
ENSG00000178860	MSC	1.64635	4.48635	6.08557e-63	1.60275e-61	60.7951
ENSG00000088826	SMOX	-0.791902	6.31815	8.58138e-63	2.25605e-61	60.6467
ENSG00000115758	ODC1	-0.857996	5.79958	1.09897e-62	2.88405e-61	60.54
ENSG00000187498	COL4A1	0.591111	8.69677	1.22112e-62	3.19895e-61	60.495
ENSG00000163412	EIF4E3	1.18637	4.03339	2.03808e-62	5.32966e-61	60.2733
ENSG00000175215	CTDSP2	0.61563	8.37245	3.82252e-62	9.97839e-61	60.0009
ENSG00000188735	TMEM120B	-0.965259	5.16157	4.24059e-62	1.10502e-60	59.9566
ENSG00000116478	HDAC1	0.688733	7.22895	4.2843e-62	1.11445e-60	59.9529
ENSG00000166289	PLEKHF1	1.55999	3.39922	7.13924e-62	1.85382e-60	59.7319
ENSG00000183762	KREMEN1	0.738035	6.21003	7.71305e-62	1.9993e-60	59.6991
ENSG00000189171	S100A13	0.72984	6.61582	1.42412e-61	3.685e-60	59.4336
ENSG00000154319	FAM167A	-0.764452	6.27701	1.45859e-61	3.76761e-60	59.4239
ENSG00000185753	CXorf38	1.05058	4.44951	1.86461e-61	4.80796e-60	59.318
ENSG00000198018	ENTPD7	-0.897726	5.70986	2.43773e-61	6.27481e-60	59.2024
ENSG00000100739	BDKRB1	1.03437	4.64275	2.58897e-61	6.65252e-60	59.177
ENSG00000249992	TMEM158	0.793768	6.04751	2.85879e-61	7.3331e-60	59.1347
ENSG00000145685	LHFPL2	0.929606	5.06441	5.98912e-61	1.53361e-59	58.8143
ENSG00000151611	MMAA	1.46814	3.3624	1.10102e-60	2.81445e-59	58.5506
ENSG00000204427	ABHD16A	1.60794	3.11256	1.341e-60	3.42197e-59	58.4657
ENSG00000186063	AIDA	0.742519	6.17181	3.00115e-60	7.64516e-59	58.1166
ENSG00000153048	CARHSP1	0.817497	5.83675	3.05501e-60	7.75972e-59	58.1102
ENSG00000187514	PTMA	0.603963	8.91664	3.05662e-60	7.75972e-59	58.1102
ENSG00000254287	AC007991.4	7.23798	0.903654	1.06072e-59	2.68819e-58	57.5705
ENSG00000146411	SLC2A12	1.85384	3.15864	1.1423e-59	2.88997e-58	57.5391
ENSG00000130508	PXDN	-0.617242	9.27267	1.76585e-59	4.45991e-58	57.3507
ENSG00000011201	ANOS1	-1.34818	4.08271	2.07437e-59	5.23018e-58	57.2815
ENSG00000132670	PTPRA	0.710546	6.6713	3.10179e-59	7.80732e-58	57.1075
ENSG00000148516	ZEB1	0.662565	7.25032	4.07808e-59	1.02472e-57	56.9894
ENSG00000100918	REC8	1.97531	2.52576	4.20919e-59	1.05587e-57	56.9764
ENSG00000073578	SDHA	0.880516	4.96401	4.59198e-59	1.14994e-57	56.9393
ENSG00000176845	METRNL	0.880031	5.65464	7.01429e-59	1.75357e-57	56.7561
ENSG00000121039	RDH10	-0.773579	6.3711	7.87251e-59	1.9648e-57	56.7067
ENSG00000079308	TNS1	0.702506	8.30743	8.28556e-59	2.0644e-57	56.6852
ENSG00000014914	MTMR11	1.12638	4.16788	2.48117e-58	6.17159e-57	56.2096
ENSG00000105376	ICAM5	-1.40291	4.01498	3.83694e-58	9.52785e-57	56.021
ENSG00000154127	UBASH3B	-0.908373	5.17598	5.84195e-58	1.44823e-56	55.8392
ENSG00000105939	ZC3HAV1	0.709254	6.24282	5.95004e-58	1.47256e-56	55.8319
ENSG00000197632	SERPINB2	1.0927	5.46194	3.04759e-57	7.5298e-56	55.1232
ENSG00000152894	PTPRK	0.711539	7.46491	5.43645e-57	1.34096e-55	54.8726
ENSG00000152102	FAM168B	-0.769634	7.28704	6.27495e-57	1.54521e-55	54.811
ENSG00000253958	CLDN23	2.1009	2.84189	7.84405e-57	1.92838e-55	54.7148
ENSG00000061337	LZTS1	1.47264	3.85269	1.14742e-56	2.81613e-55	54.5503
ENSG00000136770	DNAJC1	0.7648	5.80458	1.45915e-56	3.57528e-55	54.4467
ENSG00000184575	XPOT	-0.64657	7.30894	1.88266e-56	4.60534e-55	54.3367
ENSG00000034053	APBA2	0.814909	5.3054	2.5649e-56	6.26388e-55	54.2032
ENSG00000104951	IL4I1	3.00845	1.48304	2.76829e-56	6.74942e-55	54.1707
ENSG00000170961	HAS2	1.54968	3.68061	2.84656e-56	6.92883e-55	54.1593
ENSG00000169871	TRIM56	0.803152	6.95119	4.29378e-56	1.04343e-54	53.9815
ENSG00000137275	RIPK1	0.696072	6.28503	5.40496e-56	1.3113e-54	53.8823
ENSG00000180354	MTURN	-1.08101	4.58021	9.27002e-56	2.24532e-54	53.6487
ENSG00000120549	KIAA1217	1.42736	4.84818	1.10302e-55	2.6673e-54	53.5739
ENSG00000196503	ARL9	4.54896	0.716868	1.27424e-55	3.07628e-54	53.512
ENSG00000135211	TMEM60	1.13388	4.08984	1.95873e-55	4.72109e-54	53.326
ENSG00000149577	SIDT2	0.745881	6.02624	3.03093e-55	7.29348e-54	53.1371
ENSG00000164442	CITED2	-0.650747	8.42482	3.03694e-55	7.29607e-54	53.1369
ENSG00000019991	HGF	1.41431	3.33674	4.62507e-55	1.10934e-53	52.9549
ENSG00000141469	SLC14A1	-1.89586	3.13572	5.57784e-55	1.3357e-53	52.8743
ENSG00000107863	ARHGAP21	0.719316	7.0576	7.26614e-55	1.73717e-53	52.7602
ENSG00000042062	RIPOR3	0.943194	4.60882	1.35353e-54	3.23076e-53	52.4907
ENSG00000113369	ARRDC3	0.756179	6.13451	4.54849e-54	1.08393e-52	51.965
ENSG00000204131	NHSL2	-1.09103	4.50274	5.5483e-54	1.32007e-52	51.8794
ENSG00000198900	TOP1	0.621017	7.16221	6.29823e-54	1.49608e-52	51.825
ENSG00000243137	PSG4	-0.81732	5.57491	6.73277e-54	1.59674e-52	51.7968
ENSG00000177000	MTHFR	0.976192	5.28055	9.84318e-54	2.33066e-52	51.6325
ENSG00000135926	TMBIM1	0.687065	7.60491	1.02216e-53	2.41638e-52	51.6168
ENSG00000163635	ATXN7	0.919518	5.10998	1.05201e-53	2.48298e-52	51.605
ENSG00000104722	NEFM	-2.60511	2.48747	1.24411e-53	2.9317e-52	51.5329
ENSG00000135931	ARMC9	-0.750988	5.9482	1.58227e-53	3.72262e-52	51.4292
ENSG00000143333	RGS16	2.30794	2.0409	1.75923e-53	4.13237e-52	51.3838
ENSG00000128789	PSMG2	0.782365	5.29556	3.02457e-53	7.09334e-52	51.1491
ENSG00000184232	OAF	0.682158	7.26545	4.04361e-53	9.4682e-52	51.0237
ENSG00000206190	ATP10A	0.664253	6.66457	5.10771e-53	1.19409e-51	50.923
ENSG00000175130	MARCKSL1	0.757184	6.32935	5.22855e-53	1.22041e-51	50.9135
ENSG00000157168	NRG1	0.912651	5.58251	7.22789e-53	1.68442e-51	50.7736
ENSG00000109321	AREG	-1.08692	6.01966	7.69561e-53	1.79059e-51	50.747
ENSG00000169083	AR	0.713779	5.87665	1.02176e-52	2.37366e-51	50.6246
ENSG00000169213	RAB3B	-0.671253	7.7831	1.19329e-52	2.7678e-51	50.5579
ENSG00000103647	CORO2B	-0.869567	5.1464	1.22919e-52	2.84659e-51	50.5457
ENSG00000287733		5.39699	0.561352	1.7283e-52	3.9962e-51	50.3984
ENSG00000163359	COL6A3	-0.5313	12.2681	1.79285e-52	4.13897e-51	50.3831
ENSG00000172216	CEBPB	0.823342	6.92727	2.23817e-52	5.15897e-51	50.2874
ENSG00000159399	HK2	0.670953	6.33716	2.57707e-52	5.93087e-51	50.2269
ENSG00000197102	DYNC1H1	0.614099	9.17533	2.61637e-52	6.01194e-51	50.221
ENSG00000079931	MOXD1	-0.573372	7.9864	2.71065e-52	6.21891e-51	50.2063
ENSG00000047648	ARHGAP6	1.62298	2.86345	3.21247e-52	7.35881e-51	50.1332
ENSG00000163629	PTPN13	0.659019	8.03492	6.94969e-52	1.5895e-50	49.7987
ENSG00000170390	DCLK2	-0.790597	5.60597	7.77902e-52	1.77643e-50	49.7505
ENSG00000189067	LITAF	0.586684	7.50588	1.9228e-51	4.38417e-50	49.3581
ENSG00000197594	ENPP1	-0.815609	5.52612	2.90775e-51	6.61972e-50	49.1792
ENSG00000183963	SMTN	-0.729656	5.90074	2.91301e-51	6.62149e-50	49.179
ENSG00000149591	TAGLN	-0.638889	10.2144	3.15073e-51	7.15085e-50	49.1456
ENSG00000111684	LPCAT3	0.876402	4.79838	3.79527e-51	8.60048e-50	49.0655
ENSG00000144810	COL8A1	-0.591402	7.67674	4.9656e-51	1.12353e-49	48.9494
ENSG00000163660	CCNL1	0.660756	6.72652	5.06044e-51	1.14324e-49	48.9419
ENSG00000148700	ADD3	0.658917	6.6068	5.19271e-51	1.17133e-49	48.9313
ENSG00000183049	CAMK1D	1.02659	4.707	5.38483e-51	1.21282e-49	48.9162
ENSG00000151364	KCTD14	2.28938	1.92792	5.82101e-51	1.30906e-49	48.883
ENSG00000134575	ACP2	0.803551	5.34342	8.13292e-51	1.8262e-49	48.7385
ENSG00000103187	COTL1	-0.582438	7.75185	9.3052e-51	2.08626e-49	48.6806
ENSG00000179242	CDH4	-1.39609	3.69621	1.64733e-50	3.68777e-49	48.4332
ENSG00000136051	WASHC4	0.677587	6.77796	2.00328e-50	4.47783e-49	48.3489
ENSG00000171617	ENC1	0.703859	5.84017	2.38156e-50	5.31534e-49	48.2745
ENSG00000106080	FKBP14	-0.711266	6.47139	2.45848e-50	5.47874e-49	48.2613
ENSG00000164951	PDP1	0.77421	5.41652	2.88966e-50	6.42993e-49	48.1918
ENSG00000137573	SULF1	0.743392	8.09455	5.85899e-50	1.30175e-48	47.8855
ENSG00000159871	LYPD5	4.73389	0.495371	8.81837e-50	1.95633e-48	47.7086
ENSG00000185499	MUC1	1.22552	3.74468	1.09748e-49	2.43108e-48	47.6142
ENSG00000117505	DR1	0.666562	6.70274	1.71295e-49	3.78875e-48	47.4215
ENSG00000186472	PCLO	6.78044	0.46739	2.46146e-49	5.43618e-48	47.2647
ENSG00000112773	FAM46A	0.69517	6.24385	2.75229e-49	6.06942e-48	47.2169
ENSG00000119938	PPP1R3C	-0.956625	5.0305	3.68614e-49	8.11664e-48	47.0906
ENSG00000243649	CFB	2.23256	1.93825	8.29195e-49	1.82312e-47	46.7392
ENSG00000279118	AC093535.2	1.1606	3.72924	8.50213e-49	1.86655e-47	46.729
ENSG00000125378	BMP4	0.999437	4.48516	9.91598e-49	2.17372e-47	46.6628
ENSG00000127947	PTPN12	0.644909	6.55772	1.11681e-48	2.44457e-47	46.6118
ENSG00000182670	TTC3	-0.529851	8.6041	1.22188e-48	2.67061e-47	46.5734
ENSG00000161091	MFSD12	0.660972	6.37754	1.41319e-48	3.08418e-47	46.5109
ENSG00000088298	EDEM2	0.866688	4.67205	1.55419e-48	3.38689e-47	46.4702
ENSG00000160767	FAM189B	0.829299	5.45565	1.59016e-48	3.46017e-47	46.4609
ENSG00000119522	DENND1A	0.702485	5.68333	1.78973e-48	3.88871e-47	46.4102
ENSG00000113578	FGF1	-1.40717	3.6212	1.81226e-48	3.93188e-47	46.4054
ENSG00000113083	LOX	-0.540695	8.86891	2.06154e-48	4.46617e-47	46.3501
ENSG00000109452	INPP4B	0.667723	6.03803	2.91117e-48	6.2976e-47	46.2008
ENSG00000103257	SLC7A5	-0.56566	7.72529	3.62664e-48	7.83387e-47	46.106
ENSG00000146802	TMEM168	-0.907149	4.82409	3.82437e-48	8.24892e-47	46.0836
ENSG00000148400	NOTCH1	0.824783	4.90006	4.74147e-48	1.02121e-46	45.9909
ENSG00000187210	GCNT1	0.891367	4.56332	7.99969e-48	1.72046e-46	45.7644
ENSG00000169507	SLC38A11	-1.33621	3.73811	9.88384e-48	2.12258e-46	45.6731
ENSG00000133216	EPHB2	-0.778124	5.42371	1.05503e-47	2.26242e-46	45.6454
ENSG00000034510	TMSB10	0.509066	10.1601	1.14499e-47	2.45177e-46	45.6105
ENSG00000137834	SMAD6	0.772808	5.21963	2.12017e-47	4.53336e-46	45.3436
ENSG00000103196	CRISPLD2	0.516856	8.46806	2.55009e-47	5.44474e-46	45.264
ENSG00000198502	HLA-DRB5	9.6448	0.467619	3.64315e-47	7.76733e-46	45.1097
ENSG00000229124	VIM-AS1	0.502948	9.74729	3.83846e-47	8.16869e-46	45.0878
ENSG00000163251	FZD5	2.42268	1.68827	3.84246e-47	8.16869e-46	45.0878
ENSG00000106034	CPED1	0.772267	5.76839	3.86885e-47	8.21297e-46	45.0855
ENSG00000168405	CMAHP	2.39041	1.93611	3.98238e-47	8.44185e-46	45.0736
ENSG00000117152	RGS4	-1.04614	4.37838	4.31602e-47	9.13599e-46	45.0392
ENSG00000237988	OR2I1P	9.56074	0.387323	4.50025e-47	9.51234e-46	45.0217
ENSG00000132635	PCED1A	0.807413	5.43388	4.63929e-47	9.79221e-46	45.0091
ENSG00000173039	RELA	0.666507	6.58345	4.93593e-47	1.04035e-45	44.9828
ENSG00000168016	TRANK1	0.925695	4.91564	5.59463e-47	1.1775e-45	44.929
ENSG00000130775	THEMIS2	1.59045	2.75976	1.05977e-46	2.22733e-45	44.6522
ENSG00000106799	TGFBR1	-0.648763	7.48578	1.08288e-46	2.27267e-45	44.6435
ENSG00000067113	PLPP1	0.897801	4.50705	1.20064e-46	2.51624e-45	44.5992
ENSG00000165521	EML5	-0.666354	6.38842	1.4464e-46	3.02699e-45	44.519
ENSG00000041982	TNC	0.478411	12.1195	2.53628e-46	5.30037e-45	44.2757
ENSG00000197584	KCNMB2	3.89161	0.834189	2.9359e-46	6.12683e-45	44.2128
ENSG00000105894	PTN	0.615064	6.95249	3.26689e-46	6.80794e-45	44.167
ENSG00000187260	WDR86	1.76372	2.45496	4.66443e-46	9.70662e-45	44.0129
ENSG00000108039	XPNPEP1	0.641179	6.06128	5.46776e-46	1.13623e-44	43.9445
ENSG00000158321	AUTS2	0.925471	4.3794	7.55911e-46	1.56862e-44	43.8045
ENSG00000143473	KCNH1	-1.22476	3.99884	2.22003e-45	4.6004e-44	43.3372
ENSG00000133110	POSTN	-2.79825	2.12039	2.26796e-45	4.69316e-44	43.3285
ENSG00000074527	NTN4	-0.607981	7.19576	2.57647e-45	5.32409e-44	43.2738
ENSG00000286248		2.88251	1.24528	2.64094e-45	5.44971e-44	43.2636
ENSG00000272941	AC083862.2	1.46108	3.07062	2.64735e-45	5.45531e-44	43.2632
ENSG00000133028	SCO1	0.657307	5.81322	8.28748e-45	1.7054e-43	42.7682
ENSG00000008283	CYB561	0.753317	5.29218	1.41211e-44	2.90179e-43	42.5373
ENSG00000197324	LRP10	0.518315	8.99527	1.46854e-44	3.01357e-43	42.5209
ENSG00000235162	C12orf75	-0.501666	9.02992	1.69695e-44	3.47744e-43	42.4587
ENSG00000132688	NES	0.526912	8.43208	1.86494e-44	3.81642e-43	42.4183
ENSG00000065060	UHRF1BP1	0.909772	4.38492	1.98268e-44	4.05174e-43	42.3924
ENSG00000110108	TMEM109	0.601151	6.71706	2.27601e-44	4.64476e-43	42.333
ENSG00000286548		9.47136	0.302377	2.29703e-44	4.68118e-43	42.3296
ENSG00000112033	PPARD	-0.655298	6.81903	2.35171e-44	4.78603e-43	42.32
ENSG00000121281	ADCY7	0.915611	4.54883	2.66214e-44	5.41032e-43	42.2668
ENSG00000126561	STAT5A	0.836717	4.82196	3.39501e-44	6.89029e-43	42.1618
ENSG00000128294	TPST2	-0.79773	5.19034	4.73953e-44	9.60584e-43	42.0175
ENSG00000025770	NCAPH2	0.76787	5.72326	5.02721e-44	1.01749e-42	41.9925
ENSG00000090554	FLT3LG	2.56428	1.46145	6.99517e-44	1.41387e-42	41.8496
ENSG00000152402	GUCY1A2	-1.22761	3.8407	8.58666e-44	1.73317e-42	41.7612
ENSG00000163739	CXCL1	-1.07913	4.18735	8.6022e-44	1.73394e-42	41.761
ENSG00000174600	CMKLR1	-1.25709	3.77464	1.00845e-43	2.02995e-42	41.6925
ENSG00000156011	PSD3	-0.803452	6.09464	1.19701e-43	2.40623e-42	41.6187
ENSG00000121904	CSMD2	-0.784696	5.68888	1.79402e-43	3.60145e-42	41.4435
ENSG00000171843	MLLT3	0.845879	4.56764	2.17697e-43	4.36428e-42	41.3601
ENSG00000023318	ERP44	0.731671	6.55604	2.38341e-43	4.77167e-42	41.3213
ENSG00000075399	VPS9D1	0.770177	5.24122	2.60498e-43	5.2082e-42	41.2833
ENSG00000144224	UBXN4	0.529755	7.60946	2.6864e-43	5.36373e-42	41.2705
ENSG00000109854	HTATIP2	0.848648	5.02012	3.18638e-43	6.35341e-42	41.197
ENSG00000116260	QSOX1	0.517557	8.98183	3.34358e-43	6.65786e-42	41.1767
ENSG00000188820	CALHM6	5.66078	0.279741	3.67042e-43	7.29885e-42	41.1367
ENSG00000146592	CREB5	-1.27697	3.82038	3.744e-43	7.43517e-42	41.1287
ENSG00000154429	CCSAP	1.12846	3.60991	4.69857e-43	9.3183e-42	41.0307
ENSG00000143013	LMO4	0.69257	5.7484	6.48858e-43	1.2851e-41	40.8911
ENSG00000204291	COL15A1	-0.509099	8.8233	6.6799e-43	1.32123e-41	40.879
ENSG00000095752	IL11	-0.696684	6.27945	8.40893e-43	1.66099e-41	40.7796
ENSG00000129566	TEP1	0.696645	5.34154	9.02786e-43	1.78086e-41	40.7494
ENSG00000080709	KCNN2	-1.31046	3.599	9.73569e-43	1.91793e-41	40.7172
ENSG00000164823	OSGIN2	0.755548	5.10996	1.02975e-42	2.0259e-41	40.6934
ENSG00000151692	RNF144A	1.57616	2.65756	1.27652e-42	2.50806e-41	40.6007
ENSG00000170485	NPAS2	-0.896668	4.66884	1.50287e-42	2.94886e-41	40.5303
ENSG00000153976	HS3ST3A1	1.15906	3.53276	2.85819e-42	5.60077e-41	40.2518
ENSG00000213516	RBMXL1	1.00742	3.91864	2.9666e-42	5.80551e-41	40.2362
ENSG00000136960	ENPP2	-0.596883	6.68687	3.18396e-42	6.22263e-41	40.206
ENSG00000125691	RPL23	-0.50505	8.8263	3.83827e-42	7.49146e-41	40.1254
ENSG00000104998	IL27RA	-1.33872	3.53	3.98765e-42	7.77276e-41	40.1094
ENSG00000144655	CSRNP1	0.778592	4.78004	4.02765e-42	7.84039e-41	40.1057
ENSG00000038274	MAT2B	0.615316	6.05485	5.61603e-42	1.0918e-40	39.9619
ENSG00000136848	DAB2IP	0.596886	6.71757	5.71716e-42	1.11e-40	39.9547
ENSG00000158270	COLEC12	-0.535021	8.13754	6.99914e-42	1.35712e-40	39.8674
ENSG00000102699	PARP4	0.563189	7.07209	7.16994e-42	1.38841e-40	39.8575
ENSG00000168528	SERINC2	-0.592354	6.84751	7.32868e-42	1.41729e-40	39.8485
ENSG00000186395	KRT10	-0.766579	5.3683	7.68094e-42	1.48348e-40	39.8287
ENSG00000078098	FAP	-0.554537	7.41046	1.42828e-41	2.75495e-40	39.5599
ENSG00000130402	ACTN4	0.504725	9.23863	1.62682e-41	3.1338e-40	39.5039
ENSG00000075568	TMEM131	0.597311	6.52219	1.6433e-41	3.16143e-40	39.5001
ENSG00000154734	ADAMTS1	-0.718656	8.91112	2.06853e-41	3.97431e-40	39.4007
ENSG00000116717	GADD45A	-0.821066	4.87493	2.4485e-41	4.69826e-40	39.3281
ENSG00000024048	UBR2	0.624002	5.86986	2.60641e-41	4.99477e-40	39.3015
ENSG00000141068	KSR1	0.955275	4.50979	3.20294e-41	6.12999e-40	39.2125
ENSG00000183010	PYCR1	-0.727751	6.60594	3.96534e-41	7.57929e-40	39.1204
ENSG00000110719	TCIRG1	0.699794	6.43044	4.62311e-41	8.82512e-40	39.0543
ENSG00000142621	FHAD1	5.58626	0.211586	4.68777e-41	8.93701e-40	39.0488
ENSG00000235750	KIAA0040	1.04783	3.83275	5.17059e-41	9.84477e-40	39.0068
ENSG00000172037	LAMB2	0.474064	9.51415	5.55637e-41	1.05657e-39	38.9761
ENSG00000088387	DOCK9	0.807067	5.00242	7.46155e-41	1.41702e-39	38.8486
ENSG00000137842	TMEM62	1.06893	3.74599	7.85941e-41	1.49067e-39	38.8266
ENSG00000175061	LRRC75A-AS1	-0.554327	7.96726	8.12839e-41	1.53971e-39	38.8126
ENSG00000139211	AMIGO2	-0.783884	6.83204	8.75758e-41	1.65676e-39	38.7807
ENSG00000128016	ZFP36	0.586685	6.30164	9.95509e-41	1.8809e-39	38.7256
ENSG00000196187	TMEM63A	0.669286	5.5282	1.24321e-40	2.3459e-39	38.6297
ENSG00000102034	ELF4	0.658565	5.7323	1.28212e-40	2.41623e-39	38.6169
ENSG00000166780	C16orf45	-0.625095	6.08866	1.39977e-40	2.6346e-39	38.5793
ENSG00000281344	HELLPAR	-1.53836	3.25289	1.55928e-40	2.93109e-39	38.533
ENSG00000116711	PLA2G4A	0.921807	4.19146	1.57214e-40	2.95151e-39	38.53
ENSG00000144837	PLA1A	9.33866	0.176894	1.87396e-40	3.51368e-39	38.4542
ENSG00000143106	PSMA5	0.567988	6.78979	2.02671e-40	3.79366e-39	38.4209
ENSG00000183337	BCOR	0.705266	5.40575	2.02842e-40	3.79366e-39	38.4209
ENSG00000071242	RPS6KA2	-0.666806	5.81922	2.05186e-40	3.83265e-39	38.4165
ENSG00000197081	IGF2R	0.570792	8.42805	2.24324e-40	4.18483e-39	38.3783
ENSG00000126456	IRF3	0.590024	6.18652	3.49235e-40	6.50687e-39	38.1866
ENSG00000127511	SIN3B	0.631536	6.37482	4.78885e-40	8.91125e-39	38.0501
ENSG00000198721	ECI2	0.624633	5.82364	5.41029e-40	1.0055e-38	37.9976
ENSG00000148468	FAM171A1	-0.762374	5.21554	9.80301e-40	1.81959e-38	37.74
ENSG00000130702	LAMA5	-0.829117	4.77773	1.95877e-39	3.63121e-38	37.4399
ENSG00000116001	TIA1	0.598737	6.16008	2.45107e-39	4.53816e-38	37.3431
ENSG00000134569	LRP4	-1.05205	4.16337	2.45808e-39	4.54544e-38	37.3424
ENSG00000172379	ARNT2	-0.710552	5.39168	2.90374e-39	5.36285e-38	37.2706
ENSG00000047849	MAP4	0.448655	9.33223	3.12475e-39	5.76382e-38	37.2393
ENSG00000234156	AL162254.1	1.42109	2.8007	3.83465e-39	7.06446e-38	37.1509
ENSG00000197467	COL13A1	-1.04921	4.15824	4.50427e-39	8.28774e-38	37.0816
ENSG00000141696	P3H4	-0.631825	6.44932	5.25587e-39	9.65863e-38	37.0151
ENSG00000118257	NRP2	0.679792	5.57241	5.35804e-39	9.83416e-38	37.0073
ENSG00000110031	LPXN	-0.63991	6.33471	5.55422e-39	1.01816e-37	36.9922
ENSG00000104419	NDRG1	0.564477	7.14862	6.06035e-39	1.10956e-37	36.9548
ENSG00000100600	LGMN	0.617964	5.87147	8.25748e-39	1.50995e-37	36.821
ENSG00000033178	UBA6	0.632563	5.75108	8.45023e-39	1.54329e-37	36.8116
ENSG00000149932	TMEM219	0.698361	5.92459	1.33962e-38	2.44356e-37	36.612
ENSG00000003402	CFLAR	0.590163	6.71734	1.51551e-38	2.76099e-37	36.5589
ENSG00000074181	NOTCH3	-0.852042	4.93177	1.63291e-38	2.97122e-37	36.5271
ENSG00000134247	PTGFRN	-1.04934	4.00561	2.00838e-38	3.64991e-37	36.4377
ENSG00000160613	PCSK7	-0.503734	8.37278	3.24696e-38	5.89359e-37	36.2296
ENSG00000130224	LRCH2	0.906167	4.09035	4.2636e-38	7.72941e-37	36.1119
ENSG00000175073	VCPIP1	0.70611	5.16358	4.48998e-38	8.12983e-37	36.0899
ENSG00000069667	RORA	1.01652	3.73923	4.55738e-38	8.24178e-37	36.084
ENSG00000171724	VAT1L	-1.04633	4.14892	4.59914e-38	8.30712e-37	36.0805
ENSG00000060138	YBX3	0.533791	7.16391	5.8186e-38	1.04969e-36	35.9789
ENSG00000101335	MYL9	-0.500583	9.17161	5.9981e-38	1.08075e-36	35.9663
ENSG00000136478	TEX2	0.567908	6.30468	7.51039e-38	1.3516e-36	35.8692
ENSG00000197614	MFAP5	-1.37665	3.40113	7.58748e-38	1.36381e-36	35.8652
ENSG00000196998	WDR45	0.772035	5.79756	9.21642e-38	1.65459e-36	35.7813
ENSG00000169762	TAPT1	0.969933	3.90923	1.02463e-37	1.83726e-36	35.7358
ENSG00000114805	PLCH1	3.87121	0.426135	1.21299e-37	2.17236e-36	35.6631
ENSG00000196305	IARS	-0.603447	7.52921	1.27278e-37	2.27668e-36	35.6427
ENSG00000099194	SCD	0.505227	7.47876	1.52145e-37	2.71819e-36	35.5657
ENSG00000119514	GALNT12	1.9308	2.41925	1.70853e-37	3.04873e-36	35.5159
ENSG00000139793	MBNL2	-0.738684	5.1003	1.75174e-37	3.12206e-36	35.5056
ENSG00000135678	CPM	-1.58104	2.98325	1.83919e-37	3.27399e-36	35.4849
ENSG00000143382	ADAMTSL4	0.673277	5.14612	2.01312e-37	3.57928e-36	35.4462
ENSG00000128510	CPA4	-1.00926	4.46535	2.0619e-37	3.66077e-36	35.4364
ENSG00000145390	USP53	-0.582612	7.20635	2.06391e-37	3.66077e-36	35.4364
ENSG00000198431	TXNRD1	-0.491087	8.57289	2.371e-37	4.20042e-36	35.3767
ENSG00000136874	STX17	0.688924	5.02461	2.59987e-37	4.60038e-36	35.3372
ENSG00000115414	FN1	0.419253	12.3006	2.94435e-37	5.20368e-36	35.2837
ENSG00000112276	BVES	0.911196	4.01389	3.44266e-37	6.0771e-36	35.2163
ENSG00000143801	PSEN2	0.883449	4.37605	4.01711e-37	7.08268e-36	35.1498
ENSG00000100300	TSPO	0.791245	7.50356	5.1756e-37	9.11436e-36	35.0403
ENSG00000163017	ACTG2	-2.39331	2.08839	6.8464e-37	1.20423e-35	34.9193
ENSG00000113916	BCL6	0.82151	5.06889	7.22055e-37	1.26853e-35	34.8967
ENSG00000183347	GBP6	9.20643	0.0526519	7.64915e-37	1.34224e-35	34.8722
ENSG00000136999	NOV	-0.865162	4.5169	8.89131e-37	1.55835e-35	34.8073
ENSG00000083097	DOPEY1	0.671326	5.29251	8.93605e-37	1.56434e-35	34.8057
ENSG00000138829	FBN2	-0.629182	7.74224	8.96691e-37	1.56788e-35	34.8047
ENSG00000172123	SLFN12	0.877361	4.15397	1.27323e-36	2.22364e-35	34.6529
ENSG00000107566	ERLIN1	0.574354	6.08668	1.80866e-36	3.15501e-35	34.501
ENSG00000143162	CREG1	0.667334	5.3624	2.36963e-36	4.12868e-35	34.3842
ENSG00000071282	LMCD1	-0.695537	5.32302	2.4856e-36	4.32564e-35	34.3639
ENSG00000149596	JPH2	-1.02185	3.99251	2.56319e-36	4.45543e-35	34.3511
ENSG00000196611	MMP1	-0.51439	7.25203	3.05447e-36	5.30314e-35	34.2755
ENSG00000173786	CNP	0.578659	7.11566	3.12377e-36	5.41709e-35	34.2662
ENSG00000169439	SDC2	-0.540025	6.98688	3.37377e-36	5.84378e-35	34.2333
ENSG00000138162	TACC2	-0.98991	4.06853	3.42106e-36	5.91875e-35	34.2278
ENSG00000107438	PDLIM1	0.702033	6.6453	4.18747e-36	7.23624e-35	34.1405
ENSG00000136636	KCTD3	0.56162	6.40772	5.56475e-36	9.60504e-35	34.0175
ENSG00000204262	COL5A2	-0.494742	9.56432	5.84911e-36	1.00841e-34	33.9964
ENSG00000100731	PCNX1	0.524976	6.84789	8.61947e-36	1.4843e-34	33.8285
ENSG00000113282	CLINT1	-0.543804	6.81979	8.92059e-36	1.53436e-34	33.8141
ENSG00000149294	NCAM1	-1.18616	3.71001	1.07117e-35	1.8403e-34	33.7351
ENSG00000138119	MYOF	0.494083	9.65941	1.07819e-35	1.8502e-34	33.7328
ENSG00000105088	OLFM2	-0.683715	7.78757	1.08803e-35	1.86493e-34	33.7293
ENSG00000108094	CUL2	0.59829	5.70353	1.29404e-35	2.21547e-34	33.6545
ENSG00000101849	TBL1X	0.565014	6.12343	1.31305e-35	2.24541e-34	33.6487
ENSG00000196440	ARMCX4	-0.873692	4.92513	1.45021e-35	2.4771e-34	33.6061
ENSG00000107738	VSIR	0.585613	5.90189	1.92384e-35	3.2823e-34	33.4838
ENSG00000132669	RIN2	-0.607688	5.98578	1.95573e-35	3.33286e-34	33.4772
ENSG00000143367	TUFT1	-1.16861	3.5964	2.15136e-35	3.66202e-34	33.4363
ENSG00000158985	CDC42SE2	0.718867	4.75664	2.18263e-35	3.71098e-34	33.4305
ENSG00000164509	IL31RA	3.88345	0.343633	2.36388e-35	4.01452e-34	33.3964
ENSG00000188290	HES4	1.08419	3.6663	2.6594e-35	4.51121e-34	33.3457
ENSG00000166833	NAV2	0.672537	6.68176	2.75238e-35	4.66359e-34	33.3313
ENSG00000100116	GCAT	-1.50521	2.99426	3.03466e-35	5.13597e-34	33.2894
ENSG00000041880	PARP3	0.918254	4.3195	3.20854e-35	5.42405e-34	33.2657
ENSG00000213024	NUP62	0.55196	6.31212	3.27611e-35	5.53195e-34	33.2571
ENSG00000124749	COL21A1	-1.12853	3.6801	4.66581e-35	7.86956e-34	33.104
ENSG00000068697	LAPTM4A	0.49215	8.64132	4.99786e-35	8.42e-34	33.0747
ENSG00000153250	RBMS1	0.494017	7.49823	5.20623e-35	8.76106e-34	33.0574
ENSG00000106484	MEST	-1.24931	3.42161	5.61608e-35	9.43999e-34	33.025
ENSG00000137462	TLR2	1.63168	2.30508	5.6734e-35	9.5255e-34	33.0211
ENSG00000066629	EML1	-0.657934	5.39721	5.90596e-35	9.90472e-34	33.0042
ENSG00000174437	ATP2A2	-0.480963	9.50207	7.91551e-35	1.32598e-33	32.8775
ENSG00000099246	RAB18	0.51877	7.08434	7.94676e-35	1.32971e-33	32.8762
ENSG00000074800	ENO1	0.444813	9.86019	8.0404e-35	1.34386e-33	32.8716
ENSG00000284691	AC073111.5	1.08459	3.5811	8.83447e-35	1.47491e-33	32.8312
ENSG00000167034	NKX3-1	1.48779	2.50802	9.47678e-35	1.58036e-33	32.8012
ENSG00000164116	GUCY1A1	4.19717	0.163594	9.72106e-35	1.61926e-33	32.7907
ENSG00000027644	INSRR	6.24729	-0.0275461	9.77259e-35	1.62601e-33	32.7889
ENSG00000099725	PRKY	0.852708	4.19239	9.82204e-35	1.6324e-33	32.7872
ENSG00000182197	EXT1	-0.462451	8.19457	1.03199e-34	1.71322e-33	32.7662
ENSG00000158186	MRAS	0.528449	7.04005	1.04959e-34	1.74048e-33	32.7593
ENSG00000136141	LRCH1	0.718282	4.72918	1.27248e-34	2.10772e-33	32.6762
ENSG00000164096	C4orf3	0.522593	6.81667	1.40728e-34	2.32839e-33	32.6329
ENSG00000139597	N4BP2L1	2.12292	1.61272	1.77582e-34	2.93487e-33	32.5324
ENSG00000285744		1.71392	2.20794	1.83822e-34	3.03447e-33	32.5179
ENSG00000176595	KBTBD11	0.96383	3.7308	1.84019e-34	3.03447e-33	32.5179
ENSG00000184497	TMEM255B	0.86433	4.22061	1.89639e-34	3.12366e-33	32.5053
ENSG00000196975	ANXA4	0.556592	6.52856	2.09216e-34	3.44227e-33	32.4632
ENSG00000137962	ARHGAP29	0.493431	7.53149	2.14415e-34	3.52389e-33	32.453
ENSG00000118495	PLAGL1	0.605364	5.46242	2.45229e-34	4.02585e-33	32.3951
ENSG00000122591	FAM126A	0.503634	7.15006	2.79436e-34	4.58231e-33	32.3389
ENSG00000107897	ACBD5	0.683248	4.89228	3.09229e-34	5.06525e-33	32.2954
ENSG00000177706	FAM20C	0.451711	8.53321	3.15628e-34	5.16435e-33	32.287
ENSG00000143850	PLEKHA6	0.68567	5.24769	3.26068e-34	5.32926e-33	32.2733
ENSG00000122420	PTGFR	0.740408	5.53561	3.35159e-34	5.4718e-33	32.2619
ENSG00000139679	LPAR6	0.755446	4.53507	4.83501e-34	7.88491e-33	32.1032
ENSG00000020577	SAMD4A	0.509752	7.11333	5.54321e-34	9.02987e-33	32.0443
ENSG00000065054	SLC9A3R2	0.507655	6.88353	5.60299e-34	9.1172e-33	32.0401
ENSG00000165868	HSPA12A	-0.758236	4.75877	5.80486e-34	9.43529e-33	32.0252
ENSG00000162493	PDPN	1.29731	3.72667	6.42677e-34	1.04347e-32	31.9815
ENSG00000142961	MOB3C	0.765701	4.99426	6.54798e-34	1.06198e-32	31.9739
ENSG00000080824	HSP90AA1	0.408295	9.86989	6.92479e-34	1.12186e-32	31.9501
ENSG00000106346	USP42	0.823995	4.44427	7.85528e-34	1.27121e-32	31.8958
ENSG00000100902	PSMA6	0.688524	5.35708	7.87365e-34	1.27279e-32	31.8952
ENSG00000286162		2.13494	1.54513	7.89257e-34	1.27446e-32	31.8947
ENSG00000136854	STXBP1	0.620282	5.35975	8.03196e-34	1.29478e-32	31.8878
ENSG00000121274	PAPD5	0.973955	4.53857	8.03598e-34	1.29478e-32	31.8878
ENSG00000133142	TCEAL4	-0.550199	6.48149	8.52588e-34	1.37222e-32	31.8626
ENSG00000178104	PDE4DIP	0.52015	7.57811	9.60941e-34	1.54493e-32	31.8111
ENSG00000084636	COL16A1	-0.415848	10.0253	1.51823e-33	2.43824e-32	31.6129
ENSG00000143028	SYPL2	-1.46703	2.97332	1.64644e-33	2.64128e-32	31.5782
ENSG00000125818	PSMF1	0.556537	6.42993	1.68319e-33	2.69731e-32	31.5691
ENSG00000259627	AC079328.2	-0.772375	4.70556	1.8378e-33	2.94188e-32	31.5314
ENSG00000253368	TRNP1	-0.482182	7.64022	2.00915e-33	3.21268e-32	31.4931
ENSG00000160963	COL26A1	-0.876339	4.41587	2.01224e-33	3.21415e-32	31.4929
ENSG00000138135	CH25H	2.19032	1.46905	2.3875e-33	3.80944e-32	31.4191
ENSG00000176473	WDR25	1.17565	3.30964	2.40371e-33	3.83115e-32	31.4167
ENSG00000153487	ING1	0.697943	4.84182	2.43588e-33	3.87825e-32	31.4114
ENSG00000078124	ACER3	0.698051	4.8401	2.63146e-33	4.18512e-32	31.3783
ENSG00000197956	S100A6	0.406461	9.57168	2.84678e-33	4.5227e-32	31.3446
ENSG00000064763	FAR2	0.842491	4.18479	3.31488e-33	5.26072e-32	31.279
ENSG00000169604	ANTXR1	-0.422923	9.15754	3.37721e-33	5.3539e-32	31.2713
ENSG00000255690	TRIL	1.90296	1.79504	3.47908e-33	5.50948e-32	31.2589
ENSG00000168591	TMUB2	0.638684	5.45229	3.97456e-33	6.28738e-32	31.2015
ENSG00000169714	CNBP	0.447955	8.06494	3.99948e-33	6.32004e-32	31.1993
ENSG00000164171	ITGA2	0.534415	6.4821	4.20746e-33	6.64159e-32	31.1777
ENSG00000173083	HPSE	1.82842	1.85858	4.5978e-33	7.24999e-32	31.1397
ENSG00000154237	LRRK1	0.61929	5.9615	5.15347e-33	8.11754e-32	31.0906
ENSG00000074590	NUAK1	-0.737793	4.92081	6.00321e-33	9.44594e-32	31.0248
ENSG00000196141	SPATS2L	0.513976	7.56301	6.72977e-33	1.05779e-31	30.9756
ENSG00000167202	TBC1D2B	0.539131	6.51473	6.83845e-33	1.07373e-31	30.9691
ENSG00000185201	IFITM2	0.635864	7.80467	7.36187e-33	1.15469e-31	30.9375
ENSG00000181163	NPM1	-0.415862	9.18507	8.12723e-33	1.27338e-31	30.895
ENSG00000111057	KRT18	-0.632705	6.2523	8.59599e-33	1.3454e-31	30.8711
ENSG00000107282	APBA1	-1.17345	3.49148	9.00158e-33	1.40739e-31	30.8516
ENSG00000196549	MME	-0.471466	8.01156	9.52717e-33	1.48799e-31	30.8274
ENSG00000175643	RMI2	1.5957	2.83694	1.00141e-32	1.56239e-31	30.8062
ENSG00000164099	PRSS12	-0.455029	8.13884	1.17669e-32	1.83393e-31	30.7366
ENSG00000159733	ZFYVE28	0.99711	3.59649	1.20477e-32	1.87571e-31	30.7268
ENSG00000125266	EFNB2	-0.552657	6.46405	1.40317e-32	2.1823e-31	30.6611
ENSG00000127863	TNFRSF19	0.842131	4.712	1.4461e-32	2.24671e-31	30.6485
ENSG00000157680	DGKI	-0.865883	4.5341	1.69358e-32	2.62842e-31	30.5803
ENSG00000112137	PHACTR1	1.20898	2.97459	2.07095e-32	3.21074e-31	30.4934
ENSG00000139567	ACVRL1	0.700294	4.80202	2.53048e-32	3.91906e-31	30.4068
ENSG00000197380	DACT3	-0.57237	5.87044	2.69368e-32	4.16745e-31	30.3801
ENSG00000023909	GCLM	0.575045	5.76734	3.39547e-32	5.2477e-31	30.28
ENSG00000185052	SLC24A3	-1.20806	3.46509	3.40157e-32	5.25164e-31	30.2797
ENSG00000184922	FMNL1	0.72577	4.80967	3.62444e-32	5.58989e-31	30.2526
ENSG00000107816	LZTS2	0.481538	7.13884	4.02834e-32	6.20632e-31	30.2072
ENSG00000101236	RNF24	0.578209	6.51145	4.271e-32	6.57334e-31	30.1822
ENSG00000138771	SHROOM3	-0.539096	6.55345	4.59962e-32	7.07173e-31	30.1505
ENSG00000099917	MED15	0.525286	6.49181	5.2417e-32	8.05053e-31	30.0942
ENSG00000086065	CHMP5	0.552919	6.01245	5.37563e-32	8.24766e-31	30.0837
ENSG00000232415	ELN-AS1	-1.31763	3.35329	5.79882e-32	8.88772e-31	30.0512
ENSG00000160190	SLC37A1	4.00674	0.126824	5.92644e-32	9.07391e-31	30.0422
ENSG00000081307	UBA5	-0.569831	5.86789	6.97188e-32	1.06635e-30	29.9721
ENSG00000183876	ARSI	-0.97482	3.91429	7.11196e-32	1.08665e-30	29.9639
ENSG00000134222	PSRC1	0.824948	4.36731	7.25607e-32	1.10752e-30	29.9556
ENSG00000124357	NAGK	0.551981	6.48298	7.29021e-32	1.11159e-30	29.9541
ENSG00000171873	ADRA1D	-1.11638	3.55047	7.86346e-32	1.19776e-30	29.9216
ENSG00000115392	FANCL	0.873567	3.98476	7.93546e-32	1.20748e-30	29.9181
ENSG00000119537	KDSR	0.520134	6.37625	9.13693e-32	1.38887e-30	29.8573
ENSG00000198400	NTRK1	4.9901	-0.0417264	1.02101e-31	1.55041e-30	29.8096
ENSG00000180447	GAS1	-0.542963	6.21326	1.20142e-31	1.82249e-30	29.7393
ENSG00000006283	CACNA1G	-1.56199	2.73826	1.69824e-31	2.57349e-30	29.5895
ENSG00000213626	LBH	0.704985	5.08443	1.86018e-31	2.816e-30	29.5504
ENSG00000133639	BTG1	0.521943	6.1998	2.26493e-31	3.42521e-30	29.4653
ENSG00000140450	ARRDC4	-0.579233	5.76845	2.80598e-31	4.23909e-30	29.3727
ENSG00000174720	LARP7	0.556644	5.79111	3.04657e-31	4.59786e-30	29.3374
ENSG00000164932	CTHRC1	-0.906163	4.10949	3.18323e-31	4.7992e-30	29.3188
ENSG00000103489	XYLT1	-0.503216	6.88831	3.35856e-31	5.05839e-30	29.296
ENSG00000182551	ADI1	-0.536221	6.1802	3.60545e-31	5.42469e-30	29.2656
ENSG00000155850	SLC26A2	-0.700503	5.0194	4.22739e-31	6.35399e-30	29.197
ENSG00000279196	AC135048.4	0.898631	3.91997	4.2617e-31	6.39553e-30	29.1941
ENSG00000176658	MYO1D	-0.532817	6.58908	4.26369e-31	6.39553e-30	29.1941
ENSG00000145725	PPIP5K2	-0.598547	5.5376	4.27029e-31	6.39894e-30	29.1939
ENSG00000107679	PLEKHA1	-0.690561	4.97144	4.42862e-31	6.62948e-30	29.1785
ENSG00000107672	NSMCE4A	0.827123	4.16398	4.4804e-31	6.7002e-30	29.1739
ENSG00000151892	GFRA1	-1.44253	2.90246	5.94016e-31	8.8742e-30	29.0519
ENSG00000120899	PTK2B	0.745984	4.4368	6.29341e-31	9.39244e-30	29.0272
ENSG00000197747	S100A10	0.478371	7.28987	7.59528e-31	1.13239e-29	28.946
ENSG00000114439	BBX	0.67385	5.75736	7.78369e-31	1.15931e-29	28.9358
ENSG00000127920	GNG11	0.53891	6.47985	8.71109e-31	1.29614e-29	28.8873
ENSG00000157240	FZD1	0.573325	5.90447	9.26845e-31	1.37768e-29	28.8609
ENSG00000095383	TBC1D2	-0.675348	5.24695	1.16206e-30	1.72558e-29	28.7631
ENSG00000157111	TMEM171	2.34666	1.12428	1.19151e-30	1.76752e-29	28.7526
ENSG00000170558	CDH2	-0.42675	8.16447	1.31047e-30	1.94205e-29	28.7117
ENSG00000138669	PRKG2	1.17787	3.14178	1.50375e-30	2.22624e-29	28.6524
ENSG00000087303	NID2	-0.505699	7.43075	1.84633e-30	2.73068e-29	28.5637
ENSG00000106605	BLVRA	0.619583	5.0718	1.87237e-30	2.76642e-29	28.5581
ENSG00000236830	CBR3-AS1	0.942425	3.61087	1.8853e-30	2.78275e-29	28.5555
ENSG00000044459	CNTLN	0.860893	3.86246	1.8883e-30	2.78439e-29	28.5553
ENSG00000136628	EPRS	-0.4483	7.75434	2.02454e-30	2.98232e-29	28.5254
ENSG00000164465	DCBLD1	0.499149	6.55713	2.16141e-30	3.18076e-29	28.4975
ENSG00000124151	NCOA3	0.596023	5.94184	2.18118e-30	3.20665e-29	28.4939
ENSG00000139289	PHLDA1	0.420712	8.10537	3.25203e-30	4.77622e-29	28.3209
ENSG00000143924	EML4	0.573997	5.85949	3.40665e-30	4.99834e-29	28.3012
ENSG00000084090	STARD7	0.456762	7.28134	3.63604e-30	5.32961e-29	28.2733
ENSG00000226950	DANCR	-1.49919	2.76038	4.49615e-30	6.58381e-29	28.1815
ENSG00000131016	AKAP12	-0.572731	7.09362	4.68364e-30	6.85156e-29	28.1642
ENSG00000059573	ALDH18A1	-0.444394	7.56632	4.92805e-30	7.20198e-29	28.1425
ENSG00000230438	SERPINB9P1	2.07199	1.40364	5.20325e-30	7.59664e-29	28.1194
ENSG00000122707	RECK	0.429825	7.96201	5.94745e-30	8.67458e-29	28.0618
ENSG00000279333	AC096636.1	-1.2846	3.11611	8.74747e-30	1.27459e-28	27.8946
ENSG00000211448	DIO2	-0.855903	4.2865	9.1339e-30	1.32959e-28	27.8763
ENSG00000138944	SHISAL1	0.784959	5.08723	9.92326e-30	1.44307e-28	27.8407
ENSG00000114019	AMOTL2	-0.506396	6.91344	1.10655e-29	1.6076e-28	27.7938
ENSG00000181804	SLC9A9	1.58522	2.06777	1.38685e-29	2.01284e-28	27.6962
ENSG00000182963	GJC1	-0.75697	5.2478	1.45213e-29	2.10552e-28	27.6766
ENSG00000056972	TRAF3IP2	0.618274	4.98771	1.73344e-29	2.51094e-28	27.6002
ENSG00000168477	TNXB	-0.925926	3.92086	1.79138e-29	2.59233e-28	27.5863
ENSG00000005302	MSL3	0.594589	5.4959	1.85223e-29	2.67776e-28	27.5722
ENSG00000063180	CA11	0.940046	3.56309	2.03157e-29	2.93416e-28	27.5325
ENSG00000134871	COL4A2	0.378852	9.78339	2.2044e-29	3.18066e-28	27.4975
ENSG00000166340	TPP1	0.481092	7.06306	2.35731e-29	3.39797e-28	27.4688
ENSG00000196352	CD55	0.566643	5.76621	3.16116e-29	4.55225e-28	27.3418
ENSG00000151617	EDNRA	0.896951	3.67941	3.98948e-29	5.73949e-28	27.2411
ENSG00000170633	RNF34	0.566009	5.52978	4.24552e-29	6.10191e-28	27.2145
ENSG00000110925	CSRNP2	0.556858	5.67054	4.29252e-29	6.16346e-28	27.2102
ENSG00000177707	NECTIN3	0.494055	6.3019	5.02407e-29	7.20685e-28	27.1423
ENSG00000228318	AP001610.1	5.07083	-0.249216	5.10055e-29	7.30946e-28	27.1361
ENSG00000170624	SGCD	-0.552481	6.42732	5.96907e-29	8.54584e-28	27.0682
ENSG00000168297	PXK	0.662135	4.73378	6.22175e-29	8.89896e-28	27.0507
ENSG00000143786	CNIH3	-0.74535	4.7357	6.74395e-29	9.63655e-28	27.0161
ENSG00000115318	LOXL3	0.482528	7.49725	7.44693e-29	1.06308e-27	26.9734
ENSG00000174136	RGMB	-0.4286	7.75218	7.65823e-29	1.09219e-27	26.9617
ENSG00000233608	TWIST2	0.448019	7.83581	7.72844e-29	1.10113e-27	26.9582
ENSG00000126790	L3HYPDH	0.637187	5.0305	7.84235e-29	1.11629e-27	26.9522
ENSG00000169554	ZEB2	0.531647	6.44531	8.10554e-29	1.15264e-27	26.9383
ENSG00000128602	SMO	-0.675334	5.04558	8.1985e-29	1.16474e-27	26.9338
ENSG00000164414	SLC35A1	1.19519	3.17569	8.6435e-29	1.22678e-27	26.9112
ENSG00000100625	SIX4	-0.572227	5.69198	8.89287e-29	1.26096e-27	26.8993
ENSG00000154122	ANKH	-0.478912	7.13179	9.1614e-29	1.29779e-27	26.8868
ENSG00000109436	TBC1D9	0.612337	5.03242	9.4101e-29	1.33175e-27	26.8756
ENSG00000205339	IPO7	0.411094	8.16815	9.64738e-29	1.36402e-27	26.8652
ENSG00000142197	DOPEY2	0.714457	4.58208	1.06489e-28	1.50418e-27	26.8227
ENSG00000148110	MFSD14B	0.504265	6.34797	1.20024e-28	1.69375e-27	26.7712
ENSG00000165434	PGM2L1	-1.08213	4.07799	1.21735e-28	1.71625e-27	26.7654
ENSG00000132694	ARHGEF11	0.503753	6.16967	1.38418e-28	1.94959e-27	26.7101
ENSG00000183098	GPC6	0.968674	3.43393	1.41621e-28	1.99281e-27	26.7005
ENSG00000184347	SLIT3	-0.588562	6.00953	1.47548e-28	2.07424e-27	26.6831
ENSG00000142303	ADAMTS10	-0.744458	4.53093	1.55184e-28	2.17952e-27	26.6616
ENSG00000135677	GNS	0.422831	8.08387	1.5554e-28	2.18243e-27	26.6611
ENSG00000187764	SEMA4D	1.70847	1.82368	1.81148e-28	2.53934e-27	26.5953
ENSG00000000457	SCYL3	0.700485	4.4583	1.84721e-28	2.58697e-27	26.5872
ENSG00000086475	SEPHS1	-0.719761	5.34353	1.97569e-28	2.76429e-27	26.5584
ENSG00000169228	RAB24	0.800024	4.00233	2.44476e-28	3.41735e-27	26.4663
ENSG00000285106	AC016831.7	1.17777	2.85119	3.30959e-28	4.62186e-27	26.3352
ENSG00000170315	UBB	0.48618	9.31643	3.3799e-28	4.71558e-27	26.3265
ENSG00000127526	SLC35E1	-0.50315	6.34746	3.55873e-28	4.9604e-27	26.3045
ENSG00000128595	CALU	-0.411012	10.0197	3.73325e-28	5.19875e-27	26.2841
ENSG00000241106	HLA-DOB	4.71493	-0.281629	4.07783e-28	5.67326e-27	26.2462
ENSG00000158859	ADAMTS4	0.816856	3.92766	4.48519e-28	6.23412e-27	26.2052
ENSG00000099337	KCNK6	-0.571312	5.52009	5.1393e-28	7.13658e-27	26.1465
ENSG00000146122	DAAM2	0.458503	7.40849	5.60323e-28	7.77349e-27	26.1094
ENSG00000204941	PSG5	-0.603613	6.38448	5.70036e-28	7.90082e-27	26.1023
ENSG00000143324	XPR1	0.575841	5.40294	5.90808e-28	8.18105e-27	26.0872
ENSG00000204767	FAM196B	-1.15943	3.59552	6.05692e-28	8.3793e-27	26.0768
ENSG00000122417	ODF2L	0.58553	5.10515	6.26996e-28	8.66592e-27	26.0622
ENSG00000120533	ENY2	0.555512	6.30944	6.38142e-28	8.81172e-27	26.0549
ENSG00000116729	WLS	-0.516677	6.15384	7.85974e-28	1.08429e-26	25.9649
ENSG00000145349	CAMK2D	0.513337	6.2025	7.99292e-28	1.10164e-26	25.958
ENSG00000188921	HACD4	0.87151	3.75035	8.97177e-28	1.2354e-26	25.9082
ENSG00000249502	AC006160.1	3.80506	0.278502	9.23047e-28	1.26983e-26	25.8963
ENSG00000069482	GAL	-1.16555	3.32352	9.60228e-28	1.31976e-26	25.8795
ENSG00000111275	ALDH2	-0.819085	4.23071	1.13683e-27	1.56102e-26	25.8066
ENSG00000234961	AL133415.1	0.467215	7.40111	1.2217e-27	1.67601e-26	25.7757
ENSG00000102081	FMR1	0.670911	5.23033	1.484e-27	2.03396e-26	25.6917
ENSG00000104043	ATP8B4	4.08088	0.0642254	1.65156e-27	2.26152e-26	25.6456
ENSG00000160145	KALRN	0.675912	4.60392	2.09057e-27	2.86001e-26	25.5436
ENSG00000125753	VASP	-0.548728	6.636	2.27859e-27	3.11435e-26	25.5066
ENSG00000172493	AFF1	0.625101	5.15163	2.33801e-27	3.19262e-26	25.4959
ENSG00000181072	CHRM2	-0.642038	6.03125	2.39004e-27	3.26065e-26	25.4867
ENSG00000185650	ZFP36L1	0.468858	8.2511	2.72729e-27	3.71732e-26	25.4298
ENSG00000135318	NT5E	0.431903	7.63726	2.95355e-27	4.022e-26	25.3956
ENSG00000163191	S100A11	0.574133	8.34946	3.19252e-27	4.34341e-26	25.3622
ENSG00000135378	PRRG4	5.89189	-0.347895	3.26025e-27	4.43148e-26	25.3535
ENSG00000165650	PDZD8	-0.555525	5.52923	4.52888e-27	6.1502e-26	25.2111
ENSG00000172164	SNTB1	0.609362	5.55967	4.65302e-27	6.31298e-26	25.1998
ENSG00000198053	SIRPA	-0.49031	6.56974	4.99347e-27	6.76868e-26	25.1695
ENSG00000067445	TRO	-0.531466	5.79891	5.46529e-27	7.40144e-26	25.1307
ENSG00000266028	SRGAP2	0.541737	5.48014	6.01232e-27	8.1348e-26	25.0897
ENSG00000150867	PIP4K2A	0.501788	5.86827	7.33693e-27	9.91794e-26	25.0036
ENSG00000176485	PLA2G16	1.05855	3.27342	9.52491e-27	1.28639e-25	24.8906
ENSG00000179044	EXOC3L1	3.90354	-0.0845942	9.62318e-27	1.29847e-25	24.8866
ENSG00000221852	KRTAP1-5	-1.2312	3.52488	9.76632e-27	1.31658e-25	24.8806
ENSG00000116016	EPAS1	-0.386114	8.75318	1.03128e-26	1.38899e-25	24.8573
ENSG00000008083	JARID2	-0.7879	4.2744	1.17157e-26	1.57649e-25	24.8023
ENSG00000152256	PDK1	-0.713275	4.59488	1.23283e-26	1.65742e-25	24.7806
ENSG00000125354	2020-09-06	0.649872	5.26431	1.26898e-26	1.70447e-25	24.7684
ENSG00000111885	MAN1A1	0.530806	5.65262	1.35707e-26	1.82114e-25	24.7397
ENSG00000002746	HECW1	0.924854	3.53792	1.36029e-26	1.82381e-25	24.739
ENSG00000117394	SLC2A1	-0.537654	6.10232	1.39316e-26	1.86618e-25	24.729
ENSG00000001461	NIPAL3	0.547588	5.66507	1.40418e-26	1.87924e-25	24.726
ENSG00000260032	NORAD	-0.514885	8.31689	1.53332e-26	2.05021e-25	24.6882
ENSG00000153495	TEX29	2.74636	0.548531	1.69273e-26	2.26131e-25	24.6456
ENSG00000235531	MSC-AS1	0.972124	3.29945	1.77023e-26	2.36271e-25	24.6266
ENSG00000136859	ANGPTL2	0.398024	8.00859	1.94439e-26	2.59281e-25	24.5862
ENSG00000165124	SVEP1	0.389938	8.56405	2.00033e-26	2.665e-25	24.5743
ENSG00000026559	KCNG1	-1.1817	3.25495	2.11049e-26	2.80923e-25	24.5514
ENSG00000117500	TMED5	0.500569	6.12638	2.17707e-26	2.89525e-25	24.5383
ENSG00000236841	AC007750.1	-0.644162	4.90014	2.52754e-26	3.35831e-25	24.4739
ENSG00000130052	STARD8	1.05668	3.04465	2.62129e-26	3.47974e-25	24.4585
ENSG00000062716	VMP1	0.475359	7.35828	2.63076e-26	3.48918e-25	24.4573
ENSG00000116649	SRM	-0.48628	6.4264	2.70951e-26	3.59041e-25	24.4449
ENSG00000148680	HTR7	0.827518	3.90486	2.99544e-26	3.96573e-25	24.4017
ENSG00000070018	LRP6	-0.627711	5.27762	3.44323e-26	4.5545e-25	24.3416
ENSG00000163162	RNF149	0.593264	5.29132	3.56799e-26	4.7153e-25	24.3265
ENSG00000105499	PLA2G4C	0.926961	3.4032	3.58572e-26	4.73449e-25	24.3247
ENSG00000174306	ZHX3	-0.486833	6.15793	4.11729e-26	5.43152e-25	24.2651
ENSG00000068366	ACSL4	0.431968	7.09289	5.58721e-26	7.36405e-25	24.1329
ENSG00000139926	FRMD6	-0.37281	9.3976	5.72107e-26	7.53029e-25	24.1232
ENSG00000286207		1.45941	2.08904	5.72353e-26	7.53029e-25	24.1232
ENSG00000242265	PEG10	-0.968116	3.93601	5.78154e-26	7.59984e-25	24.1192
ENSG00000177606	JUN	0.432463	8.14477	5.8893e-26	7.73461e-25	24.1116
ENSG00000144455	SUMF1	-0.608066	5.87481	6.20402e-26	8.14071e-25	24.0893
ENSG00000106348	IMPDH1	-0.478163	6.29427	6.52205e-26	8.55043e-25	24.068
ENSG00000189184	PCDH18	0.398577	8.00901	6.56781e-26	8.60279e-25	24.0654
ENSG00000244694	PTCHD4	1.11266	2.87629	6.81843e-26	8.92314e-25	24.0495
ENSG00000139180	NDUFA9	0.778904	3.91782	6.97249e-26	9.11668e-25	24.0402
ENSG00000159674	SPON2	0.431888	7.78128	7.04225e-26	9.19975e-25	24.0362
ENSG00000174953	DHX36	0.52941	5.89499	7.07327e-26	9.23212e-25	24.0347
ENSG00000196821	C6orf106	0.463162	6.95744	7.14763e-26	9.32094e-25	24.0305
ENSG00000152518	ZFP36L2	0.427734	7.66282	7.22713e-26	9.4163e-25	24.0261
ENSG00000101911	PRPS2	0.730865	4.69384	7.34077e-26	9.55594e-25	24.0197
ENSG00000034677	RNF19A	0.5488	5.50011	7.56477e-26	9.83887e-25	24.0071
ENSG00000171509	RXFP1	2.62606	0.620209	8.18826e-26	1.06404e-24	23.973
ENSG00000090621	PABPC4	-0.437845	7.61185	8.23737e-26	1.06948e-24	23.9708
ENSG00000162614	NEXN	-0.45494	6.85233	8.25877e-26	1.07132e-24	23.9701
ENSG00000102921	N4BP1	0.536516	5.41713	8.36588e-26	1.08426e-24	23.9649
ENSG00000116641	DOCK7	0.465874	6.28332	8.54913e-26	1.10704e-24	23.9558
ENSG00000177674	AGTRAP	0.942218	4.51731	9.51745e-26	1.23135e-24	23.9096
ENSG00000103490	PYCARD	1.14846	4.02558	9.66941e-26	1.24992e-24	23.9031
ENSG00000168778	TCTN2	0.756162	4.14202	1.03688e-25	1.33915e-24	23.8732
ENSG00000126773	PCNX4	0.45162	6.62894	1.05482e-25	1.36113e-24	23.8661
ENSG00000049449	RCN1	0.463835	7.94027	1.09423e-25	1.41076e-24	23.8505
ENSG00000177189	RPS6KA3	-0.49971	6.06965	1.12284e-25	1.44637e-24	23.8397
ENSG00000196843	ARID5A	0.557507	5.23984	1.17991e-25	1.51857e-24	23.8186
ENSG00000196154	S100A4	0.386963	8.16733	1.18918e-25	1.52917e-24	23.8155
ENSG00000152137	HSPB8	1.33374	2.34667	1.22229e-25	1.57038e-24	23.804
ENSG00000198736	MSRB1	0.843849	4.43529	1.26692e-25	1.6263e-24	23.7888
ENSG00000128641	MYO1B	0.409218	7.49766	1.30321e-25	1.67144e-24	23.7769
ENSG00000164904	ALDH7A1	0.480699	6.43768	1.3049e-25	1.67215e-24	23.7767
ENSG00000204381	LAYN	0.438195	6.9921	1.40528e-25	1.79922e-24	23.7449
ENSG00000166278	C2	3.51434	0.0376774	1.44944e-25	1.85415e-24	23.7319
ENSG00000181634	TNFSF15	-2.7775	1.29333	1.47836e-25	1.88951e-24	23.7237
ENSG00000177570	SAMD12	-1.68393	2.26178	1.87479e-25	2.39413e-24	23.6209
ENSG00000168811	IL12A	2.59864	0.637694	1.91116e-25	2.43846e-24	23.6129
ENSG00000104081	BMF	0.586892	5.17245	2.02257e-25	2.57838e-24	23.5887
ENSG00000174099	MSRB3	-0.408211	7.56666	2.04061e-25	2.59914e-24	23.5852
ENSG00000198542	ITGBL1	-0.662311	5.59686	2.31689e-25	2.94849e-24	23.5304
ENSG00000115295	CLIP4	0.530429	5.68783	2.48494e-25	3.15963e-24	23.5004
ENSG00000133687	TMTC1	0.47546	6.02979	2.56568e-25	3.2595e-24	23.4868
ENSG00000091436	MAP3K20	-0.533115	6.45082	2.59084e-25	3.28863e-24	23.483
ENSG00000198795	ZNF521	-0.506273	5.89133	2.88854e-25	3.66336e-24	23.4361
ENSG00000136244	IL6	0.622534	4.82475	3.0419e-25	3.85455e-24	23.414
ENSG00000166452	AKIP1	0.721088	4.79316	3.61394e-25	4.57549e-24	23.3396
ENSG00000141664	ZCCHC2	0.785402	3.84731	3.63741e-25	4.60126e-24	23.3371
ENSG00000004455	AK2	0.441351	6.77172	3.76328e-25	4.75641e-24	23.3227
ENSG00000169218	RSPO1	1.14876	2.7393	4.00771e-25	5.06102e-24	23.2958
ENSG00000152784	PRDM8	0.700735	4.27956	4.0542e-25	5.11536e-24	23.2911
ENSG00000086696	HSD17B2	-1.46927	2.53238	4.18428e-25	5.27497e-24	23.2778
ENSG00000101096	NFATC2	-0.924272	3.67449	4.22568e-25	5.32263e-24	23.2739
ENSG00000155090	KLF10	0.529588	5.60201	4.24148e-25	5.33798e-24	23.2726
ENSG00000154930	ACSS1	0.817795	3.82649	4.48121e-25	5.63488e-24	23.2491
ENSG00000178996	SNX18	-0.478775	6.19868	4.66906e-25	5.8661e-24	23.2317
ENSG00000120690	ELF1	0.507393	5.80222	5.30268e-25	6.6565e-24	23.1768
ENSG00000172661	WASHC2C	0.459741	6.33527	5.33458e-25	6.69087e-24	23.1745
ENSG00000167645	YIF1B	-0.538328	5.62358	5.66509e-25	7.09938e-24	23.1488
ENSG00000006118	TMEM132A	0.460943	6.39647	5.84096e-25	7.31358e-24	23.1359
ENSG00000104332	SFRP1	0.364257	10.093	6.19595e-25	7.7515e-24	23.1106
ENSG00000143952	VPS54	0.524888	5.49854	6.45006e-25	8.0558e-24	23.0939
ENSG00000138650	PCDH10	-0.617842	5.17267	6.45009e-25	8.0558e-24	23.0939
ENSG00000120594	PLXDC2	-1.62854	2.28929	6.7612e-25	8.43722e-24	23.0738
ENSG00000265401	AC093484.3	0.421681	7.05152	6.91889e-25	8.62672e-24	23.0642
ENSG00000079257	LXN	-0.789251	4.27756	7.15467e-25	8.91318e-24	23.05
ENSG00000163702	IL17RC	0.783774	5.00642	7.65079e-25	9.52321e-24	23.0212
ENSG00000179604	CDC42EP4	0.561238	5.9032	7.95354e-25	9.89171e-24	23.0047
ENSG00000092841	MYL6	-0.358896	9.85233	8.93595e-25	1.11042e-23	22.9545
ENSG00000272109	AC008906.2	1.52865	2.11006	1.04703e-24	1.29999e-23	22.8861
ENSG00000136868	SLC31A1	-0.470442	6.45913	1.11537e-24	1.38368e-23	22.859
ENSG00000239672	NME1	-0.569195	5.47455	1.2211e-24	1.51357e-23	22.82
ENSG00000119900	OGFRL1	-0.477177	6.12013	1.22723e-24	1.51989e-23	22.8182
ENSG00000118418	HMGN3	0.628396	4.71124	1.24653e-24	1.54251e-23	22.8118
ENSG00000122729	ACO1	0.416412	7.30135	1.25206e-24	1.54805e-23	22.8102
ENSG00000141837	CACNA1A	0.562921	5.04324	1.2955e-24	1.60042e-23	22.7958
ENSG00000099953	MMP11	-0.913411	3.7322	1.36084e-24	1.67973e-23	22.7748
ENSG00000137936	BCAR3	0.530729	5.34239	1.47647e-24	1.82094e-23	22.7397
ENSG00000171867	PRNP	0.358992	8.76382	1.52624e-24	1.88075e-23	22.7257
ENSG00000111669	TPI1	0.37238	8.48809	1.55881e-24	1.91929e-23	22.7169
ENSG00000171314	PGAM1	0.594273	7.32191	1.57529e-24	1.93796e-23	22.7127
ENSG00000186716	BCR	0.521811	5.53537	1.58925e-24	1.95351e-23	22.7092
ENSG00000079739	PGM1	-0.514065	6.04923	1.64436e-24	2.01957e-23	22.6947
ENSG00000147050	KDM6A	0.72408	4.31336	1.71526e-24	2.1049e-23	22.6768
ENSG00000163697	APBB2	0.512858	5.41776	1.76225e-24	2.15898e-23	22.6658
ENSG00000153815	CMIP	-0.677109	4.53432	1.76226e-24	2.15898e-23	22.6658
ENSG00000154864	PIEZO2	-1.6307	2.27196	1.93027e-24	2.36286e-23	22.6266
ENSG00000128422	KRT17	-1.04666	3.45815	1.96633e-24	2.40501e-23	22.6189
ENSG00000106853	PTGR1	-0.584921	5.11884	2.07927e-24	2.54104e-23	22.595
ENSG00000135535	CD164	0.409395	8.50628	2.11163e-24	2.57846e-23	22.5886
ENSG00000127528	KLF2	-1.11575	3.14652	2.31487e-24	2.82429e-23	22.5491
ENSG00000116209	TMEM59	0.407083	7.98596	2.35737e-24	2.87378e-23	22.5415
ENSG00000076043	REXO2	-0.436718	7.04102	2.42468e-24	2.95339e-23	22.5297
ENSG00000166444	ST5	0.419207	7.4741	2.52631e-24	3.07465e-23	22.5122
ENSG00000050820	BCAR1	0.446274	7.47891	2.53088e-24	3.07768e-23	22.5118
ENSG00000155755	TMEM237	-0.518142	6.16856	2.86057e-24	3.47573e-23	22.459
ENSG00000263528	IKBKE	0.627076	5.3816	2.90775e-24	3.53016e-23	22.4522
ENSG00000171552	BCL2L1	0.444716	6.6408	2.91284e-24	3.53343e-23	22.4518
ENSG00000138166	DUSP5	0.793923	4.24846	2.98052e-24	3.61257e-23	22.4422
ENSG00000109610	SOD3	1.01229	3.0612	3.01129e-24	3.64687e-23	22.4381
ENSG00000229776	C4B-AS1	3.69992	-0.127987	3.38943e-24	4.10146e-23	22.3871
ENSG00000105426	PTPRS	-0.440381	6.81859	3.51421e-24	4.24897e-23	22.3717
ENSG00000178904	DPY19L3	-0.51519	5.63586	3.68827e-24	4.45306e-23	22.3513
ENSG00000104133	SPG11	0.519454	5.53439	3.68903e-24	4.45306e-23	22.3513
ENSG00000205155	PSENEN	0.829964	3.82926	3.70115e-24	4.46404e-23	22.3503
ENSG00000021762	OSBPL5	0.463391	6.0724	3.98296e-24	4.80002e-23	22.3188
ENSG00000285612		0.650162	5.0786	4.05544e-24	4.88338e-23	22.3113
ENSG00000131171	SH3BGRL	0.484862	6.65618	4.14505e-24	4.98722e-23	22.3021
ENSG00000117362	APH1A	0.423588	6.97266	4.44959e-24	5.34928e-23	22.2717
ENSG00000157107	FCHO2	0.634151	4.52726	4.62364e-24	5.554e-23	22.2554
ENSG00000140848	CPNE2	-0.665809	4.88782	4.93198e-24	5.91958e-23	22.2277
ENSG00000136717	BIN1	0.460428	6.1306	5.20086e-24	6.23723e-23	22.205
ENSG00000125952	MAX	0.485254	5.65999	7.86013e-24	9.41877e-23	22.026
ENSG00000180573	HIST1H2AC	0.718992	4.03542	7.94377e-24	9.51129e-23	22.0218
ENSG00000284966	AL138689.2	-0.595426	4.98035	8.17667e-24	9.78221e-23	22.0096
ENSG00000124659	TBCC	0.651485	4.42257	8.61319e-24	1.02961e-22	21.9873
ENSG00000269893	SNHG8	-0.425432	7.42536	9.54397e-24	1.13995e-22	21.9431
ENSG00000133121	STARD13	0.512847	5.37276	9.6994e-24	1.15758e-22	21.9364
ENSG00000025423	HSD17B6	-2.62234	1.29228	1.00991e-23	1.20432e-22	21.9193
ENSG00000119326	CTNNAL1	-0.456365	6.21576	1.03555e-23	1.23389e-22	21.9087
ENSG00000134324	LPIN1	0.555328	5.18236	1.03986e-23	1.23802e-22	21.9073
ENSG00000047457	CP	1.47411	2.17127	1.06586e-23	1.26796e-22	21.8969
ENSG00000164674	SYTL3	1.65606	1.8947	1.11835e-23	1.32933e-22	21.8764
ENSG00000123689	G0S2	-1.17381	3.55255	1.12216e-23	1.33279e-22	21.8752
ENSG00000106683	LIMK1	0.478174	7.58004	1.15185e-23	1.36696e-22	21.8642
ENSG00000196878	LAMB3	0.91143	3.30065	1.20656e-23	1.43073e-22	21.8444
ENSG00000263585	AC145207.4	-0.825457	3.93316	1.263e-23	1.49646e-22	21.8249
ENSG00000177613	CSTF2T	0.512437	5.38292	1.26874e-23	1.50206e-22	21.8233
ENSG00000183023	SLC8A1	-0.452911	6.33564	1.32758e-23	1.57045e-22	21.804
ENSG00000132357	CARD6	1.36214	2.17547	1.33979e-23	1.58363e-22	21.8003
ENSG00000117525	F3	-0.558152	5.42904	1.39227e-23	1.64435e-22	21.784
ENSG00000110931	CAMKK2	0.442256	6.28723	1.41706e-23	1.67229e-22	21.7767
ENSG00000143418	CERS2	0.44003	7.32623	1.45364e-23	1.71409e-22	21.766
ENSG00000175970	UNC119B	-0.455198	6.19548	1.69498e-23	1.99708e-22	21.6996
ENSG00000082074	FYB1	4.30652	-0.400489	1.75001e-23	2.06027e-22	21.6861
ENSG00000157654	PALM2-AKAP2	0.375988	9.06365	1.76782e-23	2.07958e-22	21.682
ENSG00000178927	C17orf62	0.498284	5.86651	1.83715e-23	2.15941e-22	21.6657
ENSG00000171621	SPSB1	0.720013	4.43428	1.84493e-23	2.16593e-22	21.6644
ENSG00000184588	PDE4B	0.465912	6.1924	1.84562e-23	2.16593e-22	21.6644
ENSG00000124243	BCAS4	-0.861034	4.16608	1.9293e-23	2.26233e-22	21.6454
ENSG00000137154	RPS6	-0.363935	9.75775	1.93398e-23	2.26602e-22	21.6447
ENSG00000154358	OBSCN	-0.685613	4.5552	1.93716e-23	2.26796e-22	21.6444
ENSG00000136802	LRRC8A	-0.511146	6.54228	1.94994e-23	2.28111e-22	21.6419
ENSG00000187801	ZFP69B	-1.34416	2.63569	2.03476e-23	2.37844e-22	21.6237
ENSG00000175745	NR2F1	0.522004	5.99086	2.05658e-23	2.40205e-22	21.6194
ENSG00000116863	ADPRHL2	0.638557	4.70997	2.28116e-23	2.66226e-22	21.5747
ENSG00000169126	ARMC4	0.76461	3.83892	2.30195e-23	2.68439e-22	21.5712
ENSG00000118985	ELL2	-0.423007	6.87549	2.34752e-23	2.73538e-22	21.563
ENSG00000260920	AL031985.3	-1.35029	2.61712	2.35578e-23	2.74284e-22	21.5618
ENSG00000181852	RNF41	-0.494178	5.8224	2.54295e-23	2.95843e-22	21.5289
ENSG00000124875	CXCL6	-1.68531	2.20444	2.6691e-23	3.10275e-22	21.5083
ENSG00000113448	PDE4D	1.10497	2.85222	2.7486e-23	3.19266e-22	21.4958
ENSG00000181458	TMEM45A	0.590773	6.06667	2.76477e-23	3.20892e-22	21.4936
ENSG00000278621	AC037198.2	-0.488027	6.62889	2.856e-23	3.3122e-22	21.4799
ENSG00000136261	BZW2	-0.559255	5.25246	2.96083e-23	3.43108e-22	21.4646
ENSG00000173114	LRRN3	-1.31035	2.68929	2.98675e-23	3.45841e-22	21.4611
ENSG00000014164	ZC3H3	0.682225	4.32381	2.99386e-23	3.46392e-22	21.4604
ENSG00000120738	EGR1	0.352394	8.67868	3.30925e-23	3.82583e-22	21.4173
ENSG00000139722	VPS37B	-0.60638	4.8964	3.52129e-23	4.06779e-22	21.3906
ENSG00000183161	FANCF	0.934159	3.21172	3.54067e-23	4.08699e-22	21.3886
ENSG00000178075	GRAMD1C	1.05228	2.88338	4.00428e-23	4.61852e-22	21.3355
ENSG00000132256	TRIM5	0.644304	4.36609	4.08822e-23	4.71166e-22	21.3268
ENSG00000214262	ANKRD36BP1	1.5677	1.75662	4.53321e-23	5.22044e-22	21.2823
ENSG00000169689	CENPX	0.645062	4.39575	4.62185e-23	5.31836e-22	21.2742
ENSG00000102393	GLA	0.666278	4.36477	4.70309e-23	5.40764e-22	21.267
ENSG00000136933	RABEPK	-0.672184	4.65839	4.73487e-23	5.43995e-22	21.2644
ENSG00000114450	GNB4	0.446339	6.55946	4.94915e-23	5.68172e-22	21.2455
ENSG00000137094	DNAJB5	-0.759124	4.09427	5.2733e-23	6.04915e-22	21.2183
ENSG00000236886	AC007563.2	-0.483027	6.63505	5.40248e-23	6.19252e-22	21.2081
ENSG00000136542	GALNT5	-0.407662	7.46624	6.00218e-23	6.87459e-22	21.1628
ENSG00000132507	EIF5A	0.355635	8.68933	6.25183e-23	7.15498e-22	21.1454
ENSG00000102144	PGK1	0.35735	8.35299	6.44487e-23	7.37019e-22	21.1325
ENSG00000160216	AGPAT3	0.418416	6.9828	6.80221e-23	7.77282e-22	21.1094
ENSG00000135164	DMTF1	0.478021	6.00354	7.38351e-23	8.43056e-22	21.0741
ENSG00000138061	CYP1B1	-0.556659	5.40247	7.43909e-23	8.48746e-22	21.0712
ENSG00000172260	NEGR1	-0.497223	5.75691	8.31716e-23	9.48194e-22	21.0231
ENSG00000128849	CGNL1	2.52836	0.548258	9.00236e-23	1.02552e-21	20.9891
ENSG00000115461	IGFBP5	-0.351715	13.3085	9.96564e-23	1.13438e-21	20.9452
ENSG00000279232	AC008522.1	-0.407807	7.18337	1.00179e-22	1.13945e-21	20.9433
ENSG00000142583	SLC2A5	4.69873	-0.568745	1.06535e-22	1.21082e-21	20.9169
ENSG00000174749	FAM241A	1.01095	2.92867	1.07482e-22	1.22063e-21	20.9134
ENSG00000142920	AZIN2	0.854977	3.56904	1.10121e-22	1.24964e-21	20.9032
ENSG00000137642	SORL1	-0.858802	3.70972	1.25178e-22	1.41942e-21	20.8479
ENSG00000090975	PITPNM2	0.954437	3.10382	1.2536e-22	1.4204e-21	20.8476
ENSG00000077254	USP33	0.495842	5.89893	1.28442e-22	1.4542e-21	20.8374
ENSG00000143344	RGL1	0.474371	6.065	1.30663e-22	1.47821e-21	20.8303
ENSG00000162430	SELENON	0.385791	7.42417	1.40612e-22	1.58955e-21	20.7987
ENSG00000188643	S100A16	0.577691	7.73487	1.50461e-22	1.69958e-21	20.7697
ENSG00000165424	ZCCHC24	0.431568	7.22087	1.57007e-22	1.77217e-21	20.7515
ENSG00000124882	EREG	-0.545347	5.37431	1.64807e-22	1.8588e-21	20.7308
ENSG00000033170	FUT8	0.439841	6.32831	1.71059e-22	1.92784e-21	20.7149
ENSG00000161653	NAGS	1.88974	1.21238	1.96756e-22	2.21575e-21	20.6545
ENSG00000115756	HPCAL1	0.48066	5.79848	2.0256e-22	2.27938e-21	20.6422
ENSG00000124508	BTN2A2	0.682517	4.12198	2.17186e-22	2.44211e-21	20.6122
ENSG00000129493	HEATR5A	-0.512705	5.40993	2.32226e-22	2.60923e-21	20.5835
ENSG00000166311	SMPD1	0.412642	6.77753	2.35761e-22	2.64694e-21	20.5773
ENSG00000166128	RAB8B	0.537642	5.35546	2.37978e-22	2.66979e-21	20.5735
ENSG00000169992	NLGN2	-0.450136	6.32327	2.68639e-22	3.01149e-21	20.5212
ENSG00000165304	MELK	0.753152	4.18089	2.69295e-22	3.01656e-21	20.5205
ENSG00000154277	UCHL1	-0.408631	7.47415	2.78043e-22	3.11219e-21	20.5069
ENSG00000169813	HNRNPF	0.363584	7.91856	2.87548e-22	3.21614e-21	20.4927
ENSG00000130956	HABP4	0.471076	5.73759	2.88077e-22	3.21962e-21	20.4922
ENSG00000129625	REEP5	0.46159	6.61204	3.22274e-22	3.5991e-21	20.4438
ENSG00000144724	PTPRG	-0.438475	6.45844	3.29686e-22	3.67908e-21	20.4343
ENSG00000135334	AKIRIN2	0.509079	5.18444	3.33626e-22	3.72024e-21	20.4294
ENSG00000110090	CPT1A	0.434125	6.55508	3.39759e-22	3.78577e-21	20.4218
ENSG00000120149	MSX2	0.58766	4.93294	3.62984e-22	4.04152e-21	20.3935
ENSG00000164713	BRI3	0.463633	6.58141	3.91205e-22	4.35245e-21	20.3613
ENSG00000066855	MTFR1	-0.787219	3.94368	3.95064e-22	4.39208e-21	20.3573
ENSG00000116667	C1orf21	0.621597	4.47039	4.33956e-22	4.82083e-21	20.3169
ENSG00000263465	SRSF8	-0.553931	5.05947	4.468e-22	4.95978e-21	20.3045
ENSG00000169715	MT1E	0.690534	4.51309	4.70383e-22	5.21765e-21	20.2825
ENSG00000082458	DLG3	0.740191	4.45347	5.35738e-22	5.93813e-21	20.2264
ENSG00000179295	PTPN11	-0.393498	7.87778	5.88462e-22	6.51764e-21	20.1859
ENSG00000106823	ECM2	1.41488	1.93893	6.19018e-22	6.85093e-21	20.1643
ENSG00000040275	SPDL1	-0.484936	5.91609	6.40919e-22	7.08801e-21	20.1495
ENSG00000183726	TMEM50A	0.413884	6.77634	6.69497e-22	7.39852e-21	20.1309
ENSG00000108639	SYNGR2	-0.536376	5.14838	7.23879e-22	7.99351e-21	20.0973
ENSG00000198933	TBKBP1	0.567126	4.81459	7.96629e-22	8.79029e-21	20.056
ENSG00000164300	SERINC5	-0.703088	4.62102	8.95922e-22	9.87855e-21	20.0053
ENSG00000198729	PPP1R14C	-1.58812	2.16334	9.60715e-22	1.05851e-20	19.9753
ENSG00000100299	ARSA	0.477446	6.17386	9.66254e-22	1.06382e-20	19.9731
ENSG00000120063	GNA13	0.457283	5.84713	1.07163e-21	1.17896e-20	19.9285
ENSG00000082996	RNF13	0.494513	5.28129	1.09451e-21	1.20323e-20	19.9197
ENSG00000109572	CLCN3	0.55163	5.73353	1.15409e-21	1.26778e-20	19.897
ENSG00000122042	UBL3	-0.416128	6.90337	1.1942e-21	1.31087e-20	19.8824
ENSG00000148120	C9orf3	0.540894	6.24943	1.22205e-21	1.34045e-20	19.8727
ENSG00000164366	CCDC127	0.505517	5.35643	1.25597e-21	1.37579e-20	19.8614
ENSG00000077943	ITGA8	0.867811	3.37287	1.25613e-21	1.37579e-20	19.8614
ENSG00000166963	MAP1A	0.418232	8.04832	1.27593e-21	1.39643e-20	19.855
ENSG00000095951	HIVEP1	0.50549	5.32023	1.28915e-21	1.40985e-20	19.8508
ENSG00000134287	ARF3	0.382409	7.3006	1.37964e-21	1.5077e-20	19.8217
ENSG00000164402	2020-09-08	0.405955	6.84792	1.3856e-21	1.5131e-20	19.8201
ENSG00000135407	AVIL	1.31523	2.12586	1.49721e-21	1.63377e-20	19.7868
ENSG00000135269	TES	-0.543957	5.13926	1.54057e-21	1.67984e-20	19.7747
ENSG00000075089	ACTR6	0.729873	3.87257	1.59705e-21	1.74015e-20	19.7594
ENSG00000225101	OR52K3P	8.41467	-0.671044	1.70345e-21	1.85472e-20	19.7317
ENSG00000135596	MICAL1	0.412615	6.88216	1.77469e-21	1.93086e-20	19.7142
ENSG00000198947	DMD	0.844854	3.6127	1.79471e-21	1.9512e-20	19.7097
ENSG00000156869	FRRS1	1.38387	1.96269	1.87088e-21	2.03252e-20	19.692
ENSG00000187678	SPRY4	0.471188	6.18401	1.87812e-21	2.03889e-20	19.6906
ENSG00000124831	LRRFIP1	-0.379282	7.36635	1.88458e-21	2.0444e-20	19.6894
ENSG00000123562	MORF4L2	-0.36493	8.43761	2.10644e-21	2.28339e-20	19.6414
ENSG00000162616	DNAJB4	-0.539502	5.18959	2.12133e-21	2.29785e-20	19.6387
ENSG00000163110	PDLIM5	-0.408532	6.86659	2.14937e-21	2.32652e-20	19.6333
ENSG00000137809	ITGA11	-0.337916	8.65378	2.20075e-21	2.38039e-20	19.6234
ENSG00000113721	PDGFRB	0.355106	9.6784	2.2471e-21	2.42874e-20	19.6146
ENSG00000187098	MITF	0.508517	5.11487	2.30923e-21	2.49407e-20	19.6031
ENSG00000133026	MYH10	-0.387671	7.52901	2.3315e-21	2.51628e-20	19.5992
ENSG00000100997	ABHD12	0.44651	5.9901	2.46213e-21	2.65533e-20	19.5759
ENSG00000137310	TCF19	0.635044	4.48131	2.58967e-21	2.79084e-20	19.5543
ENSG00000162695	SLC30A7	0.448482	5.92865	2.78166e-21	2.99408e-20	19.5237
ENSG00000189308	LIN54	0.630428	4.45082	2.78232e-21	2.99408e-20	19.5237
ENSG00000147604	RPL7	-0.361451	9.49449	2.9155e-21	3.13512e-20	19.5037
ENSG00000065150	IPO5	-0.367454	7.74835	2.92918e-21	3.14754e-20	19.502
ENSG00000151690	MFSD6	0.626702	4.39165	2.94101e-21	3.15795e-20	19.5006
ENSG00000075618	FSCN1	-0.39201	8.0988	3.01889e-21	3.23922e-20	19.4896
ENSG00000185015	CA13	1.82733	1.20584	3.09233e-21	3.31561e-20	19.4794
ENSG00000189320	FAM180A	-0.941615	3.35708	3.13828e-21	3.36245e-20	19.4733
ENSG00000140285	FGF7	0.43662	6.10858	3.66396e-21	3.92282e-20	19.4064
ENSG00000136444	RSAD1	-0.573116	4.84093	3.86186e-21	4.13171e-20	19.3839
ENSG00000151276	MAGI1	-0.63836	4.75578	4.05647e-21	4.33678e-20	19.3628
ENSG00000152104	PTPN14	-0.536411	6.99231	4.11652e-21	4.3978e-20	19.3568
ENSG00000152127	MGAT5	-0.497221	5.79557	4.24363e-21	4.53032e-20	19.3439
ENSG00000196950	SLC39A10	-0.762376	4.43341	4.41553e-21	4.71043e-20	19.3269
ENSG00000172534	HCFC1	0.422808	6.40914	4.62491e-21	4.93023e-20	19.3071
ENSG00000182199	SHMT2	-0.393985	6.97641	4.83036e-21	5.14554e-20	19.2886
ENSG00000144366	GULP1	0.513419	5.13443	4.99037e-21	5.31215e-20	19.2747
ENSG00000214106	PAXIP1-AS2	0.868215	3.58094	5.33454e-21	5.67443e-20	19.2461
ENSG00000111300	NAA25	0.522741	4.94173	5.40881e-21	5.7493e-20	19.2404
ENSG00000042286	AIFM2	0.514416	5.01516	5.57901e-21	5.92594e-20	19.2272
ENSG00000130635	COL5A1	-0.346282	10.8993	6.02413e-21	6.39414e-20	19.1942
ENSG00000162736	NCSTN	0.435988	7.19474	6.31705e-21	6.70024e-20	19.1739
ENSG00000270885	RASL10B	-1.07998	2.99742	6.36197e-21	6.74304e-20	19.1711
ENSG00000166402	TUB	-0.514007	5.27613	6.46712e-21	6.84959e-20	19.1643
ENSG00000137802	MAPKBP1	-0.487638	5.45448	6.8524e-21	7.25245e-20	19.1395
ENSG00000031081	ARHGAP31	-0.492697	5.85285	7.03325e-21	7.43853e-20	19.1285
ENSG00000196961	AP2A1	0.388034	7.32008	7.59213e-21	8.02387e-20	19.0956
ENSG00000136295	TTYH3	-0.345385	8.3584	7.89676e-21	8.33986e-20	19.0788
ENSG00000198759	EGFL6	0.979701	3.49503	7.95936e-21	8.39997e-20	19.0757
ENSG00000164949	GEM	-0.616014	4.81371	8.34278e-21	8.79833e-20	19.0556
ENSG00000172197	MBOAT1	1.0907	2.60029	9.17836e-21	9.67263e-20	19.0145
ENSG00000237352	LINC01358	2.58563	0.341561	9.21621e-21	9.7056e-20	19.013
ENSG00000006453	BAIAP2L1	-0.904057	3.42314	1.11956e-20	1.17817e-19	18.9288
ENSG00000128050	PAICS	-0.467806	6.18943	1.14536e-20	1.20446e-19	18.9192
ENSG00000049239	H6PD	0.374137	7.38896	1.1799e-20	1.2399e-19	18.9066
ENSG00000087076	HSD17B14	-1.47113	2.2462	1.18154e-20	1.24075e-19	18.9063
ENSG00000110400	NECTIN1	-0.677809	4.26573	1.21482e-20	1.27478e-19	18.8946
ENSG00000003393	ALS2	-0.504607	5.8603	1.22019e-20	1.27863e-19	18.8933
ENSG00000156599	ZDHHC5	0.377532	7.15454	1.22021e-20	1.27863e-19	18.8933
ENSG00000072657	TRHDE	-0.420579	6.41435	1.278e-20	1.33823e-19	18.8735
ENSG00000161681	SHANK1	-0.944569	3.30641	1.28515e-20	1.34476e-19	18.8714
ENSG00000115486	GGCX	0.405566	6.59655	1.29504e-20	1.35416e-19	18.8683
ENSG00000150995	ITPR1	-0.751757	4.33894	1.31052e-20	1.36937e-19	18.8635
ENSG00000178719	GRINA	0.426468	7.1069	1.31377e-20	1.3718e-19	18.8627
ENSG00000140564	FURIN	0.361764	7.55231	1.37275e-20	1.43237e-19	18.8439
ENSG00000154642	C21orf91	0.66985	4.27047	1.38585e-20	1.44502e-19	18.8401
ENSG00000144791	LIMD1	0.508596	5.19262	1.53145e-20	1.59571e-19	18.797
ENSG00000065243	PKN2	0.469837	5.47711	1.55225e-20	1.61625e-19	18.7915
ENSG00000146872	TLK2	0.458282	5.52919	1.5695e-20	1.63305e-19	18.787
ENSG00000115008	IL1A	-2.55144	1.09308	1.61775e-20	1.68207e-19	18.7742
ENSG00000168259	DNAJC7	0.406618	6.53606	1.6377e-20	1.70162e-19	18.7691
ENSG00000058056	USP13	-0.601501	4.64861	1.72857e-20	1.79477e-19	18.746
ENSG00000255150	EID3	2.0057	0.9101	1.76598e-20	1.83232e-19	18.737
ENSG00000106571	GLI3	0.592528	5.30402	1.84814e-20	1.91623e-19	18.7176
ENSG00000021355	SERPINB1	0.649062	4.3984	1.86782e-20	1.93528e-19	18.7133
ENSG00000106591	MRPL32	0.563657	5.70356	1.96417e-20	2.03368e-19	18.6917
ENSG00000213930	GALT	0.687079	3.91377	2.29449e-20	2.37403e-19	18.6245
ENSG00000133104	SPART	0.392005	6.78464	2.50837e-20	2.5935e-19	18.5861
ENSG00000268088	AC093063.1	8.36583	-0.714294	2.82467e-20	2.91817e-19	18.5349
ENSG00000071051	NCK2	0.420753	6.1269	2.82633e-20	2.91817e-19	18.5349
ENSG00000067182	TNFRSF1A	0.378984	7.47816	3.27511e-20	3.37917e-19	18.4712
ENSG00000087253	LPCAT2	0.484529	5.50025	3.31823e-20	3.42127e-19	18.4658
ENSG00000205885	C1RL-AS1	0.771293	3.64984	3.51296e-20	3.61953e-19	18.4413
ENSG00000181192	DHTKD1	0.667213	4.07988	3.59705e-20	3.70359e-19	18.4314
ENSG00000165948	IFI27L1	0.840071	3.30499	3.60626e-20	3.71048e-19	18.4306
ENSG00000114480	GBE1	-0.427107	6.49628	3.69664e-20	3.80082e-19	18.4201
ENSG00000166793	YPEL4	1.64349	1.3959	3.90084e-20	4.00799e-19	18.3971
ENSG00000175224	ATG13	0.410609	6.62562	4.06878e-20	4.17764e-19	18.3791
ENSG00000162522	KIAA1522	0.548368	4.8113	4.13338e-20	4.24102e-19	18.3725
ENSG00000116679	IVNS1ABP	-0.454642	5.87887	4.16581e-20	4.27133e-19	18.3694
ENSG00000099860	GADD45B	0.555475	4.87544	4.1732e-20	4.27594e-19	18.369
ENSG00000155252	PI4K2A	0.472355	5.65377	5.05961e-20	5.18058e-19	18.2856
ENSG00000172725	CORO1B	0.47211	6.38864	5.13519e-20	5.25432e-19	18.2795
ENSG00000070404	FSTL3	-0.570546	6.07742	5.64197e-20	5.76887e-19	18.2389
ENSG00000120820	GLT8D2	-0.457457	6.00844	5.68339e-20	5.8072e-19	18.236
ENSG00000130821	SLC6A8	-0.504888	5.18871	5.73475e-20	5.85563e-19	18.2324
ENSG00000141349	G6PC3	0.456394	5.8641	6.53235e-20	6.66543e-19	18.1762
ENSG00000121644	DESI2	-0.435547	5.9646	6.64006e-20	6.77066e-19	18.1694
ENSG00000100888	CHD8	0.479559	6.52435	6.99236e-20	7.12498e-19	18.1472
ENSG00000159256	MORC3	0.492448	5.0851	7.3449e-20	7.47904e-19	18.1262
ENSG00000155629	PIK3AP1	3.82283	-0.436523	7.37904e-20	7.50863e-19	18.1244
ENSG00000152217	SETBP1	0.498748	5.361	7.46221e-20	7.58804e-19	18.1199
ENSG00000111252	SH2B3	0.375468	6.9662	7.67008e-20	7.79208e-19	18.1083
ENSG00000118507	AKAP7	1.386	1.83249	7.67342e-20	7.79208e-19	18.1083
ENSG00000215305	VPS16	0.479847	5.20029	7.97597e-20	8.09375e-19	18.0919
ENSG00000141959	PFKL	0.350192	7.64967	8.1521e-20	8.2668e-19	18.0827
ENSG00000244754	N4BP2L2	0.525991	6.29394	8.44297e-20	8.55589e-19	18.0677
ENSG00000147041	SYTL5	-1.79092	1.75337	8.81287e-20	8.92462e-19	18.0494
ENSG00000204568	MRPS18B	0.548978	4.97427	9.23367e-20	9.34434e-19	18.0295
ENSG00000135480	KRT7	-1.75633	1.78086	9.25249e-20	9.35699e-19	18.0289
ENSG00000171365	CLCN5	-1.0221	3.06001	9.47483e-20	9.57529e-19	18.0188
ENSG00000143355	LHX9	0.521319	4.95096	9.50337e-20	9.59756e-19	18.0178
ENSG00000105926	MPP6	-0.954447	3.22714	1.01672e-19	1.02609e-18	17.9888
ENSG00000287299		0.57155	4.72194	1.03717e-19	1.04602e-18	17.9805
ENSG00000260804	LINC01963	-0.841184	3.56104	1.13768e-19	1.14661e-18	17.9406
ENSG00000182511	FES	0.814113	3.33613	1.15044e-19	1.15867e-18	17.936
ENSG00000170340	B3GNT2	0.6996	3.9246	1.16894e-19	1.17651e-18	17.9294
ENSG00000198879	SFMBT2	2.5826	0.196359	1.18098e-19	1.18782e-18	17.9253
ENSG00000149257	SERPINH1	-0.42144	9.44129	1.23127e-19	1.23755e-18	17.9074
ENSG00000143479	DYRK3	-0.525068	4.98062	1.25086e-19	1.25639e-18	17.9009
ENSG00000216490	IFI30	3.80017	-0.454762	1.42161e-19	1.42692e-18	17.8456
ENSG00000007866	TEAD3	-0.412896	6.3587	1.42819e-19	1.43255e-18	17.8439
ENSG00000172115	CYCS	-0.424707	6.42321	1.54247e-19	1.54614e-18	17.8108
ENSG00000067141	NEO1	0.589996	4.84338	1.57986e-19	1.58254e-18	17.8006
ENSG00000131591	C1orf159	0.702201	3.77901	1.77085e-19	1.77265e-18	17.7514
ENSG00000126067	PSMB2	0.404697	6.49158	1.90675e-19	1.90739e-18	17.7196
ENSG00000105643	ARRDC2	0.5844	4.3954	1.92403e-19	1.92338e-18	17.7159
ENSG00000242247	ARFGAP3	0.373586	7.12396	2.05882e-19	2.05673e-18	17.6868
ENSG00000073008	PVR	0.410889	6.13743	2.34608e-19	2.34212e-18	17.6304
ENSG00000206028	Z99774.1	-1.62083	1.91947	2.36998e-19	2.36437e-18	17.6263
ENSG00000175066	GK5	-0.615627	4.49167	2.40412e-19	2.39682e-18	17.6204
ENSG00000153317	ASAP1	0.370491	6.97894	2.45198e-19	2.44288e-18	17.6121
ENSG00000054793	ATP9A	0.388371	6.63887	2.48484e-19	2.47396e-18	17.6066
ENSG00000107562	CXCL12	0.400251	6.8458	2.48985e-19	2.47728e-18	17.606
ENSG00000188158	NHS	0.754131	3.69738	2.57155e-19	2.55684e-18	17.5923
ENSG00000253882	AC099548.2	2.70101	0.125274	2.69731e-19	2.68008e-18	17.5719
ENSG00000198142	SOWAHC	-0.474548	5.42225	2.81152e-19	2.79168e-18	17.5541
ENSG00000163874	ZC3H12A	0.751437	3.63602	2.82723e-19	2.8054e-18	17.552
ENSG00000099290	WASHC2A	0.481123	5.82156	2.88198e-19	2.8578e-18	17.544
ENSG00000049759	NEDD4L	-0.695014	4.04616	2.91724e-19	2.89083e-18	17.539
ENSG00000012822	CALCOCO1	0.379715	7.3668	2.99453e-19	2.96543e-18	17.5279
ENSG00000157045	NTAN1	0.492893	5.32603	2.99808e-19	2.96695e-18	17.5277
ENSG00000135111	TBX3	0.3125	9.10241	3.1715e-19	3.13647e-18	17.5036
ENSG00000061918	GUCY1B1	1.54036	1.48903	3.20505e-19	3.16753e-18	17.4993
ENSG00000240583	AQP1	-0.987032	3.10638	3.22181e-19	3.18196e-18	17.4973
ENSG00000155760	FZD7	-0.35354	8.1721	3.24848e-19	3.20616e-18	17.494
ENSG00000114251	WNT5A	-0.324984	8.91237	3.40105e-19	3.3545e-18	17.4744
ENSG00000110881	ASIC1	-1.22201	2.58539	3.44343e-19	3.39404e-18	17.4693
ENSG00000232934	AL157786.1	3.4622	0.174825	3.46285e-19	3.41091e-18	17.4671
ENSG00000161714	PLCD3	-0.387821	6.99239	3.91758e-19	3.85624e-18	17.4138
ENSG00000145555	MYO10	-0.331976	8.03155	4.16932e-19	4.10131e-18	17.3871
ENSG00000049860	HEXB	0.34715	7.80348	4.23846e-19	4.16655e-18	17.3802
ENSG00000101224	CDC25B	0.412247	6.38476	4.25269e-19	4.17776e-18	17.3791
ENSG00000077238	IL4R	0.515498	6.04679	4.29308e-19	4.21463e-18	17.3752
ENSG00000135956	TMEM127	0.361099	7.21548	4.53643e-19	4.45059e-18	17.3516
ENSG00000100784	RPS6KA5	1.85051	0.999496	4.56787e-19	4.47845e-18	17.3489
ENSG00000011376	LARS2	0.529407	4.97843	4.59438e-19	4.50145e-18	17.3466
ENSG00000154229	PRKCA	-0.500342	6.0133	4.60768e-19	4.51149e-18	17.3457
ENSG00000101000	PROCR	0.603971	4.24486	4.66503e-19	4.56462e-18	17.3406
ENSG00000013288	MAN2B2	0.365583	7.0239	4.77686e-19	4.66908e-18	17.3308
ENSG00000158411	MITD1	0.632007	4.16485	4.7781e-19	4.66908e-18	17.3308
ENSG00000073536	NLE1	-0.680306	4.19724	5.03815e-19	4.91994e-18	17.308
ENSG00000215910	C1orf167	1.18885	2.20575	5.24382e-19	5.1174e-18	17.291
ENSG00000106537	TSPAN13	-1.64347	1.89031	5.28928e-19	5.15836e-18	17.2875
ENSG00000186815	TPCN1	-0.410018	6.4877	5.98567e-19	5.83366e-18	17.2341
ENSG00000138172	CALHM2	0.420034	6.04	6.13267e-19	5.97298e-18	17.2238
ENSG00000187601	MAGEH1	-0.520283	5.27221	6.30239e-19	6.13424e-18	17.2122
ENSG00000062038	CDH3	-3.4638	0.552152	6.44634e-19	6.27022e-18	17.2027
ENSG00000164934	DCAF13	-0.462091	5.67146	6.4603e-19	6.27967e-18	17.2021
ENSG00000247708	STX18-AS1	1.1776	2.92696	6.55595e-19	6.36845e-18	17.196
ENSG00000083457	ITGAE	-0.745087	3.99138	6.64136e-19	6.44718e-18	17.1906
ENSG00000156113	KCNMA1	0.785079	4.23729	7.02397e-19	6.81412e-18	17.1666
ENSG00000120875	DUSP4	-0.460901	5.51257	7.21368e-19	6.99358e-18	17.1553
ENSG00000157617	C2CD2	-0.439452	5.74897	7.48719e-19	7.25398e-18	17.1394
ENSG00000114942	EEF1B2	-0.461074	7.93826	7.53185e-19	7.29247e-18	17.1371
ENSG00000145287	PLAC8	1.96341	0.85917	8.59587e-19	8.31722e-18	17.08
ENSG00000166913	YWHAB	0.326452	8.03248	8.90563e-19	8.6113e-18	17.0649
ENSG00000182752	PAPPA	-0.498744	5.70688	9.53683e-19	9.21561e-18	17.0355
ENSG00000005810	MYCBP2	0.472309	6.71665	9.7456e-19	9.4112e-18	17.0264
ENSG00000163682	RPL9	-0.331511	8.72209	1.04743e-18	1.01083e-17	16.9953
ENSG00000099377	HSD3B7	0.600983	4.2123	1.05776e-18	1.02013e-17	16.9913
ENSG00000146373	RNF217	0.491608	5.014	1.08523e-18	1.04594e-17	16.9805
ENSG00000020181	ADGRA2	0.298504	9.68455	1.10691e-18	1.06605e-17	16.9722
ENSG00000174444	RPL4	-0.364881	10.0331	1.10754e-18	1.06605e-17	16.9722
ENSG00000126970	ZC4H2	0.918069	2.93469	1.11786e-18	1.07529e-17	16.9685
ENSG00000138675	FGF5	-0.399228	6.28499	1.14155e-18	1.09736e-17	16.9597
ENSG00000137522	RNF121	-0.529603	4.92604	1.14379e-18	1.09879e-17	16.9591
ENSG00000008735	MAPK8IP2	2.64289	0.137352	1.16798e-18	1.1213e-17	16.9503
ENSG00000173085	COQ2	0.571673	4.48607	1.18431e-18	1.13624e-17	16.9445
ENSG00000102575	ACP5	1.15653	2.27734	1.20778e-18	1.15801e-17	16.9363
ENSG00000143178	TBX19	1.66037	1.36542	1.3464e-18	1.29008e-17	16.8894
ENSG00000168398	BDKRB2	0.372255	7.53675	1.35026e-18	1.29294e-17	16.8884
ENSG00000134369	NAV1	0.342322	7.73472	1.42936e-18	1.3678e-17	16.864
ENSG00000263165	AC087292.1	0.983553	2.70531	1.45157e-18	1.38815e-17	16.8576
ENSG00000133103	COG6	-0.446482	5.65783	1.48943e-18	1.42343e-17	16.8467
ENSG00000137507	LRRC32	-0.704688	4.4121	1.54648e-18	1.477e-17	16.8306
ENSG00000273749	CYFIP1	0.354497	7.3952	1.55904e-18	1.48804e-17	16.8274
ENSG00000226380	AC016831.1	1.28806	2.18969	1.66462e-18	1.58778e-17	16.7992
ENSG00000198420	TCAF1	0.453638	5.34592	1.7046e-18	1.62487e-17	16.7892
ENSG00000071575	TRIB2	0.443384	7.08061	1.70879e-18	1.62741e-17	16.7885
ENSG00000136448	NMT1	0.361747	7.0333	1.70947e-18	1.62741e-17	16.7885
ENSG00000126749	EMG1	0.430755	5.65564	1.73923e-18	1.65468e-17	16.7813
ENSG00000253837	AC090197.1	-0.977448	3.04892	1.97661e-18	1.8793e-17	16.726
ENSG00000137124	ALDH1B1	-0.540454	4.75325	2.18807e-18	2.07902e-17	16.6821
ENSG00000261359	PYCARD-AS1	1.15021	2.30978	2.26714e-18	2.15277e-17	16.667
ENSG00000149256	TENM4	-0.772541	3.70029	2.45098e-18	2.32584e-17	16.6334
ENSG00000168779	SHOX2	0.527797	4.83804	2.47346e-18	2.34566e-17	16.6297
ENSG00000149269	PAK1	0.435757	5.50533	2.85394e-18	2.70474e-17	16.5679
ENSG00000171877	FRMD5	1.63102	1.27308	3.0257e-18	2.86569e-17	16.5428
ENSG00000144583	2020-03-04	-0.539527	5.38178	3.08557e-18	2.92052e-17	16.5345
ENSG00000123908	AGO2	-0.457486	6.1799	3.161e-18	2.98999e-17	16.5243
ENSG00000105825	TFPI2	0.48761	5.90174	3.40251e-18	3.21638e-17	16.4926
ENSG00000127241	MASP1	-0.322722	9.10407	3.77951e-18	3.57048e-17	16.4473
ENSG00000205269	TMEM170B	-1.26623	2.39634	3.84067e-18	3.62593e-17	16.4406
ENSG00000137821	LRRC49	-0.672009	4.14595	3.96066e-18	3.73683e-17	16.4275
ENSG00000168621	GDNF	-1.11284	2.7131	4.31261e-18	4.0663e-17	16.3908
ENSG00000180139	ACTA2-AS1	-0.717257	3.86518	4.45646e-18	4.19925e-17	16.3768
ENSG00000105612	DNASE2	0.437269	5.46051	4.69887e-18	4.42485e-17	16.3541
ENSG00000144401	METTL21A	-0.986505	3.00301	4.82975e-18	4.54519e-17	16.3424
ENSG00000133131	MORC4	-0.44364	5.50832	4.89022e-18	4.59917e-17	16.3373
ENSG00000287543		1.83994	1.03334	4.98205e-18	4.68255e-17	16.3295
ENSG00000170703	TTLL6	3.23138	-0.282734	5.26831e-18	4.94846e-17	16.3055
ENSG00000103502	CDIPT	0.400479	7.14222	5.31934e-18	4.99322e-17	16.3016
ENSG00000100271	TTLL1	0.943143	2.76721	5.35606e-18	5.0245e-17	16.2989
ENSG00000205730	ITPRIPL2	0.331846	7.62664	5.47469e-18	5.13252e-17	16.2897
ENSG00000138759	FRAS1	0.457792	6.23166	5.83396e-18	5.46587e-17	16.2623
ENSG00000108854	SMURF2	-0.403439	6.46619	6.21816e-18	5.82214e-17	16.2349
ENSG00000150991	UBC	0.291979	10.0029	6.27842e-18	5.87483e-17	16.231
ENSG00000185561	TLCD2	0.607562	4.13595	6.43149e-18	6.01426e-17	16.2208
ENSG00000085741	WNT11	1.45463	1.52157	6.66207e-18	6.22594e-17	16.2058
ENSG00000184205	TSPYL2	-0.410117	5.91132	7.05548e-18	6.58942e-17	16.1812
ENSG00000144746	ARL6IP5	0.378501	6.5983	7.14727e-18	6.67094e-17	16.1758
ENSG00000063660	GPC1	-0.318774	8.23062	7.15402e-18	6.67302e-17	16.1757
ENSG00000152818	UTRN	0.481554	7.44575	7.19045e-18	6.70277e-17	16.1737
ENSG00000101928	MOSPD1	-0.616469	4.28234	7.35042e-18	6.84757e-17	16.1645
ENSG00000117519	CNN3	0.330941	8.11342	7.78027e-18	7.24345e-17	16.1401
ENSG00000123243	ITIH5	-0.626535	4.24296	8.107e-18	7.54288e-17	16.1225
ENSG00000103274	NUBP1	0.503612	4.7462	8.27845e-18	7.69755e-17	16.1136
ENSG00000116489	CAPZA1	0.341878	7.31892	8.40392e-18	7.80931e-17	16.1074
ENSG00000114166	KAT2B	0.645152	3.9593	8.80834e-18	8.17997e-17	16.0872
ENSG00000214013	GANC	0.530101	4.626	9.13812e-18	8.48088e-17	16.0716
ENSG00000101040	ZMYND8	0.457542	5.29626	9.22665e-18	8.55768e-17	16.0676
ENSG00000230266	XXYLT1-AS2	2.04534	0.661514	9.70387e-18	8.99465e-17	16.046
ENSG00000079102	RUNX1T1	0.490695	4.93771	9.84323e-18	9.1181e-17	16.0401
ENSG00000196155	PLEKHG4	-0.56287	4.74375	1.02706e-17	9.50806e-17	16.0219
ENSG00000213853	EMP2	0.438321	6.31687	1.07342e-17	9.93098e-17	16.003
ENSG00000163520	FBLN2	0.397353	9.64473	1.12041e-17	1.03593e-16	15.9847
ENSG00000183137	CEP57L1	0.74892	3.41479	1.13439e-17	1.04819e-16	15.9796
ENSG00000174718	KIAA1551	0.600806	4.60491	1.1386e-17	1.05142e-16	15.9782
ENSG00000168214	RBPJ	0.407239	6.31935	1.14346e-17	1.05526e-16	15.9766
ENSG00000068383	INPP5A	-0.392226	6.15632	1.16735e-17	1.07663e-16	15.9679
ENSG00000155980	KIF5A	1.37112	1.68948	1.25018e-17	1.1523e-16	15.9384
ENSG00000173917	HOXB2	0.611201	4.42571	1.27183e-17	1.17153e-16	15.9312
ENSG00000072121	ZFYVE26	0.502957	4.98823	1.29955e-17	1.19632e-16	15.9222
ENSG00000143369	ECM1	0.380592	7.76166	1.3345e-17	1.22772e-16	15.9109
ENSG00000125814	NAPB	0.699862	3.80376	1.40312e-17	1.29005e-16	15.8894
ENSG00000157557	ETS2	0.472967	5.65747	1.42795e-17	1.31206e-16	15.882
ENSG00000181350	LRRC75A	-0.470271	5.79905	1.45397e-17	1.33514e-16	15.8745
ENSG00000167081	PBX3	0.473783	5.0837	1.49098e-17	1.36827e-16	15.8638
ENSG00000163637	PRICKLE2	0.500911	4.7388	1.49642e-17	1.37241e-16	15.8625
ENSG00000213190	MLLT11	-0.772554	3.5809	1.52243e-17	1.39541e-16	15.8553
ENSG00000146278	PNRC1	0.443404	5.40571	1.60488e-17	1.46988e-16	15.8327
ENSG00000139687	RB1	0.428828	5.83774	1.60568e-17	1.46988e-16	15.8327
ENSG00000107833	NPM3	-0.651729	4.09397	1.68974e-17	1.54588e-16	15.8108
ENSG00000206538	VGLL3	-0.387588	6.61954	1.75107e-17	1.601e-16	15.7956
ENSG00000074657	ZNF532	0.368874	6.62309	1.90623e-17	1.74178e-16	15.759
ENSG00000196535	MYO18A	0.421807	6.303	1.92502e-17	1.75786e-16	15.755
ENSG00000119471	HSDL2	-0.539701	4.63953	1.95624e-17	1.78526e-16	15.7483
ENSG00000089737	DDX24	0.34909	7.59331	2.03704e-17	1.85786e-16	15.731
ENSG00000170004	CHD3	-0.410986	8.0024	2.13151e-17	1.94282e-16	15.7116
ENSG00000196230	TUBB	0.293021	10.3759	2.14855e-17	1.95714e-16	15.7084
ENSG00000116741	RGS2	-0.685648	3.94511	2.2889e-17	2.0837e-16	15.6812
ENSG00000087245	MMP2	0.28567	11.747	2.33811e-17	2.12719e-16	15.6722
ENSG00000169223	LMAN2	0.458654	7.08341	2.35989e-17	2.14568e-16	15.6684
ENSG00000143379	SETDB1	0.449409	5.30968	2.39421e-17	2.17555e-16	15.6624
ENSG00000103485	QPRT	-0.534323	4.8526	2.45029e-17	2.22514e-16	15.6526
ENSG00000270069	MIR222HG	0.555558	4.45326	2.47923e-17	2.24939e-16	15.6479
ENSG00000196576	PLXNB2	0.298618	9.06312	2.48004e-17	2.24939e-16	15.6479
ENSG00000166396	SERPINB7	0.506967	4.7534	2.48532e-17	2.25279e-16	15.6473
ENSG00000072133	RPS6KA6	-2.56197	0.865615	2.50186e-17	2.2664e-16	15.6447
ENSG00000162981	FAM84A	3.65621	-0.569348	2.65019e-17	2.39929e-16	15.6199
ENSG00000141458	NPC1	0.388853	6.43213	2.66435e-17	2.41064e-16	15.6179
ENSG00000279198	AC008894.3	-0.543143	5.32864	2.81939e-17	2.54935e-16	15.5936
ENSG00000184678	HIST2H2BE	1.03383	3.38342	2.85025e-17	2.57569e-16	15.5891
ENSG00000122863	CHST3	0.365364	6.69105	3.05346e-17	2.75764e-16	15.5595
ENSG00000154978	VOPP1	0.428343	6.52524	3.10493e-17	2.8024e-16	15.5525
ENSG00000072195	SPEG	-0.381195	6.27664	3.18299e-17	2.8711e-16	15.542
ENSG00000131737	KRT34	-0.791866	3.50622	3.35162e-17	3.02136e-16	15.5198
ENSG00000139132	FGD4	-0.746944	3.64107	3.64591e-17	3.28465e-16	15.4835
ENSG00000151693	ASAP2	-0.478458	5.32079	3.83704e-17	3.45474e-16	15.4616
ENSG00000110900	TSPAN11	-0.627207	5.29699	3.85305e-17	3.46704e-16	15.46
ENSG00000095739	BAMBI	0.651382	3.8197	4.15766e-17	3.73886e-16	15.4273
ENSG00000112972	HMGCS1	0.422676	5.71711	4.19362e-17	3.7689e-16	15.4238
ENSG00000141052	MYOCD	-1.20613	2.45236	4.23121e-17	3.80037e-16	15.4202
ENSG00000187840	EIF4EBP1	-0.539535	5.1862	4.2542e-17	3.8187e-16	15.4181
ENSG00000101574	METTL4	0.806798	3.31537	4.394e-17	3.94179e-16	15.4043
ENSG00000141424	SLC39A6	0.343305	7.17001	4.59868e-17	4.12291e-16	15.3848
ENSG00000085832	EPS15	0.41856	5.63604	4.81082e-17	4.31048e-16	15.3655
ENSG00000130939	UBE4B	-0.418626	5.71806	4.98609e-17	4.46482e-16	15.3502
ENSG00000157693	TMEM268	0.666575	3.70813	5.14464e-17	4.604e-16	15.3369
ENSG00000157502	MUM1L1	-1.71027	1.59817	5.45457e-17	4.87841e-16	15.3117
ENSG00000286940		1.73903	1.00597	5.49852e-17	4.91474e-16	15.3085
ENSG00000144674	GOLGA4	-0.328507	7.65621	6.00908e-17	5.36784e-16	15.2702
ENSG00000121440	PDZRN3	-0.477016	5.1843	6.04891e-17	5.40016e-16	15.2676
ENSG00000155380	SLC16A1	-0.415247	5.72607	6.06038e-17	5.40713e-16	15.267
ENSG00000049245	VAMP3	0.347229	6.9862	6.21127e-17	5.53841e-16	15.2566
ENSG00000143507	DUSP10	0.714267	3.51065	6.24499e-17	5.56513e-16	15.2545
ENSG00000157191	NECAP2	0.397011	6.27868	6.2821e-17	5.59482e-16	15.2522
ENSG00000225032	AL162586.1	0.542672	4.44211	6.5613e-17	5.83995e-16	15.2336
ENSG00000102452	NALCN	-3.1939	0.488087	6.70596e-17	5.96511e-16	15.2244
ENSG00000138646	HERC5	3.51754	-0.530252	6.84169e-17	6.08218e-16	15.2159
ENSG00000186832	KRT16	-2.41017	0.894982	6.9699e-17	6.19244e-16	15.2081
ENSG00000160801	PTH1R	0.836102	3.03893	7.20482e-17	6.39731e-16	15.194
ENSG00000150756	FAM173B	-0.823095	3.35184	7.3655e-17	6.53606e-16	15.1847
ENSG00000223774	AL513217.1	-1.59951	1.7315	7.71311e-17	6.84041e-16	15.1649
ENSG00000111961	SASH1	-0.372777	6.97619	7.7401e-17	6.86022e-16	15.1637
ENSG00000118680	MYL12B	0.308444	8.325	7.9091e-17	7.00582e-16	15.1545
ENSG00000145244	CORIN	-2.15168	1.12357	8.20468e-17	7.26328e-16	15.1389
ENSG00000163788	SNRK	0.493017	4.72814	8.3096e-17	7.35176e-16	15.1336
ENSG00000105339	DENND3	0.467732	5.06139	8.40284e-17	7.4298e-16	15.129
ENSG00000136104	RNASEH2B	0.566069	4.35894	9.27764e-17	8.19839e-16	15.0863
ENSG00000113389	NPR3	-1.38258	2.05288	9.65514e-17	8.52688e-16	15.0692
ENSG00000198692	EIF1AY	0.635818	3.88707	9.92548e-17	8.76039e-16	15.0575
ENSG00000197756	RPL37A	-0.288318	8.97907	1.10864e-16	9.7792e-16	15.0097
ENSG00000170500	LONRF2	-2.41016	0.894546	1.13732e-16	1.00262e-15	14.9989
ENSG00000067208	EVI5	-0.50331	4.80527	1.20898e-16	1.06515e-15	14.9726
ENSG00000168906	MAT2A	0.309222	8.06058	1.32045e-16	1.16267e-15	14.9345
ENSG00000277791	PSMB3	0.404892	6.2324	1.33467e-16	1.17449e-15	14.9301
ENSG00000142227	EMP3	0.344809	7.40613	1.34846e-16	1.18592e-15	14.9259
ENSG00000117523	PRRC2C	0.335056	8.00518	1.36802e-16	1.20241e-15	14.9199
ENSG00000173214	MFSD4B	-0.649352	3.98226	1.37634e-16	1.209e-15	14.9176
ENSG00000213523	SRA1	-0.425247	5.60979	1.42203e-16	1.24839e-15	14.9036
ENSG00000254470	AP5B1	0.420025	5.63821	1.49804e-16	1.31435e-15	14.8813
ENSG00000138433	CIR1	0.422359	5.49501	1.51589e-16	1.32921e-15	14.8764
ENSG00000178202	KDELC2	0.347134	6.88504	1.51768e-16	1.33e-15	14.8761
ENSG00000115457	IGFBP2	-0.423493	7.36232	1.56375e-16	1.36956e-15	14.8634
ENSG00000131788	PIAS3	-0.392795	6.00145	1.65757e-16	1.45087e-15	14.8384
ENSG00000164463	CREBRF	0.54381	4.61556	1.67821e-16	1.46806e-15	14.8333
ENSG00000226149	AL356124.1	-1.29572	2.20262	1.79052e-16	1.56538e-15	14.8054
ENSG00000135605	TEC	2.06285	0.528667	1.79165e-16	1.56544e-15	14.8054
ENSG00000047579	DTNBP1	0.732798	3.38039	1.82475e-16	1.59342e-15	14.7977
ENSG00000112576	CCND3	0.404329	5.75229	1.86426e-16	1.62696e-15	14.7886
ENSG00000150636	CCDC102B	-1.08817	2.62322	1.88371e-16	1.64296e-15	14.7844
ENSG00000123739	PLA2G12A	-0.77453	3.47056	1.88576e-16	1.64378e-15	14.7842
ENSG00000120833	SOCS2	0.455515	5.98224	1.90373e-16	1.65846e-15	14.7803
ENSG00000239697	TNFSF12	0.620007	4.08461	2.12408e-16	1.84934e-15	14.733
ENSG00000158258	CLSTN2	-1.57537	1.76176	2.13055e-16	1.85388e-15	14.7319
ENSG00000253276	CCDC71L	0.343629	7.04281	2.16645e-16	1.88401e-15	14.7249
ENSG00000143549	TPM3	0.297939	8.75018	2.22788e-16	1.93629e-15	14.713
ENSG00000099385	BCL7C	-0.450911	5.33161	2.25453e-16	1.9583e-15	14.7081
ENSG00000283175	AC007920.2	0.786524	3.2399	2.29871e-16	1.9955e-15	14.6999
ENSG00000235505	AP002004.1	2.33612	0.207992	2.33483e-16	2.02567e-15	14.6934
ENSG00000160325	CACFD1	-0.771383	3.46834	2.35691e-16	2.04363e-15	14.6896
ENSG00000259330	INAFM2	-0.605072	4.22822	2.44498e-16	2.11875e-15	14.6739
ENSG00000137478	FCHSD2	0.427748	5.38323	2.44695e-16	2.11921e-15	14.6738
ENSG00000158008	EXTL1	-1.06937	2.66977	2.60426e-16	2.25413e-15	14.647
ENSG00000164576	SAP30L	0.38083	6.03853	2.64225e-16	2.28567e-15	14.641
ENSG00000230417	LINC00595	2.30742	0.231219	2.67871e-16	2.31585e-15	14.6353
ENSG00000110651	CD81	0.294337	9.06843	2.73821e-16	2.36591e-15	14.626
ENSG00000122778	KIAA1549	-0.467752	5.02205	2.79647e-16	2.41484e-15	14.6171
ENSG00000112514	CUTA	-0.381258	6.67537	2.97776e-16	2.56988e-15	14.5901
ENSG00000127564	PKMYT1	0.671122	3.79107	2.98123e-16	2.57138e-15	14.5898
ENSG00000106100	NOD1	0.834801	2.97002	3.00364e-16	2.58919e-15	14.5868
ENSG00000030110	BAK1	0.504926	4.60191	3.11638e-16	2.68481e-15	14.5711
ENSG00000137203	TFAP2A	0.424799	5.39875	3.26055e-16	2.80738e-15	14.5517
ENSG00000272734	ADIRF-AS1	0.487758	4.75436	3.32804e-16	2.86382e-15	14.5431
ENSG00000177508	IRX3	-0.899143	3.19836	3.40099e-16	2.92489e-15	14.5339
ENSG00000143127	ITGA10	-1.53453	1.77776	3.62294e-16	3.11395e-15	14.5067
ENSG00000109332	UBE2D3	0.313873	8.24854	3.73032e-16	3.20439e-15	14.4943
ENSG00000173227	SYT12	-1.61001	1.68635	3.73791e-16	3.20904e-15	14.4936
ENSG00000101463	SYNDIG1	-0.545803	4.94972	3.85265e-16	3.30563e-15	14.4807
ENSG00000106392	C1GALT1	0.558248	4.55689	3.8776e-16	3.3251e-15	14.4782
ENSG00000143933	CALM2	-0.310977	8.98391	4.21734e-16	3.61434e-15	14.442
ENSG00000227671	AL390728.4	0.632305	3.78434	4.35249e-16	3.728e-15	14.4285
ENSG00000174939	ASPHD1	-0.733457	3.59682	4.38502e-16	3.75369e-15	14.4255
ENSG00000143842	SOX13	0.805332	3.20932	4.54795e-16	3.89091e-15	14.4099
ENSG00000139899	CBLN3	0.73442	3.34378	4.60184e-16	3.93473e-15	14.4051
ENSG00000172594	SMPDL3A	0.628553	3.99867	4.72679e-16	4.03923e-15	14.3937
ENSG00000135604	STX11	1.9372	0.644127	4.77092e-16	4.07459e-15	14.3899
ENSG00000100243	CYB5R3	0.366705	8.45092	4.80463e-16	4.101e-15	14.3871
ENSG00000133019	CHRM3	-1.28313	2.17701	4.84489e-16	4.13298e-15	14.3837
ENSG00000203778	FAM229B	-0.652716	3.932	4.91735e-16	4.19237e-15	14.3775
ENSG00000221869	CEBPD	0.474471	6.78783	5.02517e-16	4.28183e-15	14.3684
ENSG00000165169	DYNLT3	-0.449953	5.39222	5.26761e-16	4.48581e-15	14.3482
ENSG00000118596	SLC16A7	-0.454518	5.09019	5.68201e-16	4.83592e-15	14.3155
ENSG00000167693	NXN	0.337421	7.18736	5.94849e-16	5.05981e-15	14.2959
ENSG00000153147	SMARCA5	0.328886	7.10114	6.10863e-16	5.19304e-15	14.2846
ENSG00000139644	TMBIM6	0.348872	9.11912	6.1399e-16	5.21662e-15	14.2826
ENSG00000183496	MEX3B	-0.738582	3.56039	6.20512e-16	5.269e-15	14.2783
ENSG00000129116	PALLD	-0.378896	7.35959	6.23591e-16	5.29211e-15	14.2764
ENSG00000139725	RHOF	-0.707228	3.66689	6.33667e-16	5.37453e-15	14.2697
ENSG00000254680	AC079329.1	-0.613216	4.0875	6.47656e-16	5.49003e-15	14.2604
ENSG00000171161	ZNF672	0.459217	4.86995	6.53917e-16	5.53992e-15	14.2565
ENSG00000163512	AZI2	-0.446996	5.29212	6.64249e-16	5.62423e-15	14.2499
ENSG00000100664	EIF5	-0.337645	7.28635	6.75756e-16	5.71839e-15	14.2427
ENSG00000125430	HS3ST3B1	0.677498	3.60288	6.76338e-16	5.72003e-15	14.2426
ENSG00000164877	MICALL2	0.437285	5.35751	7.1325e-16	6.02876e-15	14.2198
ENSG00000196935	SRGAP1	0.437891	5.67831	7.20868e-16	6.08967e-15	14.2154
ENSG00000131196	NFATC1	0.718487	3.64072	7.33088e-16	6.18935e-15	14.2084
ENSG00000068400	GRIPAP1	0.422202	5.34256	7.49057e-16	6.32057e-15	14.1992
ENSG00000155393	HEATR3	0.535442	4.29297	7.66608e-16	6.46497e-15	14.1894
ENSG00000120437	ACAT2	0.535934	5.07689	7.83111e-16	6.60038e-15	14.1804
ENSG00000242125	SNHG3	-0.483645	4.95715	8.15503e-16	6.86948e-15	14.1631
ENSG00000116521	SCAMP3	0.411993	5.98255	8.59826e-16	7.23871e-15	14.1403
ENSG00000227014	AC007285.1	-0.758736	3.50139	8.75022e-16	7.36244e-15	14.133
ENSG00000250305	TRMT9B	-0.848966	3.17397	8.79546e-16	7.39629e-15	14.131
ENSG00000198804	MT-CO1	0.354334	12.6568	9.39796e-16	7.89845e-15	14.1025
ENSG00000159459	UBR1	0.530471	5.62456	9.63246e-16	8.08977e-15	14.0921
ENSG00000102226	USP11	0.35164	6.60159	9.63655e-16	8.08977e-15	14.0921
ENSG00000069399	BCL3	0.579898	4.13854	9.95036e-16	8.34847e-15	14.0784
ENSG00000126803	HSPA2	-0.44609	5.48578	9.99989e-16	8.38527e-15	14.0765
ENSG00000149090	PAMR1	0.340181	7.00885	1.00559e-15	8.42745e-15	14.0743
ENSG00000152492	CCDC50	0.362751	6.53487	1.0097e-15	8.45712e-15	14.0728
ENSG00000115339	GALNT3	1.45378	1.34814	1.01207e-15	8.47215e-15	14.072
ENSG00000130707	ASS1	0.448647	8.12612	1.02904e-15	8.60931e-15	14.065
ENSG00000113732	ATP6V0E1	0.333721	6.9785	1.04044e-15	8.69978e-15	14.0605
ENSG00000157800	SLC37A3	0.399579	5.59798	1.05299e-15	8.7997e-15	14.0555
ENSG00000147853	AK3	0.374812	6.19512	1.06958e-15	8.93332e-15	14.049
ENSG00000152092	ASTN1	0.367585	5.99529	1.10741e-15	9.24402e-15	14.0341
ENSG00000071967	CYBRD1	0.290411	8.88243	1.159e-15	9.66923e-15	14.0146
ENSG00000214548	MEG3	0.365677	10.013	1.18311e-15	9.86481e-15	14.0059
ENSG00000135541	AHI1	-0.45262	5.09944	1.20553e-15	1.0046e-14	13.998
ENSG00000157538	VPS26C	0.395416	5.78847	1.21069e-15	1.00834e-14	13.9964
ENSG00000114405	C3orf14	0.890924	2.79038	1.3103e-15	1.09068e-14	13.9623
ENSG00000171462	DLK2	-1.6939	1.52185	1.32116e-15	1.09911e-14	13.959
ENSG00000100364	KIAA0930	0.343518	6.69077	1.3384e-15	1.11282e-14	13.9536
ENSG00000171223	JUNB	0.329078	8.05007	1.34842e-15	1.12052e-14	13.9506
ENSG00000288075		-0.832664	3.30351	1.34928e-15	1.12061e-14	13.9505
ENSG00000177045	SIX5	-0.572559	4.50704	1.36829e-15	1.13576e-14	13.9447
ENSG00000183283	DAZAP2	0.324463	7.2118	1.4303e-15	1.18656e-14	13.9257
ENSG00000196911	KPNA5	0.782559	3.60895	1.45844e-15	1.20923e-14	13.9175
ENSG00000141759	TXNL4A	-0.428408	5.50431	1.6161e-15	1.3392e-14	13.8732
ENSG00000111321	LTBR	0.33686	7.00712	1.67585e-15	1.38793e-14	13.8576
ENSG00000135124	P2RX4	0.624396	4.52949	1.7101e-15	1.4155e-14	13.8491
ENSG00000156398	SFXN2	-1.58983	1.64247	1.73391e-15	1.43441e-14	13.8433
ENSG00000138175	ARL3	-0.46819	5.00823	1.75597e-15	1.45184e-14	13.8381
ENSG00000145780	FEM1C	0.474539	4.89981	1.77897e-15	1.47003e-14	13.8327
ENSG00000108669	CYTH1	0.501732	4.61997	1.7982e-15	1.4851e-14	13.8282
ENSG00000103264	FBXO31	0.428831	5.32267	1.82768e-15	1.5086e-14	13.8214
ENSG00000123411	IKZF4	0.667082	3.57726	1.94547e-15	1.60493e-14	13.7945
ENSG00000162976	PQLC3	0.632365	3.79782	2.07481e-15	1.71067e-14	13.7668
ENSG00000171385	KCND3	-2.49776	0.722136	2.10151e-15	1.73173e-14	13.7615
ENSG00000128309	MPST	-0.432924	5.31022	2.11939e-15	1.74549e-14	13.7581
ENSG00000104324	CPQ	0.365	6.51378	2.18987e-15	1.80252e-14	13.7441
ENSG00000006459	KDM7A	0.644633	3.61887	2.2898e-15	1.88373e-14	13.725
ENSG00000185652	NTF3	-0.738642	3.502	2.31686e-15	1.90493e-14	13.7201
ENSG00000117298	ECE1	0.285145	8.41371	2.37434e-15	1.9511e-14	13.7097
ENSG00000161981	SNRNP25	-0.670856	3.747	2.62683e-15	2.15739e-14	13.6661
ENSG00000114268	PFKFB4	-0.662728	3.81792	2.78779e-15	2.28831e-14	13.6405
ENSG00000128805	ARHGAP22	-0.514065	4.68922	2.80415e-15	2.29933e-14	13.6384
ENSG00000170175	CHRNB1	1.08316	2.15441	2.80432e-15	2.29933e-14	13.6384
ENSG00000123095	BHLHE41	-1.23423	2.20003	2.81356e-15	2.30562e-14	13.6372
ENSG00000198189	HSD17B11	0.484234	4.72139	2.81873e-15	2.30858e-14	13.6367
ENSG00000122643	NT5C3A	0.51104	4.38943	2.87981e-15	2.35729e-14	13.6276
ENSG00000224032	EPB41L4A-AS1	-0.477	5.004	3.09542e-15	2.53238e-14	13.5965
ENSG00000125841	NRSN2	0.382476	5.89611	3.13503e-15	2.56337e-14	13.5912
ENSG00000008311	AASS	0.533305	4.29573	3.24529e-15	2.65205e-14	13.5764
ENSG00000077232	DNAJC10	-0.322365	7.25744	3.38427e-15	2.7641e-14	13.5584
ENSG00000133606	MKRN1	0.357526	6.57218	3.40949e-15	2.78316e-14	13.5555
ENSG00000110660	SLC35F2	-1.81313	1.34206	3.51523e-15	2.86789e-14	13.5424
ENSG00000101871	MID1	-0.47612	5.33328	3.54414e-15	2.88988e-14	13.5391
ENSG00000146457	WTAP	0.355561	6.22576	3.5485e-15	2.89184e-14	13.5388
ENSG00000065923	SLC9A7	0.493995	4.52097	3.55351e-15	2.89433e-14	13.5385
ENSG00000182985	CADM1	-0.373769	5.99702	3.63618e-15	2.96003e-14	13.5287
ENSG00000110060	PUS3	0.719617	3.35039	3.64324e-15	2.96375e-14	13.5282
ENSG00000127481	UBR4	0.300897	8.06298	3.64476e-15	2.96375e-14	13.5282
ENSG00000065809	FAM107B	0.386324	5.64734	3.65868e-15	2.97343e-14	13.5267
ENSG00000122406	RPL5	-0.300774	9.32792	3.71097e-15	3.01427e-14	13.5208
ENSG00000106636	YKT6	-0.302252	7.69201	3.73504e-15	3.03216e-14	13.5182
ENSG00000108021	FAM208B	0.366978	6.67368	3.81477e-15	3.09518e-14	13.5093
ENSG00000136811	ODF2	-0.364947	6.07501	4.25696e-15	3.45206e-14	13.4619
ENSG00000258738	AL121603.2	0.920821	2.83639	4.51513e-15	3.65941e-14	13.4366
ENSG00000138835	RGS3	-0.44357	6.00892	4.51813e-15	3.65983e-14	13.4365
ENSG00000008405	CRY1	-0.503237	4.67963	4.54596e-15	3.68036e-14	13.4341
ENSG00000284753	EEF1AKMT4	-1.11705	2.40893	4.64364e-15	3.75738e-14	13.4251
ENSG00000188612	SUMO2	0.347383	7.24813	4.65884e-15	3.76762e-14	13.4239
ENSG00000157514	TSC22D3	-0.820724	3.48954	4.70852e-15	3.80571e-14	13.4196
ENSG00000150048	CLEC1A	-1.16322	2.31566	4.86803e-15	3.93248e-14	13.4053
ENSG00000111897	SERINC1	0.301017	8.18565	4.97936e-15	4.02022e-14	13.3957
ENSG00000167716	WDR81	0.418266	5.35573	5.18851e-15	4.1868e-14	13.3781
ENSG00000120805	ARL1	-0.333801	6.95648	5.39657e-15	4.35231e-14	13.3613
ENSG00000107249	GLIS3	0.477119	5.49031	5.40325e-15	4.35532e-14	13.361
ENSG00000133739	LRRCC1	0.85266	2.82687	5.52789e-15	4.45336e-14	13.3513
ENSG00000134508	CABLES1	-0.526054	4.47956	5.63778e-15	4.53747e-14	13.3432
ENSG00000109083	IFT20	-0.409896	5.52337	5.63843e-15	4.53747e-14	13.3432
ENSG00000139112	GABARAPL1	-0.308165	7.50598	5.6573e-15	4.55017e-14	13.342
ENSG00000177628	GBA	0.376428	6.18266	5.72909e-15	4.60541e-14	13.3367
ENSG00000119812	FAM98A	-0.363314	6.78056	5.98454e-15	4.80813e-14	13.318
ENSG00000152409	JMY	-0.631889	4.28271	6.23368e-15	5.00558e-14	13.3005
ENSG00000147647	DPYS	3.09007	-0.49254	6.34098e-15	5.08897e-14	13.2934
ENSG00000082898	XPO1	0.372689	6.89732	6.43658e-15	5.16289e-14	13.2871
ENSG00000091656	ZFHX4	0.562844	4.21338	6.77476e-15	5.4312e-14	13.2651
ENSG00000106617	PRKAG2	-0.708741	3.69124	6.78527e-15	5.43668e-14	13.2647
ENSG00000183779	ZNF703	0.403611	5.32448	6.84059e-15	5.47803e-14	13.2614
ENSG00000127191	TRAF2	0.765557	3.87214	6.85965e-15	5.49032e-14	13.2604
ENSG00000186310	NAP1L3	-2.01606	1.0628	6.94732e-15	5.55748e-14	13.2551
ENSG00000154359	LONRF1	0.631623	3.65947	7.10126e-15	5.67755e-14	13.2458
ENSG00000140945	CDH13	-0.357155	6.72982	7.26902e-15	5.80854e-14	13.2359
ENSG00000131018	SYNE1	0.500278	6.65541	7.32062e-15	5.84661e-14	13.2331
ENSG00000136280	CCM2	0.377777	5.73338	8.19313e-15	6.5399e-14	13.1844
ENSG00000105520	PLPPR2	-0.470091	6.04481	8.355e-15	6.66551e-14	13.1762
ENSG00000120008	WDR11	0.343891	6.31729	8.89207e-15	7.09014e-14	13.1493
ENSG00000132646	PCNA	0.36266	6.39299	9.31721e-15	7.42512e-14	13.1293
ENSG00000102763	VWA8	0.581023	4.32324	1.01808e-14	8.10893e-14	13.091
ENSG00000132879	FBXO44	0.543265	4.178	1.07354e-14	8.54611e-14	13.0682
ENSG00000170989	S1PR1	-0.948015	2.7807	1.09499e-14	8.71213e-14	13.0599
ENSG00000254665	AC091053.1	0.521011	4.33839	1.10105e-14	8.75567e-14	13.0577
ENSG00000164244	PRRC1	-0.319588	7.03961	1.11962e-14	8.89852e-14	13.0507
ENSG00000134202	GSTM3	-0.516454	5.39851	1.13302e-14	9.00019e-14	13.0457
ENSG00000170873	MTSS1	-0.717969	3.49588	1.13595e-14	9.01861e-14	13.0449
ENSG00000167191	GPRC5B	0.833484	3.0863	1.17738e-14	9.34254e-14	13.0295
ENSG00000072952	MRVI1	-0.362567	6.21794	1.17878e-14	9.34858e-14	13.0293
ENSG00000064601	CTSA	0.329893	8.51217	1.19832e-14	9.49848e-14	13.0223
ENSG00000039560	RAI14	-0.280539	9.00781	1.23079e-14	9.75067e-14	13.011
ENSG00000179218	CALR	0.267175	10.1163	1.27539e-14	1.00986e-13	12.9957
ENSG00000128606	LRRC17	-1.96801	1.12355	1.27819e-14	1.01153e-13	12.995
ENSG00000264672	SEPT4-AS1	2.60135	-0.189223	1.31403e-14	1.03934e-13	12.9832
ENSG00000142627	EPHA2	-0.426495	5.23866	1.33061e-14	1.05188e-13	12.978
ENSG00000135315	CEP162	0.70615	3.30636	1.3462e-14	1.06364e-13	12.9732
ENSG00000105011	ASF1B	0.742766	3.58131	1.35474e-14	1.06982e-13	12.9707
ENSG00000130779	CLIP1	0.362635	7.04759	1.42344e-14	1.12347e-13	12.9494
ENSG00000156467	UQCRB	-0.333869	6.8256	1.42635e-14	1.12517e-13	12.9488
ENSG00000143499	SMYD2	0.416876	5.07289	1.4719e-14	1.16048e-13	12.9354
ENSG00000081377	CDC14B	0.418363	5.36781	1.47309e-14	1.1608e-13	12.9352
ENSG00000162104	ADCY9	0.321935	7.60136	1.48493e-14	1.1695e-13	12.932
ENSG00000152049	KCNE4	0.589963	4.24412	1.48853e-14	1.17171e-13	12.9312
ENSG00000155816	FMN2	-0.395256	5.53788	1.5229e-14	1.19813e-13	12.9215
ENSG00000134986	NREP	-0.352671	7.40787	1.57296e-14	1.23685e-13	12.9077
ENSG00000109686	SH3D19	-0.345878	6.5488	1.59105e-14	1.25041e-13	12.9029
ENSG00000213465	ARL2	0.451321	5.15912	1.70157e-14	1.33656e-13	12.874
ENSG00000120708	TGFBI	-0.332424	10.4119	1.75006e-14	1.37392e-13	12.862
ENSG00000124785	NRN1	1.37681	1.40499	1.76124e-14	1.38196e-13	12.8595
ENSG00000263753	LINC00667	-0.375314	5.77588	1.77201e-14	1.38967e-13	12.8571
ENSG00000143469	SYT14	-0.48777	4.62887	1.78139e-14	1.39629e-13	12.855
ENSG00000102755	FLT1	0.348413	7.63161	1.84431e-14	1.44484e-13	12.8402
ENSG00000142149	HUNK	-0.658967	3.75421	1.86503e-14	1.4603e-13	12.8356
ENSG00000237807	AC022034.2	1.84288	0.635568	1.90005e-14	1.48693e-13	12.8277
ENSG00000267387	AC020931.1	1.40651	1.66043	2.02484e-14	1.58375e-13	12.8003
ENSG00000162542	TMCO4	0.471581	4.63629	2.02604e-14	1.58385e-13	12.8003
ENSG00000197785	ATAD3A	-0.411047	5.45594	2.03694e-14	1.59153e-13	12.7982
ENSG00000013375	PGM3	-0.309908	7.22854	2.05406e-14	1.60405e-13	12.7948
ENSG00000171067	C11orf24	-0.352485	7.01119	2.06496e-14	1.61172e-13	12.7927
ENSG00000256537	SMIM10L1	-0.472082	4.74532	2.09462e-14	1.634e-13	12.7867
ENSG00000101935	AMMECR1	-0.548555	4.27585	2.15843e-14	1.6829e-13	12.7739
ENSG00000183741	CBX6	-0.334639	7.15335	2.24393e-14	1.74864e-13	12.7573
ENSG00000108947	EFNB3	-1.04724	2.49528	2.30664e-14	1.79655e-13	12.7456
ENSG00000130511	SSBP4	0.408969	6.27085	2.31862e-14	1.80493e-13	12.7435
ENSG00000135842	FAM129A	-0.440874	6.03236	2.3945e-14	1.86302e-13	12.7298
ENSG00000162545	CAMK2N1	0.315578	7.01033	2.4441e-14	1.90061e-13	12.7211
ENSG00000117475	BLZF1	0.435758	5.00441	2.47273e-14	1.92186e-13	12.7163
ENSG00000010810	FYN	-0.407957	5.33133	2.54622e-14	1.97794e-13	12.7038
ENSG00000143771	CNIH4	0.393996	5.33351	2.6097e-14	2.02619e-13	12.6933
ENSG00000164327	RICTOR	0.407788	5.35649	2.78244e-14	2.15917e-13	12.6657
ENSG00000122008	POLK	0.465087	4.58841	2.79113e-14	2.16478e-13	12.6646
ENSG00000035403	VCL	-0.278028	9.21568	2.81445e-14	2.18172e-13	12.6612
ENSG00000132382	MYBBP1A	-0.367117	6.29084	2.88457e-14	2.2349e-13	12.6507
ENSG00000136010	ALDH1L2	-0.340831	6.6256	2.9159e-14	2.25799e-13	12.6463
ENSG00000185088	RPS27L	0.307048	7.18679	2.9627e-14	2.29302e-13	12.6396
ENSG00000092964	DPYSL2	0.381794	7.6127	3.00197e-14	2.3222e-13	12.6341
ENSG00000135090	TAOK3	0.391144	5.55093	3.10281e-14	2.39896e-13	12.62
ENSG00000182628	SKA2	0.521591	4.92887	3.19557e-14	2.46938e-13	12.6074
ENSG00000075213	SEMA3A	-0.597968	4.05902	3.37817e-14	2.60912e-13	12.5835
ENSG00000166025	AMOTL1	-0.312932	7.29722	3.45948e-14	2.67052e-13	12.5734
ENSG00000254087	LYN	0.471289	5.00947	3.54143e-14	2.73236e-13	12.5635
ENSG00000117758	STX12	0.36908	5.61898	3.5619e-14	2.74671e-13	12.5612
ENSG00000197296	FITM2	-0.887605	3.70527	3.7383e-14	2.88124e-13	12.5404
ENSG00000223403	MEG9	0.61617	3.80624	3.7645e-14	2.89992e-13	12.5376
ENSG00000176406	RIMS2	2.17764	0.340768	3.78765e-14	2.91624e-13	12.5352
ENSG00000115464	USP34	-0.307943	7.17397	3.80685e-14	2.92949e-13	12.5332
ENSG00000181690	PLAG1	0.425154	4.91806	3.85069e-14	2.96168e-13	12.5285
ENSG00000140545	MFGE8	-0.297362	9.67047	3.92304e-14	3.01576e-13	12.5206
ENSG00000111452	ADGRD1	0.617193	3.63872	3.93267e-14	3.02159e-13	12.5198
ENSG00000161813	LARP4	0.378172	5.49444	4.03518e-14	3.09809e-13	12.5089
ENSG00000105287	PRKD2	0.469612	4.87761	4.03642e-14	3.09809e-13	12.5089
ENSG00000239264	TXNDC5	-0.40515	5.39524	4.09504e-14	3.14144e-13	12.5029
ENSG00000134824	FADS2	0.287003	7.86632	4.09932e-14	3.14309e-13	12.5026
ENSG00000212719	C17orf51	-0.404881	5.35646	4.20828e-14	3.22497e-13	12.4915
ENSG00000136002	ARHGEF4	-0.81912	3.13917	4.21502e-14	3.22845e-13	12.491
ENSG00000048392	RRM2B	0.363258	5.7858	4.47655e-14	3.427e-13	12.4651
ENSG00000112186	CAP2	-0.442912	5.09261	4.51819e-14	3.45708e-13	12.4613
ENSG00000076351	SLC46A1	-0.467021	4.76047	4.61632e-14	3.53034e-13	12.4522
ENSG00000142327	RNPEPL1	0.373825	5.4845	4.83513e-14	3.69576e-13	12.4323
ENSG00000179222	MAGED1	-0.357196	8.74611	4.85877e-14	3.71191e-13	12.4304
ENSG00000186951	PPARA	-0.405022	5.33366	4.90476e-14	3.74511e-13	12.4265
ENSG00000134697	GNL2	-0.336409	6.55947	4.98084e-14	3.80123e-13	12.4201
ENSG00000259321	AL136295.2	2.16856	0.136327	5.17612e-14	3.94823e-13	12.4036
ENSG00000162627	SNX7	0.400858	5.45215	5.25968e-14	4.0099e-13	12.3969
ENSG00000214078	CPNE1	0.348267	6.04963	5.45279e-14	4.15497e-13	12.3814
ENSG00000164733	CTSB	0.25924	10.565	5.6381e-14	4.29397e-13	12.3671
ENSG00000158966	CACHD1	0.401232	5.12605	5.71095e-14	4.34721e-13	12.3618
ENSG00000133401	PDZD2	1.41466	1.24386	5.93255e-14	4.51356e-13	12.3455
ENSG00000143196	DPT	1.16169	1.81997	6.0598e-14	4.608e-13	12.3365
ENSG00000114573	ATP6V1A	0.388142	5.47467	6.32741e-14	4.80902e-13	12.3179
ENSG00000196365	LONP1	-0.336889	6.3769	6.36134e-14	4.83233e-13	12.3158
ENSG00000213694	S1PR3	-0.268203	8.48886	6.69295e-14	5.08162e-13	12.294
ENSG00000115904	SOS1	0.404986	5.70217	6.70238e-14	5.08617e-13	12.2936
ENSG00000186340	THBS2	-0.300687	9.12136	6.92467e-14	5.25216e-13	12.2797
ENSG00000154262	ABCA6	1.51238	1.07657	6.94245e-14	5.26294e-13	12.2788
ENSG00000229644	NAMPTP1	1.15055	1.79607	7.21612e-14	5.4676e-13	12.2622
ENSG00000261602	AC092115.2	-0.759117	3.25024	7.32035e-14	5.54373e-13	12.2562
ENSG00000141526	SLC16A3	0.275878	8.51534	7.34253e-14	5.55767e-13	12.2551
ENSG00000144843	ADPRH	1.13813	1.86374	7.35049e-14	5.55856e-13	12.255
ENSG00000135617	PRADC1	-0.719816	3.51081	7.35122e-14	5.55856e-13	12.255
ENSG00000138326	RPS24	-0.263057	8.83051	7.38699e-14	5.58275e-13	12.2532
ENSG00000109787	KLF3	0.398922	5.15046	7.44453e-14	5.62336e-13	12.25
ENSG00000163053	SLC16A14	-1.98817	0.984709	7.47481e-14	5.64335e-13	12.2485
ENSG00000100596	SPTLC2	0.398872	6.76272	7.90853e-14	5.96775e-13	12.2242
ENSG00000147394	ZNF185	-1.00327	2.54771	8.04697e-14	6.06912e-13	12.2169
ENSG00000130147	SH3BP4	-0.339109	6.80375	8.15372e-14	6.14649e-13	12.2114
ENSG00000113070	HBEGF	-1.29184	1.96106	8.48468e-14	6.39272e-13	12.1943
ENSG00000261759	AC099518.5	0.499076	4.89438	8.55963e-14	6.4459e-13	12.1907
ENSG00000163513	TGFBR2	0.278942	8.20787	8.60861e-14	6.47948e-13	12.1885
ENSG00000150459	SAP18	0.306574	6.99633	9.1834e-14	6.90859e-13	12.1606
ENSG00000008256	CYTH3	-0.335957	6.57718	9.28379e-14	6.98056e-13	12.1561
ENSG00000153113	CAST	0.309852	8.29694	9.39593e-14	7.06128e-13	12.1511
ENSG00000131037	EPS8L1	1.11878	1.88616	9.40158e-14	7.06194e-13	12.1511
ENSG00000163811	WDR43	-0.413663	5.64465	9.51187e-14	7.14115e-13	12.1462
ENSG00000168575	SLC20A2	-0.342593	6.54352	9.86866e-14	7.40526e-13	12.1305
ENSG00000068028	RASSF1	-0.388341	5.68506	1.01694e-13	7.62706e-13	12.1176
ENSG00000272419	AC241585.2	1.48498	1.07619	1.03951e-13	7.79239e-13	12.1083
ENSG00000287286		0.593788	3.88503	1.06244e-13	7.96022e-13	12.0991
ENSG00000205710	C17orf107	-0.974412	2.60712	1.07408e-13	8.04337e-13	12.0946
ENSG00000116574	RHOU	1.42258	1.34261	1.08982e-13	8.15706e-13	12.0885
ENSG00000116731	PRDM2	0.36669	5.6026	1.11016e-13	8.30515e-13	12.0807
ENSG00000092847	AGO1	-0.428037	5.61379	1.13364e-13	8.47651e-13	12.0718
ENSG00000169857	AVEN	-0.491555	4.53091	1.13446e-13	8.47836e-13	12.0717
ENSG00000187720	THSD4	-0.400786	6.63059	1.15793e-13	8.64508e-13	12.0632
ENSG00000135900	MRPL44	0.52726	4.24921	1.15794e-13	8.64508e-13	12.0632
ENSG00000287387		0.458373	5.65064	1.16086e-13	8.66244e-13	12.0624
ENSG00000168234	TTC39C	0.343357	5.94511	1.16566e-13	8.6939e-13	12.0608
ENSG00000142188	TMEM50B	0.469435	4.66024	1.19609e-13	8.9164e-13	12.0498
ENSG00000072210	ALDH3A2	0.435329	4.81047	1.31417e-13	9.79167e-13	12.0091
ENSG00000154134	ROBO3	0.672816	3.3404	1.32016e-13	9.83137e-13	12.0074
ENSG00000157796	WDR19	0.394974	5.14554	1.39562e-13	1.0388e-12	11.9835
ENSG00000079999	KEAP1	0.335273	6.33232	1.40228e-13	1.04324e-12	11.9816
ENSG00000125868	DSTN	-0.276197	8.64794	1.46429e-13	1.08882e-12	11.963
ENSG00000134901	KDELC1	-0.517196	4.34969	1.49041e-13	1.10769e-12	11.9556
ENSG00000135049	AGTPBP1	-0.93051	2.69705	1.5498e-13	1.15125e-12	11.9388
ENSG00000167767	KRT80	-1.67876	1.30652	1.55706e-13	1.15606e-12	11.937
ENSG00000221914	PPP2R2A	0.372395	5.51584	1.59047e-13	1.18027e-12	11.928
ENSG00000153246	PLA2R1	0.351061	5.79561	1.62771e-13	1.2073e-12	11.9182
ENSG00000205352	PRR13	0.41972	5.06742	1.6913e-13	1.25384e-12	11.9018
ENSG00000159023	EPB41	0.508446	4.29808	1.79698e-13	1.33152e-12	11.8757
ENSG00000079150	FKBP7	-0.358877	5.879	1.80607e-13	1.33758e-12	11.8737
ENSG00000279348	AC012513.3	-1.13744	2.16996	1.83322e-13	1.35701e-12	11.8674
ENSG00000143376	SNX27	0.442304	5.10223	1.83462e-13	1.35736e-12	11.8673
ENSG00000181045	SLC26A11	0.509234	4.20957	1.83944e-13	1.36002e-12	11.8665
ENSG00000091947	TMEM101	0.533318	4.27182	1.84005e-13	1.36002e-12	11.8665
[truncated: 12,776 more rows]

## Sheet: FDR<0.05
Ensembl_ID	Gene_Symbol	logFC	logCPM	PValue	FDR	-LOG10(FDR)
ENSG00000226025	AC005515.1	13.6076	4.49479	0	0	325
ENSG00000204252	HLA-DOA	12.4811	3.30358	0	0	325
ENSG00000204287	HLA-DRA	10.8234	6.74064	0	0	325
ENSG00000131203	IDO1	10.7826	8.68935	0	0	325
ENSG00000135114	OASL	10.4055	1.20508	2.24996e-84	8.04921e-83	82.0942
ENSG00000089127	OAS1	10.359	4.61645	0	0	325
ENSG00000225492	GBP1P1	10.0677	4.71206	0	0	325
ENSG00000162654	GBP4	10.0002	8.48021	0	0	325
ENSG00000140968	IRF8	9.98878	0.798576	2.55477e-63	6.8258e-62	61.1658
ENSG00000138755	CXCL9	9.94597	4.17453	0	0	325
ENSG00000198502	HLA-DRB5	9.6448	0.467619	3.64315e-47	7.76733e-46	45.1097
ENSG00000154451	GBP5	9.58453	6.5392	0	0	325
ENSG00000237988	OR2I1P	9.56074	0.387323	4.50025e-47	9.51234e-46	45.0217
ENSG00000286548		9.47136	0.302377	2.29703e-44	4.68118e-43	42.3296
ENSG00000144837	PLA1A	9.33866	0.176894	1.87396e-40	3.51368e-39	38.4542
ENSG00000130303	BST2	9.302	5.96656	0	0	325
ENSG00000183347	GBP6	9.20643	0.0526519	7.64915e-37	1.34224e-35	34.8722
ENSG00000196126	HLA-DRB1	9.13689	3.72142	0	0	325
ENSG00000019582	CD74	9.11799	8.76626	0	0	325
ENSG00000225101	OR52K3P	8.41467	-0.671044	1.70345e-21	1.85472e-20	19.7317
ENSG00000268088	AC093063.1	8.36583	-0.714294	2.82467e-20	2.91817e-19	18.5349
ENSG00000006210	CX3CL1	8.3468	1.99181	2.08758e-145	1.25382e-143	142.902
ENSG00000169245	CXCL10	8.27142	3.13488	1.56356e-300	1.63841e-298	297.786
ENSG00000100336	APOL4	8.27065	6.01491	0	0	325
ENSG00000196735	HLA-DQA1	8.18013	1.02229	7.57104e-74	2.33533e-72	71.6317
ENSG00000234518	PTGES3P1	7.74463	2.85202	4.27401e-215	3.52785e-213	212.452
ENSG00000096996	IL12RB1	7.59718	1.25147	2.44663e-81	8.44601e-80	79.0733
ENSG00000242574	HLA-DMB	7.59409	4.02851	0	0	325
ENSG00000121858	TNFSF10	7.51011	2.61369	1.25935e-201	9.59116e-200	199.018
ENSG00000100342	APOL1	7.44243	6.37277	0	0	325
ENSG00000133321	RARRES3	7.4091	6.88469	0	0	325
ENSG00000136514	RTP4	7.35694	1.90517	1.08662e-136	6.12777e-135	134.213
ENSG00000254287	AC007991.4	7.23798	0.903654	1.06072e-59	2.68819e-58	57.5705
ENSG00000168334	XIRP1	7.16332	4.76937	0	0	325
ENSG00000111335	OAS2	7.11463	6.26647	0	0	325
ENSG00000168062	BATF2	7.11305	6.39878	0	0	325
ENSG00000162645	GBP2	6.96845	9.16103	0	0	325
ENSG00000137959	IFI44L	6.9041	6.09119	0	0	325
ENSG00000113263	ITK	6.82156	1.92705	9.64407e-76	3.05775e-74	73.5146
ENSG00000186472	PCLO	6.78044	0.46739	2.46146e-49	5.43618e-48	47.2647
ENSG00000169248	CXCL11	6.6711	2.1753	7.58799e-161	4.77075e-159	158.321
ENSG00000079385	CEACAM1	6.55263	3.30143	8.75066e-225	7.34608e-223	222.134
ENSG00000117228	GBP1	6.40256	10.4881	0	0	325
ENSG00000163568	AIM2	6.35316	3.01807	3.3887e-266	3.20949e-264	263.494
ENSG00000027644	INSRR	6.24729	-0.0275461	9.77259e-35	1.62601e-33	32.7889
ENSG00000128284	APOL3	6.23248	5.67833	0	0	325
ENSG00000119922	IFIT2	6.19819	6.73266	0	0	325
ENSG00000130487	KLHDC7B	6.17119	1.99414	1.89557e-129	1.00745e-127	126.997
ENSG00000119917	IFIT3	6.17027	7.8479	0	0	325
ENSG00000108700	CCL8	6.07873	1.90436	1.16072e-133	6.39914e-132	131.194
ENSG00000155962	CLIC2	6.03802	4.12776	0	0	325
ENSG00000165949	IFI27	6.02427	3.62509	0	0	325
ENSG00000134326	CMPK2	6.00333	5.1271	0	0	325
ENSG00000010030	ETV7	5.96299	4.80861	0	0	325
ENSG00000231389	HLA-DPA1	5.94547	5.93062	0	0	325
ENSG00000134321	RSAD2	5.90622	3.26848	0	0	325
ENSG00000135378	PRRG4	5.89189	-0.347895	3.26025e-27	4.43148e-26	25.3535
ENSG00000102524	TNFSF13B	5.84427	3.44139	0	0	325
ENSG00000204257	HLA-DMA	5.84366	5.94605	0	0	325
ENSG00000133106	EPSTI1	5.68874	5.55702	0	0	325
ENSG00000188820	CALHM6	5.66078	0.279741	3.67042e-43	7.29885e-42	41.1367
ENSG00000197142	ACSL5	5.66056	4.60753	0	0	325
ENSG00000142621	FHAD1	5.58626	0.211586	4.68777e-41	8.93701e-40	39.0488
ENSG00000137965	IFI44	5.57715	5.0102	0	0	325
ENSG00000157601	MX1	5.5605	6.64178	0	0	325
ENSG00000146006	LRRTM2	5.41693	2.01057	9.29215e-131	5.01064e-129	128.3
ENSG00000125347	IRF1	5.40604	9.04743	0	0	325
ENSG00000287733		5.39699	0.561352	1.7283e-52	3.9962e-51	50.3984
ENSG00000256262	USP30-AS1	5.3499	1.061	9.47972e-75	2.97373e-73	72.5267
ENSG00000221963	APOL6	5.07828	7.52767	0	0	325
ENSG00000228318	AP001610.1	5.07083	-0.249216	5.10055e-29	7.30946e-28	27.1361
ENSG00000168394	TAP1	5.05276	9.59444	0	0	325
ENSG00000198400	NTRK1	4.9901	-0.0417264	1.02101e-31	1.55041e-30	29.8096
ENSG00000120217	CD274	4.90079	5.9875	0	0	325
ENSG00000187608	ISG15	4.86071	6.7191	0	0	325
ENSG00000197536	C5orf56	4.81654	7.02474	0	0	325
ENSG00000177409	SAMD9L	4.81079	7.64935	0	0	325
ENSG00000258666	AL157871.4	4.76606	1.22086	4.97023e-81	1.70383e-79	78.7686
ENSG00000159871	LYPD5	4.73389	0.495371	8.81837e-50	1.95633e-48	47.7086
ENSG00000204261	PSMB8-AS1	4.73274	6.50585	0	0	325
ENSG00000241106	HLA-DOB	4.71493	-0.281629	4.07783e-28	5.67326e-27	26.2462
ENSG00000142583	SLC2A5	4.69873	-0.568745	1.06535e-22	1.21082e-21	20.9169
ENSG00000180616	SSTR2	4.68088	1.04721	3.68855e-71	1.1032e-69	68.9573
ENSG00000168961	LGALS9	4.6479	3.60344	5.32022e-200	4.01053e-198	197.397
ENSG00000141574	SECTM1	4.60929	9.29025	0	0	325
ENSG00000115267	IFIH1	4.60304	4.84675	0	0	325
ENSG00000196503	ARL9	4.54896	0.716868	1.27424e-55	3.07628e-54	53.512
ENSG00000140105	WARS	4.50952	11.1402	0	0	325
ENSG00000279296	PRAL	4.43723	5.92897	0	0	325
ENSG00000204397	CARD16	4.4115	1.36483	7.69897e-72	2.32622e-70	69.6333
ENSG00000163131	CTSS	4.38879	5.99345	0	0	325
ENSG00000111331	OAS3	4.38121	6.87719	0	0	325
ENSG00000254838	GVINP1	4.37523	1.88291	2.76678e-116	1.31444e-114	113.881
ENSG00000002549	LAP3	4.37163	9.23926	0	0	325
ENSG00000126709	IFI6	4.36704	7.79098	0	0	325
ENSG00000132530	XAF1	4.36339	6.61024	0	0	325
ENSG00000128335	APOL2	4.34781	8.13598	0	0	325
ENSG00000082074	FYB1	4.30652	-0.400489	1.75001e-23	2.06027e-22	21.6861
ENSG00000204642	HLA-F	4.28036	6.99658	0	0	325
ENSG00000164342	TLR3	4.24921	3.08765	6.13413e-260	5.6293e-258	257.25
ENSG00000138642	HERC6	4.2248	4.81916	0	0	325
ENSG00000164116	GUCY1A1	4.19717	0.163594	9.72106e-35	1.61926e-33	32.7907
ENSG00000137496	IL18BP	4.1189	7.42555	0	0	325
ENSG00000225864	HCG4P11	4.09404	4.45515	0	0	325
ENSG00000131979	GCH1	4.08512	1.31587	1.83347e-74	5.71509e-73	72.243
ENSG00000025708	TYMP	4.08489	6.66555	0	0	325
ENSG00000104043	ATP8B4	4.08088	0.0642254	1.65156e-27	2.26152e-26	25.6456
ENSG00000000971	CFH	4.05717	6.9902	0	0	325
ENSG00000240065	PSMB9	4.05149	6.24943	0	0	325
ENSG00000185745	IFIT1	4.04556	5.48422	0	0	325
ENSG00000160190	SLC37A1	4.00674	0.126824	5.92644e-32	9.07391e-31	30.0422
ENSG00000068079	IFI35	3.97652	6.25093	0	0	325
ENSG00000111801	BTN3A3	3.96956	5.85998	0	0	325
ENSG00000204267	TAP2	3.94467	6.94173	0	0	325
ENSG00000179044	EXOC3L1	3.90354	-0.0845942	9.62318e-27	1.29847e-25	24.8866
ENSG00000173193	PARP14	3.89729	8.5634	0	0	325
ENSG00000197584	KCNMB2	3.89161	0.834189	2.9359e-46	6.12683e-45	44.2128
ENSG00000164509	IL31RA	3.88345	0.343633	2.36388e-35	4.01452e-34	33.3964
ENSG00000114805	PLCH1	3.87121	0.426135	1.21299e-37	2.17236e-36	35.6631
ENSG00000115415	STAT1	3.82523	10.655	0	0	325
ENSG00000155629	PIK3AP1	3.82283	-0.436523	7.37904e-20	7.50863e-19	18.1244
ENSG00000185338	SOCS1	3.82247	5.94775	0	0	325
ENSG00000249502	AC006160.1	3.80506	0.278502	9.23047e-28	1.26983e-26	25.8963
ENSG00000008516	MMP25	3.80485	2.65744	5.21819e-172	3.47292e-170	169.459
ENSG00000216490	IFI30	3.80017	-0.454762	1.42161e-19	1.42692e-18	17.8456
ENSG00000277893	SRD5A2	3.79939	3.6773	5.17172e-290	5.3435e-288	287.272
ENSG00000162772	ATF3	3.79467	4.18812	0	0	325
ENSG00000101670	LIPG	3.7623	2.06683	8.53927e-76	2.71328e-74	73.5665
ENSG00000173762	CD7	3.75796	4.63403	0	0	325
ENSG00000101347	SAMHD1	3.74168	7.70422	0	0	325
ENSG00000229776	C4B-AS1	3.69992	-0.127987	3.38943e-24	4.10146e-23	22.3871
ENSG00000162981	FAM84A	3.65621	-0.569348	2.65019e-17	2.39929e-16	15.6199
ENSG00000261971	MMP25-AS1	3.61423	4.58455	0	0	325
ENSG00000008517	IL32	3.61326	4.29153	0	0	325
ENSG00000183486	MX2	3.57706	4.73859	0	0	325
ENSG00000101342	TLDC2	3.56435	2.34517	7.81093e-81	2.65914e-79	78.5753
ENSG00000137628	DDX60	3.55618	5.73558	0	0	325
ENSG00000108387	2020-09-04	3.54569	3.36435	8.74053e-232	7.50822e-230	229.124
ENSG00000138646	HERC5	3.51754	-0.530252	6.84169e-17	6.08218e-16	15.2159
ENSG00000166278	C2	3.51434	0.0376774	1.44944e-25	1.85415e-24	23.7319
ENSG00000172296	SPTLC3	3.51172	2.70584	2.11855e-161	1.33768e-159	158.874
ENSG00000158714	SLAMF8	3.50477	3.79186	2.63504e-211	2.13916e-209	208.67
ENSG00000108688	CCL7	3.49623	4.0641	4.44332e-203	3.43718e-201	200.464
ENSG00000232934	AL157786.1	3.4622	0.174825	3.46285e-19	3.41091e-18	17.4671
ENSG00000204592	HLA-E	3.45392	10.8889	0	0	325
ENSG00000184979	USP18	3.40773	3.47145	9.99119e-184	7.02952e-182	181.153
ENSG00000205220	PSMB10	3.38131	5.64733	0	0	325
ENSG00000157873	TNFRSF14	3.34534	5.63946	0	0	325
ENSG00000161921	CXCL16	3.34072	2.91363	5.31588e-174	3.5864e-172	171.445
ENSG00000138496	PARP9	3.30876	6.59175	0	0	325
ENSG00000185880	TRIM69	3.25944	5.06355	0	0	325
ENSG00000087494	PTHLH	3.25111	1.73389	1.87927e-75	5.93297e-74	73.2267
ENSG00000123609	NMI	3.24387	4.57601	0	0	325
ENSG00000170703	TTLL6	3.23138	-0.282734	5.26831e-18	4.94846e-17	16.3055
ENSG00000244731	C4A	3.19255	2.42485	2.50147e-74	7.76454e-73	72.1099
ENSG00000090339	ICAM1	3.19178	7.46568	0	0	325
ENSG00000225963	AC009950.1	3.18422	1.5453	1.74524e-64	4.74005e-63	62.3242
ENSG00000224389	C4B	3.16836	2.75183	7.13899e-66	1.96422e-64	63.7068
ENSG00000223865	HLA-DPB1	3.15564	4.9023	0	0	325
ENSG00000117226	GBP3	3.15431	7.31964	0	0	325
ENSG00000134470	IL15RA	3.13328	5.01365	0	0	325
ENSG00000172183	ISG20	3.12602	3.24055	3.81058e-192	2.77347e-190	189.557
ENSG00000163840	DTX3L	3.09182	6.76491	0	0	325
ENSG00000147647	DPYS	3.09007	-0.49254	6.34098e-15	5.08897e-14	13.2934
ENSG00000177989	ODF3B	3.08491	3.11566	1.73629e-179	1.2044e-177	176.919
ENSG00000026950	BTN3A1	3.04801	6.56254	0	0	325
ENSG00000186470	BTN3A2	3.04598	6.94944	0	0	325
ENSG00000135899	SP110	3.04023	5.32603	0	0	325
ENSG00000144596	GRIP2	3.0313	2.85321	2.37267e-136	1.33294e-134	133.875
ENSG00000104951	IL4I1	3.00845	1.48304	2.76829e-56	6.74942e-55	54.1707
ENSG00000107201	DDX58	2.98799	5.24729	0	0	325
ENSG00000179583	CIITA	2.97424	6.91409	0	0	325
ENSG00000041353	RAB27B	2.969	4.06407	4.85601e-203	3.73685e-201	200.427
ENSG00000267607	AC011511.5	2.93141	4.9921	7.80786e-201	5.91596e-199	198.228
ENSG00000100911	PSME2	2.90462	7.64636	0	0	325
ENSG00000185885	IFITM1	2.90324	8.70683	0	0	325
ENSG00000120337	TNFSF18	2.89976	2.85564	1.16774e-137	6.66153e-136	135.176
ENSG00000286248		2.88251	1.24528	2.64094e-45	5.44971e-44	43.2636
ENSG00000173821	RNF213	2.87827	8.80996	0	0	325
ENSG00000239713	APOBEC3G	2.85516	3.83898	2.16389e-258	1.97354e-256	255.705
ENSG00000070731	ST6GALNAC2	2.85232	1.88035	4.71567e-70	1.38793e-68	67.8576
ENSG00000185291	IL3RA	2.8094	2.06886	2.51752e-63	6.73848e-62	61.1714
ENSG00000206337	HCP5	2.80553	2.5339	5.28007e-106	2.34979e-104	103.629
ENSG00000059378	PARP12	2.8024	5.11673	0	0	325
ENSG00000140511	HAPLN3	2.80231	6.39953	0	0	325
ENSG00000116663	FBXO6	2.78541	3.65953	2.72771e-178	1.88327e-176	175.725
ENSG00000123685	BATF3	2.78345	3.01205	4.88344e-145	2.90939e-143	142.536
ENSG00000156587	UBE2L6	2.78315	6.89013	0	0	325
ENSG00000108691	CCL2	2.78146	8.21589	0	0	325
ENSG00000140853	NLRC5	2.77254	7.12689	0	0	325
ENSG00000089041	P2RX7	2.76531	2.65316	6.17782e-91	2.38322e-89	88.6228
ENSG00000101017	CD40	2.76352	2.01462	1.1667e-72	3.55423e-71	70.4493
ENSG00000110446	SLC15A3	2.7583	5.50911	0	0	325
ENSG00000153495	TEX29	2.74636	0.548531	1.69273e-26	2.26131e-25	24.6456
ENSG00000164308	ERAP2	2.73317	3.29144	1.39573e-168	9.08451e-167	166.042
ENSG00000170379	TCAF2	2.72077	2.39586	4.05727e-91	1.57339e-89	88.8032
ENSG00000135148	TRAFD1	2.71205	6.84313	0	0	325
ENSG00000141682	PMAIP1	2.70702	5.54975	0	0	325
ENSG00000253882	AC099548.2	2.70101	0.125274	2.69731e-19	2.68008e-18	17.5719
ENSG00000204264	PSMB8	2.68599	6.6105	0	0	325
ENSG00000188313	PLSCR1	2.66547	5.97988	0	0	325
ENSG00000158089	GALNT14	2.66445	2.19889	5.88135e-78	1.89731e-76	75.7219
ENSG00000108679	LGALS3BP	2.66161	7.49346	0	0	325
ENSG00000164136	IL15	2.65624	3.38258	6.94489e-170	4.56048e-168	167.341
ENSG00000116514	RNF19B	2.65215	4.8215	3.6138e-281	3.60769e-279	278.443
ENSG00000168899	VAMP5	2.6496	6.66949	0	0	325
ENSG00000008735	MAPK8IP2	2.64289	0.137352	1.16798e-18	1.1213e-17	16.9503
ENSG00000171509	RXFP1	2.62606	0.620209	8.18826e-26	1.06404e-24	23.973
ENSG00000149131	SERPING1	2.62481	8.9658	0	0	325
ENSG00000184371	CSF1	2.62325	8.21494	0	0	325
ENSG00000234290	AC116366.1	2.6173	2.20171	1.42793e-75	4.51771e-74	73.3451
ENSG00000185507	IRF7	2.61447	3.10436	6.78832e-124	3.44665e-122	121.463
ENSG00000124493	GRM4	2.60966	2.57299	1.78815e-85	6.45964e-84	83.1898
ENSG00000264672	SEPT4-AS1	2.60135	-0.189223	1.31403e-14	1.03934e-13	12.9832
ENSG00000261884	AC040162.1	2.59887	2.62262	7.08247e-100	2.9813e-98	97.5256
ENSG00000168811	IL12A	2.59864	0.637694	1.91116e-25	2.43846e-24	23.6129
ENSG00000108950	FAM20A	2.59758	6.91979	0	0	325
ENSG00000237352	LINC01358	2.58563	0.341561	9.21621e-21	9.7056e-20	19.013
ENSG00000198879	SFMBT2	2.5826	0.196359	1.18098e-19	1.18782e-18	17.9253
ENSG00000090554	FLT3LG	2.56428	1.46145	6.99517e-44	1.41387e-42	41.8496
ENSG00000132274	TRIM22	2.54113	8.10814	0	0	325
ENSG00000143226	FCGR2A	2.53869	-0.299971	7.40755e-13	5.30522e-12	11.2753
ENSG00000065320	NTN1	2.52863	4.79556	5.66595e-271	5.544e-269	268.256
ENSG00000128849	CGNL1	2.52836	0.548258	9.00236e-23	1.02552e-21	20.9891
ENSG00000234745	HLA-B	2.52286	10.4856	0	0	325
ENSG00000132109	TRIM21	2.51762	5.9149	0	0	325
ENSG00000135052	GOLM1	2.51409	7.88723	0	0	325
ENSG00000078018	MAP2	2.50182	5.358	0	0	325
ENSG00000271581	AL671883.2	2.46071	5.96193	0	0	325
ENSG00000158125	XDH	2.4439	2.78314	4.76194e-75	1.49697e-73	72.8248
ENSG00000092010	PSME1	2.44206	7.54936	0	0	325
ENSG00000130589	HELZ2	2.44076	6.48296	0	0	325
ENSG00000073331	ALPK1	2.43033	4.23849	3.78009e-252	3.42644e-250	249.465
ENSG00000120658	ENOX1	2.42462	2.78439	3.5978e-100	1.52314e-98	97.8173
ENSG00000163251	FZD5	2.42268	1.68827	3.84246e-47	8.16869e-46	45.0878
ENSG00000168404	MLKL	2.40145	5.18742	2.03252e-222	1.69664e-220	219.77
ENSG00000168405	CMAHP	2.39041	1.93611	3.98238e-47	8.44185e-46	45.0736
ENSG00000028137	TNFRSF1B	2.38026	3.3663	1.12884e-142	6.59234e-141	140.181
ENSG00000070759	TESK2	2.37798	2.82591	4.13288e-94	1.65933e-92	91.7801
ENSG00000263069	AC124319.2	2.37001	4.28118	7.13435e-230	6.09307e-228	227.215
ENSG00000129667	RHBDF2	2.36464	5.10852	2.27544e-228	1.92112e-226	225.716
ENSG00000157111	TMEM171	2.34666	1.12428	1.19151e-30	1.76752e-29	28.7526
ENSG00000235505	AP002004.1	2.33612	0.207992	2.33483e-16	2.02567e-15	14.6934
ENSG00000154175	ABI3BP	2.3325	2.90734	1.37356e-101	5.88242e-100	99.2304
ENSG00000143333	RGS16	2.30794	2.0409	1.75923e-53	4.13237e-52	51.3838
ENSG00000230417	LINC00595	2.30742	0.231219	2.67871e-16	2.31585e-15	14.6353
ENSG00000151364	KCTD14	2.28938	1.92792	5.82101e-51	1.30906e-49	48.883
ENSG00000182179	UBA7	2.28907	6.43732	0	0	325
ENSG00000166710	B2M	2.27242	11.6686	0	0	325
ENSG00000113504	SLC12A7	2.26586	6.15894	0	0	325
ENSG00000152778	IFIT5	2.25976	5.64773	0	0	325
ENSG00000170745	KCNS3	2.24917	3.52325	4.48813e-92	1.78258e-90	89.749
ENSG00000137198	GMPR	2.23904	4.18342	5.25573e-147	3.18251e-145	144.497
ENSG00000096968	JAK2	2.23439	5.18461	3.25272e-282	3.2917e-280	279.483
ENSG00000243649	CFB	2.23256	1.93825	8.29195e-49	1.82312e-47	46.7392
ENSG00000178685	PARP10	2.21303	3.89321	2.40087e-164	1.529e-162	161.816
ENSG00000139192	TAPBPL	2.19235	5.28147	1.57629e-270	1.53222e-268	267.815
ENSG00000138135	CH25H	2.19032	1.46905	2.3875e-33	3.80944e-32	31.4191
ENSG00000176406	RIMS2	2.17764	0.340768	3.78765e-14	2.91624e-13	12.5352
ENSG00000259321	AL136295.2	2.16856	0.136327	5.17612e-14	3.94823e-13	12.4036
ENSG00000112139	MDGA1	2.1649	5.03274	3.20276294784998e-312	3.40437572334414e-310	309.468
ENSG00000183153	GJD3	2.16212	4.7785	4.10904e-261	3.79444e-259	258.421
ENSG00000137727	ARHGAP20	2.14121	3.09934	4.119e-94	1.65826e-92	91.7803
ENSG00000286162		2.13494	1.54513	7.89257e-34	1.27446e-32	31.8947
ENSG00000254829	AP003032.2	2.13416	-0.268155	1.45053e-10	8.87438e-10	9.05186
ENSG00000162433	AK4	2.1281	2.52535	1.50683e-63	4.04054e-62	61.3936
ENSG00000139597	N4BP2L1	2.12292	1.61272	1.77582e-34	2.93487e-33	32.5324
ENSG00000170581	STAT2	2.11052	8.5154	0	0	325
ENSG00000253958	CLDN23	2.1009	2.84189	7.84405e-57	1.92838e-55	54.7148
ENSG00000128203	ASPHD2	2.08586	2.82629	2.04915e-79	6.80365e-78	77.1673
ENSG00000183615	FAM167B	2.07971	2.84807	2.41318e-79	7.99432e-78	77.0972
ENSG00000181381	DDX60L	2.07562	5.33566	3.17298839072165e-319	3.39716672499695e-317	316.469
ENSG00000230438	SERPINB9P1	2.07199	1.40364	5.20325e-30	7.59664e-29	28.1194
ENSG00000135605	TEC	2.06285	0.528667	1.79165e-16	1.56544e-15	14.8054
ENSG00000112297	CRYBG1	2.06067	4.13043	1.3521e-157	8.42921e-156	155.074
ENSG00000230266	XXYLT1-AS2	2.04534	0.661514	9.70387e-18	8.99465e-17	16.046
ENSG00000137752	CASP1	2.04241	6.03644	3.62764e-265	3.41391e-263	262.467
ENSG00000136869	TLR4	2.03693	5.08804	5.88648e-222	4.88611e-220	219.311
ENSG00000167550	RHEBL1	2.03344	-0.130262	3.74352e-10	2.22936e-09	8.65182
ENSG00000128394	APOBEC3F	2.0224	2.79399	8.4881e-74	2.61274e-72	71.5829
ENSG00000136040	PLXNC1	2.00647	6.00338	0	0	325
ENSG00000255150	EID3	2.0057	0.9101	1.76598e-20	1.83232e-19	18.737
ENSG00000175899	A2M	2.00317	7.9818	0	0	325
ENSG00000256029	AL590560.1	2.00124	3.16116	8.24674e-87	3.04614e-85	84.5163
ENSG00000138347	MYPN	1.98424	5.17868	2.37544e-203	1.84722e-201	200.733
ENSG00000067066	SP100	1.98045	7.18789	0	0	325
ENSG00000100918	REC8	1.97531	2.52576	4.20919e-59	1.05587e-57	56.9764
ENSG00000145287	PLAC8	1.96341	0.85917	8.59587e-19	8.31722e-18	17.08
ENSG00000256043	CTSO	1.96125	5.72457	0	0	325
ENSG00000145362	ANK2	1.9577	3.28639	1.99377e-86	7.23783e-85	84.1404
ENSG00000140464	PML	1.95748	6.8084	0	0	325
ENSG00000146859	TMEM140	1.95059	5.04489	2.59026e-233	2.23808e-231	230.65
ENSG00000287263		1.94831	3.13335	1.78314e-86	6.48913e-85	84.1878
ENSG00000124201	ZNFX1	1.9418	7.97213	0	0	325
ENSG00000161381	PLXDC1	1.93785	0.286053	2.40438e-12	1.66861e-11	10.7776
ENSG00000135604	STX11	1.9372	0.644127	4.77092e-16	4.07459e-15	14.3899
ENSG00000114127	XRN1	1.93253	6.92134	0	0	325
ENSG00000119514	GALNT12	1.9308	2.41925	1.70853e-37	3.04873e-36	35.5159
ENSG00000108771	DHX58	1.91989	3.2045	4.20283e-87	1.56415e-85	84.8057
ENSG00000213928	IRF9	1.9187	3.08797	1.64815e-81	5.70291e-80	79.2439
ENSG00000221866	PLXNA4	1.91589	-0.252442	8.37758e-09	4.45087e-08	7.35155
ENSG00000254413	CHKB-CPT1B	1.91589	-0.252444	8.37758e-09	4.45087e-08	7.35155
ENSG00000164307	ERAP1	1.9121	7.32104	0	0	325
ENSG00000255690	TRIL	1.90296	1.79504	3.47908e-33	5.50948e-32	31.2589
ENSG00000013374	NUB1	1.89365	6.87785	0	0	325
ENSG00000161653	NAGS	1.88974	1.21238	1.96756e-22	2.21575e-21	20.6545
ENSG00000146411	SLC2A12	1.85384	3.15864	1.1423e-59	2.88997e-58	57.5391
ENSG00000100784	RPS6KA5	1.85051	0.999496	4.56787e-19	4.47845e-18	17.3489
ENSG00000237807	AC022034.2	1.84288	0.635568	1.90005e-14	1.48693e-13	12.8277
ENSG00000287543		1.83994	1.03334	4.98205e-18	4.68255e-17	16.3295
ENSG00000137571	SLCO5A1	1.83812	-0.252282	3.33144e-08	1.66968e-07	6.77737
ENSG00000173083	HPSE	1.82842	1.85858	4.5978e-33	7.24999e-32	31.1397
ENSG00000001617	SEMA3F	1.82811	5.32598	2.35622e-241	2.05995e-239	238.686
ENSG00000185015	CA13	1.82733	1.20584	3.09233e-21	3.31561e-20	19.4794
ENSG00000104312	RIPK2	1.82625	5.68907	6.31712e-288	6.48162e-286	285.188
ENSG00000186088	GSAP	1.82522	3.35942	2.7692e-67	7.82313e-66	65.1066
ENSG00000138439	FAM117B	1.82216	3.24914	2.18834e-70	6.45364e-69	68.1902
ENSG00000167371	PRRT2	1.81732	4.83415	2.41562e-174	1.63719e-172	171.786
ENSG00000204516	MICB	1.78771	4.88957	8.10097e-206	6.40063e-204	203.194
ENSG00000163694	RBM47	1.77727	0.218352	1.26822e-10	7.78155e-10	9.10893
ENSG00000165923	AGBL2	1.76626	0.0736326	2.24186e-09	1.25089e-08	7.90278
ENSG00000138134	STAMBPL1	1.76506	4.73103	3.15161e-189	2.26044e-187	186.646
ENSG00000137393	RNF144B	1.76481	0.480128	2.21503e-12	1.53937e-11	10.8127
ENSG00000187260	WDR86	1.76372	2.45496	4.66443e-46	9.70662e-45	44.0129
ENSG00000046653	GPM6B	1.76134	4.21051	4.2141e-125	2.15444e-123	122.667
ENSG00000286940		1.73903	1.00597	5.49852e-17	4.91474e-16	15.3085
ENSG00000155363	MOV10	1.73492	6.73448	1.11576e-305	1.17753e-303	302.929
ENSG00000285744		1.71392	2.20794	1.83822e-34	3.03447e-33	32.5179
ENSG00000204525	HLA-C	1.71125	10.9935	5.31089e-262	4.93512e-260	259.307
ENSG00000272463	AL357054.4	1.70985	-0.073393	3.90937e-08	1.95138e-07	6.70966
ENSG00000187764	SEMA4D	1.70847	1.82368	1.81148e-28	2.53934e-27	26.5953
ENSG00000198959	TGM2	1.69327	10.735	2.47778e-262	2.31704e-260	259.635
ENSG00000250508	AP000808.1	1.69026	0.229711	1.0218e-09	5.87891e-09	8.2307
ENSG00000231925	TAPBP	1.67116	7.5221	0	0	325
ENSG00000005059	MCUB	1.66744	3.84679	3.10292e-105	1.36853e-103	102.864
ENSG00000223749	MIR503HG	1.66513	4.41631	1.96239e-80	6.66536e-79	78.1762
ENSG00000187688	TRPV2	1.66274	4.01799	7.69473e-106	3.4141e-104	103.467
ENSG00000142089	IFITM3	1.66041	9.84152	3.6615e-177	2.51621e-175	174.599
ENSG00000143178	TBX19	1.66037	1.36542	1.3464e-18	1.29008e-17	16.8894
ENSG00000054654	SYNE2	1.65844	4.54045	1.09304e-86	3.9999e-85	84.398
ENSG00000164674	SYTL3	1.65606	1.8947	1.11835e-23	1.32933e-22	21.8764
ENSG00000178860	MSC	1.64635	4.48635	6.08557e-63	1.60275e-61	60.7951
ENSG00000166793	YPEL4	1.64349	1.3959	3.90084e-20	4.00799e-19	18.3971
ENSG00000264739	AC093484.2	1.6422	0.0343916	2.08569e-08	1.06446e-07	6.97287
ENSG00000137767	SQOR	1.64107	5.32992	2.1845e-127	1.14861e-125	124.94
ENSG00000124226	RNF114	1.64099	6.9706	2.40322e-298	2.50053e-296	295.602
ENSG00000163565	IFI16	1.6379	7.58381	0	0	325
ENSG00000137462	TLR2	1.63168	2.30508	5.6734e-35	9.5255e-34	33.0211
ENSG00000171877	FRMD5	1.63102	1.27308	3.0257e-18	2.86569e-17	16.5428
ENSG00000188641	DPYD	1.62867	5.81944	1.15849e-239	1.00686e-237	236.997
ENSG00000182326	C1S	1.62398	10.7764	0	0	325
ENSG00000155016	CYP2U1	1.62368	4.92158	3.32444e-122	1.6707e-120	119.777
ENSG00000047648	ARHGAP6	1.62298	2.86345	3.21247e-52	7.35881e-51	50.1332
ENSG00000204427	ABHD16A	1.60794	3.11256	1.341e-60	3.42197e-59	58.4657
ENSG00000205413	SAMD9	1.60097	5.26409	1.30466e-172	8.76195e-171	170.057
ENSG00000123240	OPTN	1.59949	7.93299	0	0	325
ENSG00000175643	RMI2	1.5957	2.83694	1.00141e-32	1.56239e-31	30.8062
ENSG00000133943	DGLUCY	1.59328	4.58627	8.83572e-119	4.32277e-117	116.364
ENSG00000130775	THEMIS2	1.59045	2.75976	1.05977e-46	2.22733e-45	44.6522
ENSG00000181804	SLC9A9	1.58522	2.06777	1.38685e-29	2.01284e-28	27.6962
ENSG00000197646	PDCD1LG2	1.58311	5.34101	2.69327e-138	1.54237e-136	135.812
ENSG00000185947	ZNF267	1.58059	3.65911	8.079e-78	2.59494e-76	75.5859
ENSG00000145476	CYP4V2	1.58003	3.64084	5.18317e-64	1.40003e-62	61.8539
ENSG00000188993	LRRC66	1.57686	0.726268	6.79101e-12	4.59209e-11	10.338
ENSG00000151692	RNF144A	1.57616	2.65756	1.27652e-42	2.50806e-41	40.6007
ENSG00000214262	ANKRD36BP1	1.5677	1.75662	4.53321e-23	5.22044e-22	21.2823
ENSG00000213064	SFT2D2	1.5674	5.80352	2.25629e-243	1.98433e-241	240.702
ENSG00000166289	PLEKHF1	1.55999	3.39922	7.13924e-62	1.85382e-60	59.7319
ENSG00000157827	FMNL2	1.55976	5.55568	5.70784e-176	3.90432e-174	173.408
ENSG00000171992	SYNPO	1.55237	6.75082	2.39191e-281	2.40411e-279	278.619
ENSG00000170961	HAS2	1.54968	3.68061	2.84656e-56	6.92883e-55	54.1593
ENSG00000135905	DOCK10	1.54429	6.34694	1.06348e-269	1.02032e-267	266.991
ENSG00000088882	CPXM1	1.54418	4.9506	6.06206e-152	3.74757e-150	149.426
ENSG00000061918	GUCY1B1	1.54036	1.48903	3.20505e-19	3.16753e-18	17.4993
ENSG00000169660	HEXDC	1.53476	4.52945	1.09371e-86	3.9999e-85	84.398
ENSG00000272109	AC008906.2	1.52865	2.11006	1.04703e-24	1.29999e-23	22.8861
ENSG00000287576		1.52721	0.194489	5.71095e-08	2.79958e-07	6.55291
ENSG00000254602	AP000662.1	1.52704	-0.0323126	5.65239e-07	2.49967e-06	5.60212
ENSG00000274020	LINC01138	1.51646	0.460177	1.85284e-08	9.48898e-08	7.02278
ENSG00000266208	AC080112.1	1.51481	4.08283	2.87119e-91	1.11931e-89	88.951
ENSG00000227766	HCG4P5	1.51475	7.76248	2.12224e-172	1.41883e-170	169.848
ENSG00000154262	ABCA6	1.51238	1.07657	6.94245e-14	5.26294e-13	12.2788
ENSG00000206503	HLA-A	1.51134	10.3169	1.4513e-229	1.23235e-227	226.909
ENSG00000262580	AC087741.1	1.49678	0.544725	5.54395e-10	3.25693e-09	8.48719
ENSG00000029153	ARNTL2	1.49631	5.43585	1.09016e-127	5.75253e-126	125.24
ENSG00000167034	NKX3-1	1.48779	2.50802	9.47678e-35	1.58036e-33	32.8012
ENSG00000272419	AC241585.2	1.48498	1.07619	1.03951e-13	7.79239e-13	12.1083
ENSG00000248734	AC008906.1	1.47894	1.16918	4.87479e-11	3.10319e-10	9.50819
ENSG00000286689		1.47729	0.00784456	1.61841e-06	6.76436e-06	5.16977
ENSG00000047457	CP	1.47411	2.17127	1.06586e-23	1.26796e-22	21.8969
ENSG00000061337	LZTS1	1.47264	3.85269	1.14742e-56	2.81613e-55	54.5503
ENSG00000151611	MMAA	1.46814	3.3624	1.10102e-60	2.81445e-59	58.5506
ENSG00000121060	TRIM25	1.4667	6.78155	5.6212e-199	4.2159e-197	196.375
ENSG00000100678	SLC8A3	1.46596	-0.102726	1.4678e-06	6.17502e-06	5.20936
ENSG00000110852	CLEC2B	1.4657	-0.032383	1.67176e-06	6.97747e-06	5.1563
ENSG00000115271	GCA	1.46548	0.0339641	6.50903e-07	2.85036e-06	5.5451
ENSG00000272941	AC083862.2	1.46108	3.07062	2.64735e-45	5.45531e-44	43.2632
ENSG00000286207		1.45941	2.08904	5.72353e-26	7.53029e-25	24.1232
ENSG00000085741	WNT11	1.45463	1.52157	6.66207e-18	6.22594e-17	16.2058
ENSG00000115339	GALNT3	1.45378	1.34814	1.01207e-15	8.47215e-15	14.072
ENSG00000178734	LMO7DN	1.45326	-0.0739909	1.92359e-06	7.96465e-06	5.09883
ENSG00000181751	C5orf30	1.43976	4.53776	2.66811e-118	1.28408e-116	115.891
ENSG00000113594	LIFR	1.43893	5.56819	3.21808e-165	2.06727e-163	162.685
ENSG00000172936	MYD88	1.43508	6.35192	8.90528e-194	6.54604e-192	191.184
ENSG00000120549	KIAA1217	1.42736	4.84818	1.10302e-55	2.6673e-54	53.5739
ENSG00000116574	RHOU	1.42258	1.34261	1.08982e-13	8.15706e-13	12.0885
ENSG00000130812	ANGPTL6	1.42201	3.73326	4.95976e-73	1.51719e-71	70.819
ENSG00000136147	PHF11	1.42195	4.57777	9.71436e-87	3.57929e-85	84.4462
ENSG00000234156	AL162254.1	1.42109	2.8007	3.83465e-39	7.06446e-38	37.1509
ENSG00000131711	MAP1B	1.41959	8.58822	3.72361e-245	3.29439e-243	242.482
ENSG00000136436	CALCOCO2	1.41941	6.71478	3.21086e-245	2.85786e-243	242.544
ENSG00000117461	PIK3R3	1.41705	5.25327	6.41358e-165	4.10219e-163	162.387
ENSG00000196776	CD47	1.41563	6.92343	6.78282e-246	6.07371e-244	243.217
ENSG00000106823	ECM2	1.41488	1.93893	6.19018e-22	6.85093e-21	20.1643
ENSG00000133401	PDZD2	1.41466	1.24386	5.93255e-14	4.51356e-13	12.3455
ENSG00000019991	HGF	1.41431	3.33674	4.62507e-55	1.10934e-53	52.9549
ENSG00000166448	TMEM130	1.41394	4.60019	1.15095e-104	5.04608e-103	102.297
ENSG00000198814	GK	1.4094	4.91553	5.60637e-73	1.71145e-71	70.7666
ENSG00000267387	AC020931.1	1.40651	1.66043	2.02484e-14	1.58375e-13	12.8003
ENSG00000272558	U91328.2	1.40541	0.469699	2.41538e-08	1.22468e-07	6.91198
ENSG00000105976	MET	1.40205	5.97458	1.54197e-147	9.37557e-146	145.028
ENSG00000244968	LIFR-AS1	1.40002	0.535909	1.22306e-08	6.35399e-08	7.19695
ENSG00000197448	GSTK1	1.39762	6.83153	1.05043e-175	7.1521e-174	173.146
ENSG00000171517	LPAR3	1.39716	0.642413	2.47755e-09	1.37668e-08	7.86117
ENSG00000168807	SNTB2	1.39631	6.30786	2.08569e-207	1.66573e-205	204.778
ENSG00000267026	AL136084.2	1.39512	0.598908	6.19629e-09	3.33948e-08	7.47632
ENSG00000130813	C19orf66	1.39333	6.22043	6.93452e-213	5.69209e-211	210.245
ENSG00000163132	MSX1	1.39092	6.55713	2.55193e-134	1.42282e-132	131.847
ENSG00000183801	OLFML1	1.38791	5.16539	7.90363e-161	4.94814e-159	158.306
ENSG00000118507	AKAP7	1.386	1.83249	7.67342e-20	7.79208e-19	18.1083
ENSG00000156869	FRRS1	1.38387	1.96269	1.87088e-21	2.03252e-20	19.692
ENSG00000160932	LY6E	1.38361	9.42555	2.27863e-130	1.22424e-128	127.912
ENSG00000124785	NRN1	1.37681	1.40499	1.76124e-14	1.38196e-13	12.8595
ENSG00000206341	HLA-H	1.37211	4.59338	7.57242e-95	3.0737e-93	92.5123
ENSG00000028116	VRK2	1.37127	5.30683	3.2955e-131	1.78355e-129	128.749
ENSG00000155980	KIF5A	1.37112	1.68948	1.25018e-17	1.1523e-16	15.9384
ENSG00000132357	CARD6	1.36214	2.17547	1.33979e-23	1.58363e-22	21.8003
ENSG00000185404	SP140L	1.35951	4.89965	4.46052e-127	2.33703e-125	124.631
ENSG00000090539	CHRD	1.35766	4.83495	1.59279e-74	4.97536e-73	72.3032
ENSG00000162931	TRIM17	1.35226	0.316967	2.0433e-07	9.46388e-07	6.02393
ENSG00000050405	LIMA1	1.34854	8.67092	3.07553e-284	3.13385e-282	281.504
ENSG00000284194	SCO2	1.34581	5.02756	4.0233e-84	1.43585e-82	81.8429
ENSG00000253764	AC019257.1	1.3453	0.317202	5.32181e-05	0.000178948	3.74727
ENSG00000166510	CCDC68	1.34416	0.942026	1.99596e-09	1.12003e-08	7.95077
ENSG00000220785	MTMR9LP	1.34337	5.05891	6.27139e-134	3.48345e-132	131.458
ENSG00000251136	AF117829.1	1.33896	4.02757	1.69084e-66	4.71363e-65	64.3266
ENSG00000168310	IRF2	1.33847	5.0543	1.17628e-125	6.05557e-124	123.218
ENSG00000281392	LINC00506	1.33505	-0.00566204	8.65585e-06	3.2625e-05	4.48645
ENSG00000152137	HSPB8	1.33374	2.34667	1.22229e-25	1.57038e-24	23.804
ENSG00000178033	CALHM5	1.32957	4.93671	2.82814e-130	1.51398e-128	127.82
ENSG00000130066	SAT1	1.32439	5.2909	2.22359e-126	1.15682e-124	123.937
ENSG00000013016	EHD3	1.32348	8.34371	1.56618e-277	1.54269e-275	274.812
ENSG00000148411	NACC2	1.32118	6.23388	4.80964e-193	3.51794e-191	190.454
ENSG00000173567	ADGRF3	1.31907	-0.0465005	1.82964e-05	6.60628e-05	4.18004
ENSG00000135407	AVIL	1.31523	2.12586	1.49721e-21	1.63377e-20	19.7868
ENSG00000006468	ETV1	1.31369	4.8867	3.00787e-117	1.43823e-115	114.842
ENSG00000106785	TRIM14	1.31281	5.25571	4.56888e-135	2.55702e-133	132.592
ENSG00000160710	ADAR	1.31256	8.70861	1.50685e-268	1.43637e-266	265.843
ENSG00000184226	PCDH9	1.31147	-0.117416	2.53069e-05	8.92599e-05	4.04934
ENSG00000110057	UNC93B1	1.31106	4.64879	4.11679e-93	1.64839e-91	90.7829
ENSG00000109861	CTSC	1.31001	7.19983	5.29542e-211	4.2754e-209	208.369
ENSG00000213949	ITGA1	1.30667	6.84686	8.24895e-186	5.88784e-184	183.23
ENSG00000260083	MIR762HG	1.30397	1.39913	2.01999e-13	1.48929e-12	11.827
ENSG00000159231	CBR3	1.30337	4.40907	2.47703e-74	7.70487e-73	72.1132
ENSG00000159403	C1R	1.29949	10.8785	3.8507e-180	2.6964e-178	177.569
ENSG00000162493	PDPN	1.29731	3.72667	6.42677e-34	1.04347e-32	31.9815
ENSG00000153029	MR1	1.29579	5.06475	5.32541e-100	2.24808e-98	97.6482
ENSG00000125826	RBCK1	1.29228	7.06202	2.93668e-145	1.75666e-143	142.755
ENSG00000005249	PRKAR2B	1.28932	5.12771	1.6618e-131	9.02688e-130	129.044
ENSG00000226380	AC016831.1	1.28806	2.18969	1.66462e-18	1.58778e-17	16.7992
ENSG00000149633	KIAA1755	1.28778	5.42752	2.5713e-107	1.15826e-105	104.936
ENSG00000171729	TMEM51	1.28754	4.06238	1.16162e-70	3.4533e-69	68.4618
ENSG00000106588	PSMA2	1.28452	3.8374	1.42793e-63	3.83594e-62	61.4161
ENSG00000155287	SLC25A28	1.28226	4.85694	1.30591e-109	5.97361e-108	107.224
ENSG00000178882	RFLNA	1.28203	0.658848	3.14574e-08	1.58036e-07	6.80124
ENSG00000214922	HLA-F-AS1	1.28203	0.658964	3.14574e-08	1.58036e-07	6.80124
ENSG00000112096	SOD2	1.27773	8.34093	2.35634e-189	1.69829e-187	186.77
ENSG00000180817	PPA1	1.26818	6.40873	1.65245e-170	1.08995e-168	167.963
ENSG00000164627	KIF6	1.26722	0.369481	1.446e-06	6.09548e-06	5.21499
ENSG00000205559	CHKB-AS1	1.25963	0.795633	9.8139e-09	5.16383e-08	7.28703
ENSG00000266527	AC005697.2	1.25549	0.624094	7.62845e-08	3.69179e-07	6.43276
ENSG00000156500	FAM122C	1.25414	1.22004	2.63848e-11	1.70308e-10	9.76876
ENSG00000187583	PLEKHN1	1.25267	0.878276	5.46505e-09	2.95665e-08	7.5292
ENSG00000129515	SNX6	1.25077	7.11273	1.03074e-195	7.69148e-194	193.114
ENSG00000277829	AL031651.2	1.24919	0.18227	9.71158e-06	3.63723e-05	4.43923
ENSG00000154188	ANGPT1	1.24172	5.76341	1.00388e-150	6.18014e-149	148.209
ENSG00000163755	HPS3	1.24115	5.5673	2.74144e-110	1.26577e-108	107.898
ENSG00000169220	RGS14	1.2353	0.819149	1.08737e-07	5.17818e-07	6.28582
ENSG00000041357	PSMA4	1.23168	7.28993	6.7373e-205	5.29487e-203	202.276
ENSG00000102547	CAB39L	1.22751	5.36659	1.06753e-131	5.8202e-130	129.235
ENSG00000113583	C5orf15	1.22621	6.39653	6.81549e-169	4.4557e-167	166.351
ENSG00000185499	MUC1	1.22552	3.74468	1.09748e-49	2.43108e-48	47.6142
ENSG00000151883	PARP8	1.22461	4.66153	3.5836e-91	1.39336e-89	88.8559
ENSG00000104518	GSDMD	1.22346	5.92325	3.49138e-137	1.97644e-135	134.704
ENSG00000147130	ZMYM3	1.22339	5.41511	6.08011e-95	2.47475e-93	92.6065
ENSG00000267414	AC120049.1	1.22324	0.811374	4.95592e-08	2.44405e-07	6.61189
ENSG00000135821	GLUL	1.22072	8.51624	1.32826e-206	1.05511e-204	203.977
ENSG00000047634	SCML1	1.21985	4.39042	3.08699e-78	1.00463e-76	75.998
ENSG00000088280	ASAP3	1.21889	5.63044	2.42972e-142	1.41335e-140	139.85
ENSG00000111913	RIPOR2	1.21842	7.37923	1.71549e-179	1.19558e-177	176.922
ENSG00000244509	APOBEC3C	1.21432	5.66028	3.81683e-104	1.66353e-102	101.779
ENSG00000187736	NHEJ1	1.21359	0.716116	5.66939e-08	2.7829e-07	6.5555
ENSG00000112343	TRIM38	1.21254	5.80641	1.25e-132	6.84028e-131	130.165
ENSG00000186480	INSIG1	1.211	6.05144	7.46361e-107	3.35182e-105	104.475
ENSG00000112137	PHACTR1	1.20898	2.97459	2.07095e-32	3.21074e-31	30.4934
ENSG00000136114	THSD1	1.2082	1.30938	4.86136e-11	3.09598e-10	9.5092
ENSG00000105835	NAMPT	1.20804	7.12334	3.38485e-195	2.51312e-193	192.6
ENSG00000239653	PSMD6-AS2	1.2072	0.51631	8.90985e-07	3.84809e-06	5.41476
ENSG00000184838	PRR16	1.20593	5.01391	2.11082e-101	8.98771e-100	99.0464
ENSG00000165806	CASP7	1.2037	5.83627	4.76994e-148	2.92431e-146	145.534
ENSG00000135655	USP15	1.20343	5.90568	2.0201e-146	1.21825e-144	143.914
ENSG00000196116	TDRD7	1.19952	4.31004	4.61232e-67	1.29557e-65	64.8875
ENSG00000065427	KARS	1.19778	7.35892	1.00372e-170	6.6502e-169	168.177
ENSG00000164414	SLC35A1	1.19519	3.17569	8.6435e-29	1.22678e-27	26.9112
ENSG00000123992	DNPEP	1.19101	6.32717	6.48306e-123	3.26919e-121	120.486
ENSG00000182957	SPATA13	1.19023	5.28791	4.82936e-92	1.91297e-90	89.7183
ENSG00000215910	C1orf167	1.18885	2.20575	5.24382e-19	5.1174e-18	17.291
ENSG00000163412	EIF4E3	1.18637	4.03339	2.03808e-62	5.32966e-61	60.2733
ENSG00000092068	SLC7A8	1.18468	5.52464	1.45137e-88	5.48439e-87	86.2609
ENSG00000005187	ACSM3	1.18246	0.250464	9.84215e-06	3.68053e-05	4.43409
ENSG00000146425	DYNLT1	1.18147	6.43243	5.78517e-145	3.43277e-143	142.464
ENSG00000121900	TMEM54	1.17964	5.17082	4.6893e-90	1.7903e-88	87.7471
ENSG00000138669	PRKG2	1.17787	3.14178	1.50375e-30	2.22624e-29	28.6524
ENSG00000285106	AC016831.7	1.17777	2.85119	3.30959e-28	4.62186e-27	26.3352
ENSG00000247708	STX18-AS1	1.1776	2.92696	6.55595e-19	6.36845e-18	17.196
ENSG00000013364	MVP	1.1759	8.30215	6.99042e-191	5.06291e-189	188.296
ENSG00000176473	WDR25	1.17565	3.30964	2.40371e-33	3.83115e-32	31.4167
ENSG00000060491	OGFR	1.17531	6.48956	1.22054e-112	5.7249e-111	110.242
ENSG00000260233	SSSCA1-AS1	1.17396	0.0590505	5.55326e-05	0.00018618	3.73007
ENSG00000198835	GJC2	1.17262	0.294949	9.87643e-06	3.69148e-05	4.4328
ENSG00000168818	STX18	1.16753	6.37436	1.21641e-152	7.55145e-151	150.122
ENSG00000189343	RPS2P46	1.1657	-0.335837	0.000378238	0.00110641	2.95609
ENSG00000143196	DPT	1.16169	1.81997	6.0598e-14	4.608e-13	12.3365
ENSG00000279118	AC093535.2	1.1606	3.72924	8.50213e-49	1.86655e-47	46.729
ENSG00000153976	HS3ST3A1	1.15906	3.53276	2.85819e-42	5.60077e-41	40.2518
ENSG00000102575	ACP5	1.15653	2.27734	1.20778e-18	1.15801e-17	16.9363
ENSG00000105559	PLEKHA4	1.15652	5.48853	4.32883e-111	2.00497e-109	108.698
ENSG00000043143	JADE2	1.1555	5.5136	4.08065e-106	1.82702e-104	103.738
ENSG00000246100	LINC00900	1.1543	0.020046	9.32484e-05	0.000301939	3.52008
ENSG00000272277	AL031963.3	1.15429	0.0204911	0.000153503	0.000480715	3.31811
ENSG00000062598	ELMO2	1.1531	6.05617	9.88315e-91	3.8027e-89	88.4199
ENSG00000273213	AC239798.4	1.15287	1.12468	3.92905e-09	2.14688e-08	7.66819
ENSG00000229644	NAMPTP1	1.15055	1.79607	7.21612e-14	5.4676e-13	12.2622
ENSG00000261359	PYCARD-AS1	1.15021	2.30978	2.26714e-18	2.15277e-17	16.667
ENSG00000138741	TRPC3	1.14905	1.32456	1.90155e-10	1.15334e-09	8.93804
ENSG00000169218	RSPO1	1.14876	2.7393	4.00771e-25	5.06102e-24	23.2958
ENSG00000103490	PYCARD	1.14846	4.02558	9.66941e-26	1.24992e-24	23.9031
ENSG00000132792	CTNNBL1	1.14728	5.56421	5.11551e-81	1.74958e-79	78.7571
ENSG00000167578	RAB4B	1.14473	0.305765	0.00011864	0.000377944	3.42257
ENSG00000205560	CPT1B	1.14378	0.0720078	9.19986e-05	0.000298218	3.52547
ENSG00000234127	TRIM26	1.14321	6.08575	5.86878e-143	3.44092e-141	140.463
ENSG00000248690	HAS2-AS1	1.1422	0.641175	1.24155e-06	5.2788e-06	5.27746
ENSG00000132963	POMP	1.13969	6.8948	8.54673e-145	5.05112e-143	142.297
ENSG00000169252	ADRB2	1.13887	0.348085	1.37547e-05	5.03282e-05	4.29819
ENSG00000144843	ADPRH	1.13813	1.86374	7.35049e-14	5.55856e-13	12.255
ENSG00000179021	C3orf38	1.13629	4.80613	1.00453e-88	3.80563e-87	86.4196
ENSG00000090534	THPO	1.13489	0.368732	1.15505e-05	4.27715e-05	4.36885
ENSG00000135211	TMEM60	1.13388	4.08984	1.95873e-55	4.72109e-54	53.326
ENSG00000036448	MYOM2	1.13349	-0.0200425	0.000111135	0.000355647	3.44898
ENSG00000271579	AC078880.3	1.13153	1.02983	3.4144e-08	1.71068e-07	6.76683
ENSG00000253645	AC108863.1	1.13068	0.877237	1.35444e-07	6.40992e-07	6.19315
ENSG00000154429	CCSAP	1.12846	3.60991	4.69857e-43	9.3183e-42	41.0307
ENSG00000014914	MTMR11	1.12638	4.16788	2.48117e-58	6.17159e-57	56.2096
ENSG00000075223	SEMA3C	1.12221	7.05406	3.95841e-125	2.03075e-123	122.692
ENSG00000131037	EPS8L1	1.11878	1.88616	9.40158e-14	7.06194e-13	12.1511
ENSG00000259755	AC090907.2	1.11654	0.216701	6.30598e-05	0.00020975	3.6783
ENSG00000020633	RUNX3	1.11518	6.35274	7.05633e-127	3.684e-125	124.434
ENSG00000244694	PTCHD4	1.11266	2.87629	6.81843e-26	8.92314e-25	24.0495
ENSG00000086061	DNAJA1	1.10857	8.46032	8.58277e-210	6.89187e-208	207.162
ENSG00000087266	SH3BP2	1.10614	6.00575	1.08813e-129	5.80399e-128	127.236
ENSG00000113448	PDE4D	1.10497	2.85222	2.7486e-23	3.19266e-22	21.4958
ENSG00000100226	GTPBP1	1.10485	6.22506	3.46719e-137	1.9703e-135	134.705
ENSG00000182175	RGMA	1.10316	1.58785	6.24078e-11	3.92706e-10	9.40593
ENSG00000172716	SLFN11	1.10301	5.72774	1.52944e-118	7.38481e-117	116.132
ENSG00000285399	AC104162.2	1.10253	-0.192024	0.000525015	0.00149896	2.82421
ENSG00000148634	HERC4	1.0963	7.44576	2.77137e-168	1.79592e-166	165.746
ENSG00000110492	MDK	1.09382	6.27778	6.68945e-118	3.20898e-116	115.494
ENSG00000197632	SERPINB2	1.0927	5.46194	3.04759e-57	7.5298e-56	55.1232
ENSG00000267102	AC060766.1	1.09156	1.02292	2.09824e-07	9.70617e-07	6.01295
ENSG00000172197	MBOAT1	1.0907	2.60029	9.17836e-21	9.67263e-20	19.0145
ENSG00000148175	STOM	1.087	7.94174	1.72045e-184	1.2221e-182	181.913
ENSG00000144118	RALB	1.08628	7.00572	2.73979e-144	1.61277e-142	141.792
ENSG00000121064	SCPEP1	1.08547	6.77886	7.53513e-142	4.36594e-140	139.36
ENSG00000284691	AC073111.5	1.08459	3.5811	8.83447e-35	1.47491e-33	32.8312
ENSG00000188290	HES4	1.08419	3.6663	2.6594e-35	4.51121e-34	33.3457
ENSG00000170175	CHRNB1	1.08316	2.15441	2.80432e-15	2.29933e-14	13.6384
ENSG00000196358	NTNG2	1.08288	1.32469	3.43326e-09	1.88644e-08	7.72436
ENSG00000185475	TMEM179B	1.08149	4.81806	4.9557e-63	1.3122e-61	60.882
ENSG00000245105	A2M-AS1	1.08042	0.571109	1.03424e-05	3.85491e-05	4.41399
ENSG00000131943	C19orf12	1.07856	5.68104	2.28524e-112	1.0685e-110	109.971
ENSG00000175084	DES	1.07835	1.11232	8.14124e-08	3.92966e-07	6.40565
ENSG00000145506	NKD2	1.07699	0.715962	2.2688e-06	9.29087e-06	5.03194
ENSG00000168610	STAT3	1.07615	8.1678	5.29746e-139	3.04552e-137	136.516
ENSG00000287839		1.07271	0.623984	7.2588e-06	2.77487e-05	4.55676
ENSG00000164054	SHISA5	1.07168	7.90779	1.08231e-107	4.89027e-106	105.311
ENSG00000137842	TMEM62	1.06893	3.74599	7.85941e-41	1.49067e-39	38.8266
ENSG00000152332	UHMK1	1.06694	6.94267	1.9744e-141	1.13952e-139	138.943
ENSG00000055332	EIF2AK2	1.06667	6.63032	9.85159e-97	4.05452e-95	94.3921
ENSG00000092529	CAPN3	1.06373	1.67013	3.45645e-11	2.2175e-10	9.65414
ENSG00000198087	CD2AP	1.06127	5.18063	5.04422e-90	1.92084e-88	87.7165
ENSG00000176485	PLA2G16	1.05855	3.27342	9.52491e-27	1.28639e-25	24.8906
ENSG00000139921	TMX1	1.05684	6.35181	5.39083e-126	2.78495e-124	123.555
ENSG00000130052	STARD8	1.05668	3.04465	2.62129e-26	3.47974e-25	24.4585
ENSG00000170579	DLGAP1	1.05344	0.134094	0.000281619	0.000841949	3.07471
ENSG00000138641	HERC3	1.05344	0.632176	7.2588e-06	2.77487e-05	4.55676
ENSG00000167705	RILP	1.05315	1.94234	1.81007e-10	1.09876e-09	8.9591
ENSG00000178075	GRAMD1C	1.05228	2.88338	4.00428e-23	4.61852e-22	21.3355
ENSG00000185753	CXorf38	1.05058	4.44951	1.86461e-61	4.80796e-60	59.318
ENSG00000235750	KIAA0040	1.04783	3.83275	5.17059e-41	9.84477e-40	39.0068
ENSG00000166349	RAG1	1.04748	0.181453	0.000165847	0.00051685	3.28664
ENSG00000241316	SUCLG2-AS1	1.04678	1.05517	1.8772e-07	8.7439e-07	6.05829
ENSG00000260000	AL133338.1	1.04508	0.833212	2.02153e-06	8.33607e-06	5.07904
ENSG00000198604	BAZ1A	1.04462	6.17019	5.22911e-123	2.64589e-121	120.577
ENSG00000111912	NCOA7	1.04377	5.16686	1.01389e-83	3.59237e-82	81.4446
ENSG00000058272	PPP1R12A	1.04282	6.97735	1.96895e-121	9.79503e-120	119.009
ENSG00000054690	PLEKHH1	1.04247	-0.00634353	0.00119046	0.00316792	2.49923
ENSG00000144355	DLX1	1.04187	0.982689	5.89074e-07	2.59963e-06	5.58509
ENSG00000143774	GUK1	1.04118	7.24708	8.97432e-103	3.86576e-101	100.413
ENSG00000286019		1.03731	0.0461292	0.000995743	0.00268813	2.57055
ENSG00000226742	HSBP1L1	1.0371	1.24193	3.2678e-08	1.64e-07	6.78516
ENSG00000075945	KIFAP3	1.03475	4.96487	2.52655e-67	7.15129e-66	65.1456
ENSG00000050344	NFE2L3	1.03442	4.72741	6.43875e-71	1.918e-69	68.7172
ENSG00000100739	BDKRB1	1.03437	4.64275	2.58897e-61	6.65252e-60	59.177
ENSG00000184678	HIST2H2BE	1.03383	3.38342	2.85025e-17	2.57569e-16	15.5891
ENSG00000267248	AC025048.2	1.03347	1.16646	1.18346e-06	5.04491e-06	5.29715
ENSG00000224875	AC083949.1	1.03246	0.658166	1.4663e-05	5.35001e-05	4.27165
ENSG00000128656	CHN1	1.02966	5.9324	5.55836e-84	1.97891e-82	81.7036
ENSG00000136169	SETDB2	1.02909	4.8	4.31948e-72	1.30779e-70	69.8835
ENSG00000183049	CAMK1D	1.02659	4.707	5.38483e-51	1.21282e-49	48.9162
ENSG00000105963	ADAP1	1.02616	1.24748	2.60339e-06	1.05644e-05	4.97615
ENSG00000235863	B3GALT4	1.02585	1.78029	7.67773e-11	4.80061e-10	9.3187
ENSG00000147416	ATP6V1B2	1.02389	7.07673	4.04721e-122	2.02704e-120	119.693
ENSG00000180628	PCGF5	1.02367	5.88665	2.06078e-102	8.85117e-101	100.053
ENSG00000057657	PRDM1	1.02245	5.24313	1.77179e-87	6.61065e-86	85.1798
ENSG00000166347	CYB5A	1.0222	5.01493	8.80361e-80	2.94951e-78	77.5303
ENSG00000026103	FAS	1.01729	5.70861	4.80413e-93	1.9184e-91	90.7171
ENSG00000069667	RORA	1.01652	3.73923	4.55738e-38	8.24178e-37	36.084
ENSG00000104325	DECR1	1.01564	5.8934	2.03892e-103	8.83434e-102	101.054
ENSG00000105402	NAPA	1.01392	6.07224	3.24513e-97	1.35062e-95	94.8695
ENSG00000158773	USF1	1.01233	5.61788	7.35848e-82	2.55215e-80	79.5931
ENSG00000109610	SOD3	1.01229	3.0612	3.01129e-24	3.64687e-23	22.4381
ENSG00000123146	ADGRE5	1.0117	6.8997	1.66762e-116	7.94809e-115	114.1
ENSG00000174749	FAM241A	1.01095	2.92867	1.07482e-22	1.22063e-21	20.9134
ENSG00000213516	RBMXL1	1.00742	3.91864	2.9666e-42	5.80551e-41	40.2362
ENSG00000259820	AC083843.3	1.00295	0.947236	1.13761e-06	4.86209e-06	5.31318
ENSG00000125378	BMP4	0.999437	4.48516	9.91598e-49	2.17372e-47	46.6628
ENSG00000133874	RNF122	0.998719	1.28068	7.36943e-08	3.57408e-07	6.44684
ENSG00000159733	ZFYVE28	0.99711	3.59649	1.20477e-32	1.87571e-31	30.7268
ENSG00000126368	NR1D1	0.993732	2.92653	3.59289e-11	2.30304e-10	9.6377
ENSG00000166889	PATL1	0.992388	6.35868	8.36255e-108	3.79008e-106	105.421
ENSG00000177272	KCNA3	0.991413	0.506326	5.79353e-05	0.000193867	3.7125
ENSG00000179630	LACC1	0.988986	4.93749	6.80398e-70	1.99858e-68	67.6993
ENSG00000162998	FRZB	0.98835	0.543205	3.57789e-05	0.000123282	3.9091
ENSG00000129465	RIPK3	0.986755	-0.00696303	0.00118674	0.00315929	2.50041
ENSG00000263165	AC087292.1	0.983553	2.70531	1.45157e-18	1.38815e-17	16.8576
ENSG00000155324	GRAMD2B	0.983541	6.64876	8.31576e-80	2.79239e-78	77.554
ENSG00000286116		0.980721	2.21229	2.20002e-13	1.61879e-12	11.7908
ENSG00000198759	EGFL6	0.979701	3.49503	7.95936e-21	8.39997e-20	19.0757
ENSG00000128713	HOXD11	0.978188	1.40266	7.37072e-08	3.57408e-07	6.44684
ENSG00000177000	MTHFR	0.976192	5.28055	9.84318e-54	2.33066e-52	51.6325
ENSG00000121274	PAPD5	0.973955	4.53857	8.03598e-34	1.29478e-32	31.8878
ENSG00000110218	PANX1	0.972585	5.72701	3.27174e-81	1.12418e-79	78.9492
ENSG00000166974	MAPRE2	0.972197	5.46236	1.90012e-84	6.83072e-83	82.1655
ENSG00000235531	MSC-AS1	0.972124	3.29945	1.77023e-26	2.36271e-25	24.6266
ENSG00000169762	TAPT1	0.969933	3.90923	1.02463e-37	1.83726e-36	35.7358
ENSG00000137200	CMTR1	0.969786	6.28308	1.64716e-101	7.03374e-100	99.1528
ENSG00000177721	ANXA2R	0.969614	0.794816	1.48648e-05	5.42022e-05	4.26598
ENSG00000213699	SLC35F6	0.968951	5.7762	2.40049e-88	9.02475e-87	86.0446
ENSG00000183098	GPC6	0.968674	3.43393	1.41621e-28	1.99281e-27	26.7005
ENSG00000183621	ZNF438	0.966936	1.82955	4.16677e-10	2.46848e-09	8.60757
ENSG00000114790	ARHGEF26	0.964144	-0.103597	0.00231704	0.00582017	2.23506
ENSG00000176595	KBTBD11	0.96383	3.7308	1.84019e-34	3.03447e-33	32.5179
ENSG00000049247	UTS2	0.962623	0.326208	0.00023045	0.000699589	3.15516
ENSG00000129003	VPS13C	0.960946	6.43013	5.67574e-101	2.40974e-99	98.618
ENSG00000143882	ATP6V1C2	0.959691	7.20356	5.52939e-92	2.1844e-90	89.6607
ENSG00000164164	OTUD4	0.959604	6.34435	1.28342e-104	5.61023e-103	102.251
ENSG00000076770	MBNL3	0.959498	0.954845	5.34295e-06	2.07469e-05	4.68305
ENSG00000141068	KSR1	0.955275	4.50979	3.20294e-41	6.12999e-40	39.2125
ENSG00000090975	PITPNM2	0.954437	3.10382	1.2536e-22	1.4204e-21	20.8476
ENSG00000143867	OSR1	0.951867	1.49996	9.54081e-08	4.56938e-07	6.34014
ENSG00000067082	KLF6	0.951741	7.32371	1.06794e-121	5.33067e-120	119.273
ENSG00000254894	NAV2-AS1	0.949072	1.55552	1.28556e-08	6.65529e-08	7.17683
ENSG00000263740	RN7SL4P	0.948474	0.15757	0.00184614	0.00473087	2.32506
ENSG00000101596	SMCHD1	0.948184	6.51349	5.82872e-87	2.15838e-85	84.6659
ENSG00000006451	RALA	0.946951	6.14115	1.55402e-96	6.37796e-95	94.1953
ENSG00000144857	BOC	0.943935	5.98448	5.14895e-78	1.66833e-76	75.7777
ENSG00000042062	RIPOR3	0.943194	4.60882	1.35353e-54	3.23076e-53	52.4907
ENSG00000100271	TTLL1	0.943143	2.76721	5.35606e-18	5.0245e-17	16.2989
ENSG00000171155	C1GALT1C1	0.942616	5.10774	2.86589e-66	7.92951e-65	64.1008
ENSG00000236830	CBR3-AS1	0.942425	3.61087	1.8853e-30	2.78275e-29	28.5555
ENSG00000177674	AGTRAP	0.942218	4.51731	9.51745e-26	1.23135e-24	23.9096
ENSG00000164309	CMYA5	0.94167	2.16781	5.29854e-12	3.60931e-11	10.4426
ENSG00000057252	SOAT1	0.940857	5.70632	8.98091e-80	3.0021e-78	77.5226
ENSG00000063180	CA11	0.940046	3.56309	2.03157e-29	2.93416e-28	27.5325
ENSG00000166471	TMEM41B	0.9396	6.21698	1.58772e-91	6.22243e-90	89.206
ENSG00000154914	USP43	0.937687	1.59608	5.1952e-08	2.55611e-07	6.59242
ENSG00000181523	SGSH	0.937458	5.59746	2.47427e-75	7.79474e-74	73.1082
ENSG00000234494	SP2-AS1	0.936502	-0.177255	0.00248186	0.00618789	2.20846
ENSG00000233621	LINC01137	0.935712	2.27942	4.50424e-09	2.45301e-08	7.6103
ENSG00000183161	FANCF	0.934159	3.21172	3.54067e-23	4.08699e-22	21.3886
ENSG00000157657	ZNF618	0.93246	6.34464	8.38367e-84	2.97761e-82	81.5261
ENSG00000133313	CNDP2	0.931776	6.41192	2.24176e-99	9.38301e-98	97.0277
ENSG00000229950	TFAP2A-AS1	0.93148	-0.0611341	0.00288165	0.00708072	2.14992
ENSG00000159208	CIART	0.931137	0.534329	0.00019478	0.000599308	3.22235
ENSG00000143390	RFX5	0.92967	5.63423	8.35539e-77	2.66633e-75	74.5741
ENSG00000145685	LHFPL2	0.929606	5.06441	5.98912e-61	1.53361e-59	58.8143
ENSG00000177542	SLC25A22	0.929318	5.2223	1.4719e-69	4.29789e-68	67.3667
ENSG00000120526	NUDCD1	0.928642	5.33196	3.68399e-74	1.14111e-72	71.9427
ENSG00000139182	CLSTN3	0.927632	5.6588	6.4692e-81	2.20745e-79	78.6561
ENSG00000105499	PLA2G4C	0.926961	3.4032	3.58572e-26	4.73449e-25	24.3247
ENSG00000168016	TRANK1	0.925695	4.91564	5.59463e-47	1.1775e-45	44.929
ENSG00000158321	AUTS2	0.925471	4.3794	7.55911e-46	1.56862e-44	43.8045
ENSG00000174243	DDX23	0.924906	7.17824	5.39445e-116	2.53831e-114	113.595
ENSG00000002746	HECW1	0.924854	3.53792	1.36029e-26	1.82381e-25	24.739
ENSG00000240498	CDKN2B-AS1	0.924616	1.66097	6.93981e-06	2.66257e-05	4.5747
ENSG00000116711	PLA2G4A	0.921807	4.19146	1.57214e-40	2.95151e-39	38.53
ENSG00000158406	HIST1H4H	0.921184	1.22986	1.31474e-06	5.57075e-06	5.25409
ENSG00000258738	AL121603.2	0.920821	2.83639	4.51513e-15	3.65941e-14	13.4366
ENSG00000134363	FST	0.920146	7.11168	3.67431e-94	1.48328e-92	91.8288
ENSG00000141543	EIF4A3	0.919676	7.12814	1.46121e-82	5.12812e-81	80.29
ENSG00000163635	ATXN7	0.919518	5.10998	1.05201e-53	2.48298e-52	51.605
ENSG00000041880	PARP3	0.918254	4.3195	3.20854e-35	5.42405e-34	33.2657
ENSG00000126970	ZC4H2	0.918069	2.93469	1.11786e-18	1.07529e-17	16.9685
ENSG00000136826	KLF4	0.917366	5.0043	1.34736e-63	3.6261e-62	61.4406
ENSG00000139410	SDSL	0.916854	1.69813	9.59839e-09	5.05944e-08	7.2959
ENSG00000121281	ADCY7	0.915611	4.54883	2.66214e-44	5.41032e-43	42.2668
ENSG00000166801	FAM111A	0.915433	6.30407	2.13749e-82	7.48376e-81	80.1259
ENSG00000185722	ANKFY1	0.915201	6.78813	2.17474e-103	9.39525e-102	101.027
ENSG00000114737	CISH	0.914177	1.79456	4.6044e-09	2.50571e-08	7.60107
ENSG00000232859	LYRM9	0.91378	1.80943	2.94508e-09	1.62728e-08	7.78854
ENSG00000231290	APCDD1L-AS1	0.912704	2.52904	1.87267e-13	1.38275e-12	11.8593
ENSG00000157168	NRG1	0.912651	5.58251	7.22789e-53	1.68442e-51	50.7736
ENSG00000196878	LAMB3	0.91143	3.30065	1.20656e-23	1.43073e-22	21.8444
ENSG00000112276	BVES	0.911196	4.01389	3.44266e-37	6.0771e-36	35.2163
ENSG00000065060	UHRF1BP1	0.909772	4.38492	1.98268e-44	4.05174e-43	42.3924
ENSG00000130224	LRCH2	0.906167	4.09035	4.2636e-38	7.72941e-37	36.1119
ENSG00000185432	METTL7A	0.905345	2.10028	2.99541e-09	1.65262e-08	7.78183
ENSG00000165259	HDX	0.902923	2.29368	4.86189e-12	3.32215e-11	10.4786
ENSG00000143537	ADAM15	0.900591	6.40834	4.72564e-80	1.59409e-78	77.7975
ENSG00000184557	SOCS3	0.900374	6.12804	1.23833e-69	3.62305e-68	67.4409
ENSG00000172340	SUCLG2	0.899344	6.06301	1.01887e-86	3.74473e-85	84.4266
ENSG00000279196	AC135048.4	0.898631	3.91997	4.2617e-31	6.39553e-30	29.1941
ENSG00000067113	PLPP1	0.897801	4.50705	1.20064e-46	2.51624e-45	44.5992
ENSG00000151617	EDNRA	0.896951	3.67941	3.98948e-29	5.73949e-28	27.2411
ENSG00000104805	NUCB1	0.895748	8.61134	1.1338e-79	3.78147e-78	77.4223
ENSG00000125148	MT2A	0.89523	8.57839	3.67277e-119	1.80283e-117	116.744
ENSG00000149212	SESN3	0.894413	0.378789	0.000645618	0.001808	2.7428
ENSG00000280219	AC093908.1	0.894229	0.399221	0.000696514	0.00193731	2.7128
ENSG00000213057	C1orf220	0.892984	0.496823	0.000447398	0.00129129	2.88898
ENSG00000267745	AC060766.7	0.892764	0.515221	0.000340217	0.00100234	2.99899
ENSG00000258757	AL133453.1	0.891481	2.13764	2.48815e-09	1.38204e-08	7.85948
ENSG00000187210	GCNT1	0.891367	4.56332	7.99969e-48	1.72046e-46	45.7644
ENSG00000114405	C3orf14	0.890924	2.79038	1.3103e-15	1.09068e-14	13.9623
ENSG00000087448	KLHL42	0.890527	6.10897	1.64412e-87	6.14983e-86	85.2111
ENSG00000100647	SUSD6	0.885707	5.52728	8.70711e-74	2.67459e-72	71.5727
ENSG00000151470	C4orf33	0.884949	1.3964	8.34407e-07	3.61006e-06	5.44249
ENSG00000143801	PSEN2	0.883449	4.37605	4.01711e-37	7.08268e-36	35.1498
ENSG00000136156	ITM2B	0.883383	8.50299	2.20858e-84	7.92033e-83	82.1013
ENSG00000070214	SLC44A1	0.881574	6.10103	1.29018e-67	3.6729e-66	65.435
ENSG00000073578	SDHA	0.880516	4.96401	4.59198e-59	1.14994e-57	56.9393
ENSG00000176845	METRNL	0.880031	5.65464	7.01429e-59	1.75357e-57	56.7561
ENSG00000100714	MTHFD1	0.879519	6.21069	7.45082e-79	2.45727e-77	76.6095
ENSG00000172123	SLFN12	0.877361	4.15397	1.27323e-36	2.22364e-35	34.6529
ENSG00000134779	TPGS2	0.87698	6.80537	3.23062e-90	1.23659e-88	87.9078
ENSG00000111684	LPCAT3	0.876402	4.79838	3.79527e-51	8.60048e-50	49.0655
ENSG00000140092	FBLN5	0.87489	9.24582	6.26777e-82	2.17897e-80	79.6617
ENSG00000144182	LIPT1	0.874798	1.64329	9.05095e-08	4.34605e-07	6.36191
ENSG00000115392	FANCL	0.873567	3.98476	7.93546e-32	1.20748e-30	29.9181
ENSG00000176046	NUPR1	0.873517	6.6074	4.25503e-86	1.54088e-84	83.8122
ENSG00000214688	C10orf105	0.873185	0.505686	0.000308419	0.000915039	3.03856
ENSG00000184564	SLITRK6	0.872668	0.283018	0.00108617	0.00291097	2.53596
ENSG00000107736	CDH23	0.872247	0.120525	0.00138351	0.00364244	2.43861
ENSG00000188921	HACD4	0.87151	3.75035	8.97177e-28	1.2354e-26	25.9082
ENSG00000260329	AC007541.1	0.871492	-0.118329	0.00611077	0.0139353	1.85588
ENSG00000139178	C1RL	0.870811	6.25983	2.83495e-80	9.60697e-79	78.0174
ENSG00000104320	NBN	0.869962	6.11316	5.54434e-78	1.79251e-76	75.7465
ENSG00000183814	LIN9	0.86954	2.11792	1.19945e-09	6.86096e-09	8.16361
ENSG00000214106	PAXIP1-AS2	0.868215	3.58094	5.33454e-21	5.67443e-20	19.2461
ENSG00000077943	ITGA8	0.867811	3.37287	1.25613e-21	1.37579e-20	19.8614
ENSG00000088298	EDEM2	0.866688	4.67205	1.55419e-48	3.38689e-47	46.4702
ENSG00000163814	CDCP1	0.866613	1.72249	5.98474e-08	2.92313e-07	6.53415
ENSG00000153094	BCL2L11	0.864575	2.33889	1.34218e-11	8.8333e-11	10.0539
ENSG00000184497	TMEM255B	0.86433	4.22061	1.89639e-34	3.12366e-33	32.5053
ENSG00000112769	LAMA4	0.862547	8.28802	2.60842e-112	1.21575e-110	109.915
ENSG00000044459	CNTLN	0.860893	3.86246	1.8883e-30	2.78439e-29	28.5553
ENSG00000245532	NEAT1	0.860438	9.53931	2.85058e-109	1.29992e-107	106.886
ENSG00000109674	NEIL3	0.858178	1.60846	8.35628e-05	0.000272849	3.56408
ENSG00000169851	PCDH7	0.856239	0.5518	0.000862252	0.00235878	2.62731
ENSG00000235706	DICER1-AS1	0.855588	0.639985	0.000240989	0.000729036	3.13725
ENSG00000248866	USP46-AS1	0.855292	0.551892	0.00105479	0.00283355	2.54767
ENSG00000142920	AZIN2	0.854977	3.56904	1.10121e-22	1.24964e-21	20.9032
ENSG00000262112	AC015912.1	0.854855	2.14984	2.87094e-09	1.5881e-08	7.79912
ENSG00000099725	PRKY	0.852708	4.19239	9.82204e-35	1.6324e-33	32.7872
ENSG00000133739	LRRCC1	0.85266	2.82687	5.52789e-15	4.45336e-14	13.3513
ENSG00000172927	MYEOV	0.851652	0.398605	0.000914829	0.00249292	2.60329
ENSG00000249532	AC106864.1	0.85116	1.24043	4.74985e-06	1.85659e-05	4.73128
ENSG00000109854	HTATIP2	0.848648	5.02012	3.18638e-43	6.35341e-42	41.197
ENSG00000080298	RFX3	0.848592	2.78614	4.19081e-12	2.87195e-11	10.5418
ENSG00000168685	IL7R	0.846014	6.8763	6.15145e-92	2.42367e-90	89.6155
ENSG00000171843	MLLT3	0.845879	4.56764	2.17697e-43	4.36428e-42	41.3601
ENSG00000259834	AL365361.1	0.845286	0.0837408	0.00462345	0.0108397	1.96498
ENSG00000198947	DMD	0.844854	3.6127	1.79471e-21	1.9512e-20	19.7097
ENSG00000260276	AC022167.2	0.844761	2.43178	3.44912e-11	2.21376e-10	9.65487
ENSG00000198736	MSRB1	0.843849	4.43529	1.26692e-25	1.6263e-24	23.7888
ENSG00000227896	AL731569.1	0.843473	0.00599573	0.00464526	0.0108839	1.96322
ENSG00000278974	AC093909.6	0.842802	-0.0201566	0.00609828	0.0139111	1.85664
ENSG00000064763	FAR2	0.842491	4.18479	3.31488e-33	5.26072e-32	31.279
ENSG00000184349	EFNA5	0.842173	0.0840618	0.00715959	0.0160764	1.79381
ENSG00000127863	TNFRSF19	0.842131	4.712	1.4461e-32	2.24671e-31	30.6485
ENSG00000165948	IFI27L1	0.840071	3.30499	3.60626e-20	3.71048e-19	18.4306
ENSG00000115159	GPD2	0.83792	5.69291	4.53308e-64	1.22667e-62	61.9113
ENSG00000099875	MKNK2	0.837849	5.66839	3.30877e-63	8.80849e-62	61.0551
ENSG00000053328	METTL24	0.837484	0.63122	0.000315348	0.000933534	3.02987
ENSG00000125730	C3	0.836956	9.86673	2.89208e-110	1.33117e-108	107.876
ENSG00000126561	STAT5A	0.836717	4.82196	3.39501e-44	6.89029e-43	42.1618
ENSG00000160801	PTH1R	0.836102	3.03893	7.20482e-17	6.39731e-16	15.194
ENSG00000196074	SYCP2	0.835807	1.10458	3.01858e-05	0.000105089	3.97844
ENSG00000106100	NOD1	0.834801	2.97002	3.00364e-16	2.58919e-15	14.5868
ENSG00000227540	AC016394.1	0.83455	-0.353076	0.018608	0.0377293	1.42332
ENSG00000167191	GPRC5B	0.833484	3.0863	1.17738e-14	9.34254e-14	13.0295
ENSG00000234883	MIR155HG	0.833367	1.07995	7.74335e-05	0.000254353	3.59456
ENSG00000260855	AL591848.4	0.8332	0.486879	0.000996713	0.00268976	2.57029
ENSG00000197930	ERO1A	0.832964	6.2146	2.63465e-79	8.70849e-78	77.0601
ENSG00000166825	ANPEP	0.830414	9.7812	5.7392e-124	2.92402e-122	121.534
ENSG00000158373	HIST1H2BD	0.830029	2.26201	2.64725e-10	1.5932e-09	8.79773
ENSG00000205155	PSENEN	0.829964	3.82926	3.70115e-24	4.46404e-23	22.3503
ENSG00000160767	FAM189B	0.829299	5.45565	1.59016e-48	3.46017e-47	46.4609
ENSG00000148680	HTR7	0.827518	3.90486	2.99544e-26	3.96573e-25	24.4017
ENSG00000107672	NSMCE4A	0.827123	4.16398	4.4804e-31	6.7002e-30	29.1739
ENSG00000134222	PSRC1	0.824948	4.36731	7.25607e-32	1.10752e-30	29.9556
ENSG00000148400	NOTCH1	0.824783	4.90006	4.74147e-48	1.02121e-46	45.9909
ENSG00000106346	USP42	0.823995	4.44427	7.85528e-34	1.27121e-32	31.8958
ENSG00000280287	AC131212.3	0.823794	0.21552	0.00293189	0.00718983	2.14328
ENSG00000172216	CEBPB	0.823342	6.92727	2.23817e-52	5.15897e-51	50.2874
ENSG00000280433	FP565260.7	0.82251	0.706517	0.000242139	0.000732215	3.13536
ENSG00000113916	BCL6	0.82151	5.06889	7.22055e-37	1.26853e-35	34.8967
ENSG00000124212	PTGIS	0.821304	7.12805	2.97392e-90	1.14129e-88	87.9426
ENSG00000113657	DPYSL3	0.820683	7.42211	3.24721e-80	1.09788e-78	77.9594
ENSG00000266872	AC015688.7	0.819837	0.640363	0.000630781	0.00177048	2.75191
ENSG00000117643	MAN1C1	0.819634	2.13557	1.43972e-09	8.16894e-09	8.08783
ENSG00000121211	MND1	0.819135	0.622968	0.000751516	0.00207817	2.68232
ENSG00000180881	CAPS2	0.817903	0.0708254	0.00423705	0.0100356	1.99845
ENSG00000154930	ACSS1	0.817795	3.82649	4.48121e-25	5.63488e-24	23.2491
ENSG00000153048	CARHSP1	0.817497	5.83675	3.05501e-60	7.75972e-59	58.1102
ENSG00000158859	ADAMTS4	0.816856	3.92766	4.48519e-28	6.23412e-27	26.2052
ENSG00000034053	APBA2	0.814909	5.3054	2.5649e-56	6.26388e-55	54.2032
ENSG00000213889	PPM1N	0.814672	0.552065	0.00170127	0.00439675	2.35687
ENSG00000182511	FES	0.814113	3.33613	1.15044e-19	1.15867e-18	17.936
ENSG00000203804	ADAMTSL4-AS1	0.813206	2.26402	3.40471e-10	2.03415e-09	8.69162
ENSG00000196739	COL27A1	0.811528	6.89136	6.5391e-83	2.30585e-81	80.6372
ENSG00000273828	AL133227.1	0.809011	1.1415	0.000291998	0.000869639	3.06066
ENSG00000224645	AL391069.1	0.808145	-0.0893922	0.016786	0.0344559	1.46274
ENSG00000132635	PCED1A	0.807413	5.43388	4.63929e-47	9.79221e-46	45.0091
ENSG00000088387	DOCK9	0.807067	5.00242	7.46155e-41	1.41702e-39	38.8486
ENSG00000101574	METTL4	0.806798	3.31537	4.394e-17	3.94179e-16	15.4043
ENSG00000152229	PSTPIP2	0.806571	2.65295	2.66305e-12	1.84293e-11	10.7345
ENSG00000205683	DPF3	0.806425	2.55713	8.14267e-12	5.46606e-11	10.2623
ENSG00000104313	EYA1	0.805494	2.4412	9.19166e-11	5.70617e-10	9.24366
ENSG00000143842	SOX13	0.805332	3.20932	4.54795e-16	3.89091e-15	14.4099
ENSG00000134575	ACP2	0.803551	5.34342	8.13292e-51	1.8262e-49	48.7385
ENSG00000169871	TRIM56	0.803152	6.95119	4.29378e-56	1.04343e-54	53.9815
ENSG00000083799	CYLD	0.801354	5.90278	5.91828e-67	1.65925e-65	64.7801
ENSG00000265972	TXNIP	0.800293	7.61818	6.12818e-97	2.53624e-95	94.5958
ENSG00000169228	RAB24	0.800024	4.00233	2.44476e-28	3.41735e-27	26.4663
ENSG00000143870	PDIA6	0.799879	9.23792	9.64061e-119	4.70099e-117	116.328
ENSG00000163069	SGCB	0.79913	7.72917	7.28342e-97	3.00594e-95	94.522
ENSG00000244627	Z98749.2	0.79878	0.203935	0.00493377	0.0114888	1.93972
ENSG00000173706	HEG1	0.796575	7.78596	3.82756e-97	1.58855e-95	94.799
ENSG00000176907	TCIM	0.794604	7.45247	1.3653e-92	5.43728e-91	90.2646
ENSG00000138166	DUSP5	0.793923	4.24846	2.98052e-24	3.61257e-23	22.4422
ENSG00000249992	TMEM158	0.793768	6.04751	2.85879e-61	7.3331e-60	59.1347
ENSG00000138760	SCARB2	0.793388	8.47619	4.81012e-106	2.14711e-104	103.668
ENSG00000185760	KCNQ5	0.793226	2.86764	2.61307e-12	1.81089e-11	10.7421
ENSG00000235609	AF127577.4	0.792236	1.02165	0.000161033	0.000502592	3.29878
ENSG00000196646	ZNF136	0.791869	2.6946	3.01842e-12	2.08495e-11	10.6809
ENSG00000159761	C16orf86	0.791751	1.84624	2.08031e-07	9.62924e-07	6.01641
ENSG00000156273	BACH1	0.791443	6.27372	1.40124e-70	4.14896e-69	68.3821
ENSG00000100300	TSPO	0.791245	7.50356	5.1756e-37	9.11436e-36	35.0403
ENSG00000236088	COX10-AS1	0.790386	2.66913	3.35167e-12	2.30975e-11	10.6364
ENSG00000136048	DRAM1	0.789903	7.63351	5.29877e-87	1.96707e-85	84.7062
ENSG00000123983	ACSL3	0.78863	7.12904	8.37719e-83	2.94698e-81	80.5306
ENSG00000288538		0.78708	0.388435	0.00219689	0.00554057	2.25645
ENSG00000283175	AC007920.2	0.786524	3.2399	2.29871e-16	1.9955e-15	14.6999
ENSG00000131781	FMO5	0.786311	0.673805	0.000946354	0.00256935	2.59018
ENSG00000141664	ZCCHC2	0.785402	3.84731	3.63741e-25	4.60126e-24	23.3371
ENSG00000156113	KCNMA1	0.785079	4.23729	7.02397e-19	6.81412e-18	17.1666
ENSG00000138944	SHISAL1	0.784959	5.08723	9.92326e-30	1.44307e-28	27.8407
ENSG00000248727	LINC01948	0.784356	0.346893	0.00337881	0.0081732	2.08761
ENSG00000163702	IL17RC	0.783774	5.00642	7.65079e-25	9.52321e-24	23.0212
ENSG00000196911	KPNA5	0.782559	3.60895	1.45844e-15	1.20923e-14	13.9175
ENSG00000128789	PSMG2	0.782365	5.29556	3.02457e-53	7.09334e-52	51.1491
ENSG00000188185	LINC00265	0.780486	1.7885	3.59366e-07	1.62325e-06	5.78962
ENSG00000196932	TMEM26	0.779563	1.37516	1.32183e-05	4.85189e-05	4.31409
ENSG00000188906	LRRK2	0.779233	2.49411	1.52774e-10	9.33128e-10	9.03006
ENSG00000139180	NDUFA9	0.778904	3.91782	6.97249e-26	9.11668e-25	24.0402
ENSG00000112308	C6orf62	0.778672	6.70556	4.81289e-66	1.32917e-64	63.8764
ENSG00000144655	CSRNP1	0.778592	4.78004	4.02765e-42	7.84039e-41	40.1057
ENSG00000271811	Z97200.1	0.778012	0.551657	0.00127115	0.00336762	2.47268
ENSG00000277150	F8A3	0.777968	-0.133424	0.0111531	0.023997	1.61984
ENSG00000030419	IKZF2	0.777202	1.85355	3.97154e-07	1.78738e-06	5.74778
ENSG00000121905	HPCA	0.776968	2.23115	6.88116e-09	3.68634e-08	7.4334
ENSG00000239282	CASTOR1	0.776795	-0.132867	0.014877	0.0310112	1.50848
ENSG00000138867	GUCD1	0.776581	6.63397	4.44744e-69	1.29607e-67	66.8874
ENSG00000064932	SBNO2	0.775716	6.95474	1.56845e-78	5.12696e-77	76.2901
ENSG00000091262	ABCC6	0.775686	0.97449	0.000177843	0.000551328	3.25859
ENSG00000164951	PDP1	0.77421	5.41652	2.88966e-50	6.42993e-49	48.1918
ENSG00000160447	PKN3	0.773634	2.34042	1.75858e-09	9.92473e-09	8.00328
ENSG00000137834	SMAD6	0.772808	5.21963	2.12017e-47	4.53336e-46	45.3436
ENSG00000106034	CPED1	0.772267	5.76839	3.86885e-47	8.21297e-46	45.0855
ENSG00000196998	WDR45	0.772035	5.79756	9.21642e-38	1.65459e-36	35.7813
ENSG00000130164	LDLR	0.7713	7.07029	2.90917e-78	9.48853e-77	76.0228
ENSG00000205885	C1RL-AS1	0.771293	3.64984	3.51296e-20	3.61953e-19	18.4413
ENSG00000075399	VPS9D1	0.770177	5.24122	2.60498e-43	5.2082e-42	41.2833
ENSG00000256747	AC009511.2	0.768359	2.11094	3.18691e-08	1.59995e-07	6.79589
ENSG00000085449	WDFY1	0.768066	6.66454	9.33644e-66	2.56405e-64	63.5911
ENSG00000025770	NCAPH2	0.76787	5.72326	5.02721e-44	1.01749e-42	41.9925
ENSG00000188157	AGRN	0.767754	8.73251	5.41495e-80	1.82246e-78	77.7393
ENSG00000145945	FAM50B	0.767739	0.120611	0.00906646	0.0199252	1.7006
ENSG00000196954	CASP4	0.767535	6.77078	2.13389e-68	6.12198e-67	66.2131
ENSG00000142961	MOB3C	0.765701	4.99426	6.54798e-34	1.06198e-32	31.9739
ENSG00000127191	TRAF2	0.765557	3.87214	6.85965e-15	5.49032e-14	13.2604
ENSG00000166741	NNMT	0.765285	8.11954	2.43417e-71	7.29511e-70	69.137
ENSG00000136770	DNAJC1	0.7648	5.80458	1.45915e-56	3.57528e-55	54.4467
ENSG00000166750	SLFN5	0.764784	7.33921	6.38505e-64	1.72152e-62	61.7641
ENSG00000100567	PSMA3	0.764751	6.16944	1.6976e-66	4.72355e-65	64.3257
ENSG00000169126	ARMC4	0.76461	3.83892	2.30195e-23	2.68439e-22	21.5712
ENSG00000238113	LINC01410	0.763655	0.0712025	0.0108273	0.0233948	1.63088
ENSG00000092098	RNF31	0.76279	1.76575	1.16928e-06	4.98735e-06	5.30213
ENSG00000187566	NHLRC1	0.76217	0.981584	0.000333965	0.000985093	3.00652
ENSG00000273179	AC092535.4	0.761132	0.786085	0.000652961	0.00182753	2.73814
ENSG00000241990	PRR34-AS1	0.760305	0.0192312	0.0172446	0.0352453	1.4529
ENSG00000179750	APOBEC3B	0.759829	2.85744	1.19241e-12	8.43365e-12	11.074
ENSG00000178038	ALS2CL	0.759583	2.65038	6.33607e-10	3.70168e-09	8.4316
ENSG00000146410	MTFR2	0.759205	0.954152	0.000504282	0.00144451	2.84028
ENSG00000261054	AC036108.2	0.758964	1.90034	4.93824e-07	2.19965e-06	5.65765
ENSG00000175130	MARCKSL1	0.757184	6.32935	5.22855e-53	1.22041e-51	50.9135
ENSG00000113369	ARRDC3	0.756179	6.13451	4.54849e-54	1.08393e-52	51.965
ENSG00000168778	TCTN2	0.756162	4.14202	1.03688e-25	1.33915e-24	23.8732
ENSG00000164823	OSGIN2	0.755548	5.10996	1.02975e-42	2.0259e-41	40.6934
ENSG00000139679	LPAR6	0.755446	4.53507	4.83501e-34	7.88491e-33	32.1032
ENSG00000188158	NHS	0.754131	3.69738	2.57155e-19	2.55684e-18	17.5923
ENSG00000168461	RAB31	0.753732	6.88803	4.60292e-71	1.3739e-69	68.862
ENSG00000008283	CYB561	0.753317	5.29218	1.41211e-44	2.90179e-43	42.5373
ENSG00000165304	MELK	0.753152	4.18089	2.69295e-22	3.01656e-21	20.5205
ENSG00000013297	CLDN11	0.752998	3.05295	9.9967e-12	6.65847e-11	10.1766
ENSG00000269001	AC092070.2	0.752016	1.30127	6.27119e-05	0.00020864	3.6806
ENSG00000163874	ZC3H12A	0.751437	3.63602	2.82723e-19	2.8054e-18	17.552
ENSG00000272221	AL645933.2	0.749614	1.14719	0.000266903	0.000802267	3.09568
ENSG00000100225	FBXO7	0.749419	6.69404	2.46489e-67	6.99017e-66	65.1555
ENSG00000183137	CEP57L1	0.74892	3.41479	1.13439e-17	1.04819e-16	15.9796
ENSG00000120899	PTK2B	0.745984	4.4368	6.29341e-31	9.39244e-30	29.0272
ENSG00000149577	SIDT2	0.745881	6.02624	3.03093e-55	7.29348e-54	53.1371
ENSG00000167772	ANGPTL4	0.744988	4.59828	2.50953e-10	1.51279e-09	8.82022
ENSG00000135048	TMEM2	0.744226	7.862	2.91882e-81	1.00526e-79	78.9977
ENSG00000137573	SULF1	0.743392	8.09455	5.85899e-50	1.30175e-48	47.8855
ENSG00000253144	AC104117.2	0.743374	0.587211	0.00147902	0.00387388	2.41185
ENSG00000284669	AC092053.3	0.742781	0.133029	0.0124145	0.026411	1.57822
ENSG00000105011	ASF1B	0.742766	3.58131	1.35474e-14	1.06982e-13	12.9707
ENSG00000186063	AIDA	0.742519	6.17181	3.00115e-60	7.64516e-59	58.1166
ENSG00000111052	LIN7A	0.741779	2.55667	1.42061e-09	8.06978e-09	8.09314
ENSG00000122420	PTGFR	0.740408	5.53561	3.35159e-34	5.4718e-33	32.2619
ENSG00000214425	LRRC37A4P	0.740406	2.72508	4.22985e-11	2.70429e-10	9.56795
ENSG00000082458	DLG3	0.740191	4.45347	5.35738e-22	5.93813e-21	20.2264
ENSG00000100258	LMF2	0.739019	7.26925	5.49759e-74	1.69931e-72	71.7697
ENSG00000067057	PFKP	0.738081	7.41517	1.03882e-73	3.18435e-72	71.497
ENSG00000183762	KREMEN1	0.738035	6.21003	7.71305e-62	1.9993e-60	59.6991
ENSG00000227199	ST7-AS1	0.736772	2.64412	3.65124e-10	2.17792e-09	8.66196
ENSG00000150551	LYPD1	0.736422	1.46949	2.46745e-05	8.72377e-05	4.0593
ENSG00000213073	AL353625.1	0.735547	1.55869	2.59396e-05	9.11868e-05	4.04007
ENSG00000139899	CBLN3	0.73442	3.34378	4.60184e-16	3.93473e-15	14.4051
ENSG00000117600	PLPPR4	0.734344	6.67014	4.30789e-63	1.14271e-61	60.9421
ENSG00000174628	IQCK	0.733205	2.96021	7.14561e-13	5.12756e-12	11.2901
ENSG00000047579	DTNBP1	0.732798	3.38039	1.82475e-16	1.59342e-15	14.7977
ENSG00000129173	E2F8	0.731946	1.52218	2.15926e-05	7.7101e-05	4.11294
ENSG00000184014	DENND5A	0.731813	7.66929	4.39669e-82	1.5321e-80	79.8147
ENSG00000023318	ERP44	0.731671	6.55604	2.38341e-43	4.77167e-42	41.3213
ENSG00000101911	PRPS2	0.730865	4.69384	7.34077e-26	9.55594e-25	24.0197
ENSG00000075089	ACTR6	0.729873	3.87257	1.59705e-21	1.74015e-20	19.7594
ENSG00000189171	S100A13	0.72984	6.61582	1.42412e-61	3.685e-60	59.4336
ENSG00000143816	WNT9A	0.72888	1.80746	4.37124e-06	1.71815e-05	4.76494
ENSG00000170214	ADRA1B	0.728657	0.00631806	0.0238685	0.0470335	1.32759
ENSG00000197892	KIF13B	0.728115	0.438297	0.00606042	0.0138397	1.85887
ENSG00000160408	ST6GALNAC6	0.726263	0.215498	0.0118611	0.025343	1.59614
ENSG00000177873	ZNF619	0.726023	2.06666	3.53253e-07	1.59808e-06	5.7964
ENSG00000184922	FMNL1	0.72577	4.80967	3.62444e-32	5.58989e-31	30.2526
ENSG00000147050	KDM6A	0.72408	4.31336	1.71526e-24	2.1049e-23	22.6768
ENSG00000119655	NPC2	0.723137	7.18588	9.60215e-65	2.61756e-63	62.5821
ENSG00000166452	AKIP1	0.721088	4.79316	3.61394e-25	4.57549e-24	23.3396
ENSG00000156515	HK1	0.720837	7.49796	5.47651e-68	1.56207e-66	65.8063
ENSG00000148204	CRB2	0.720674	1.00139	0.00123973	0.00329057	2.48273
ENSG00000171621	SPSB1	0.720013	4.43428	1.84493e-23	2.16593e-22	21.6644
ENSG00000115963	RND3	0.719906	9.08097	1.02903e-91	4.04358e-90	89.3932
ENSG00000110060	PUS3	0.719617	3.35039	3.64324e-15	2.96375e-14	13.5282
ENSG00000107863	ARHGAP21	0.719316	7.0576	7.26614e-55	1.73717e-53	52.7602
ENSG00000180573	HIST1H2AC	0.718992	4.03542	7.94377e-24	9.51129e-23	22.0218
ENSG00000158985	CDC42SE2	0.718867	4.75664	2.18263e-35	3.71098e-34	33.4305
ENSG00000131196	NFATC1	0.718487	3.64072	7.33088e-16	6.18935e-15	14.2084
ENSG00000136141	LRCH1	0.718282	4.72918	1.27248e-34	2.10772e-33	32.6762
ENSG00000118898	PPL	0.717623	0.523813	0.00339912	0.00821963	2.08515
ENSG00000169087	HSPBAP1	0.716933	1.71337	8.21224e-06	3.10878e-05	4.50741
ENSG00000081189	MEF2C	0.715965	2.68981	3.74805e-10	2.23116e-09	8.65147
ENSG00000136492	BRIP1	0.71539	3.38852	1.98918e-12	1.38829e-11	10.8575
ENSG00000142197	DOPEY2	0.714457	4.58208	1.06489e-28	1.50418e-27	26.8227
ENSG00000143507	DUSP10	0.714267	3.51065	6.24499e-17	5.56513e-16	15.2545
ENSG00000169083	AR	0.713779	5.87665	1.02176e-52	2.37366e-51	50.6246
ENSG00000186409	CCDC30	0.713598	-0.133165	0.0191988	0.0387941	1.41123
ENSG00000110628	SLC22A18	0.71353	3.6728	7.6864e-11	4.804e-10	9.3184
ENSG00000106991	ENG	0.711812	8.01748	4.54352e-67	1.27868e-65	64.8932
ENSG00000152894	PTPRK	0.711539	7.46491	5.43645e-57	1.34096e-55	54.8726
ENSG00000132670	PTPRA	0.710546	6.6713	3.10179e-59	7.80732e-58	57.1075
ENSG00000162944	RFTN2	0.71045	1.58128	2.51182e-05	8.86578e-05	4.05228
ENSG00000197555	SIPA1L1	0.710216	7.46138	1.33029e-66	3.71874e-65	64.4296
ENSG00000105939	ZC3HAV1	0.709254	6.24282	5.95004e-58	1.47256e-56	55.8319
ENSG00000136630	HLX	0.708473	2.46403	8.0045e-09	4.26801e-08	7.36977
ENSG00000076108	BAZ2A	0.707119	7.06371	2.75619e-66	7.64028e-65	64.1169
ENSG00000135315	CEP162	0.70615	3.30636	1.3462e-14	1.06364e-13	12.9732
ENSG00000175073	VCPIP1	0.70611	5.16358	4.48998e-38	8.12983e-37	36.0899
ENSG00000183337	BCOR	0.705266	5.40575	2.02842e-40	3.79366e-39	38.4209
ENSG00000213626	LBH	0.704985	5.08443	1.86018e-31	2.816e-30	29.5504
ENSG00000171617	ENC1	0.703859	5.84017	2.38156e-50	5.31534e-49	48.2745
ENSG00000001460	STPG1	0.703844	2.46645	1.05838e-08	5.54132e-08	7.25639
ENSG00000079308	TNS1	0.702506	8.30743	8.28556e-59	2.0644e-57	56.6852
ENSG00000119522	DENND1A	0.702485	5.68333	1.78973e-48	3.88871e-47	46.4102
ENSG00000177875	CCDC184	0.702484	0.831389	0.00172435	0.00445019	2.35162
ENSG00000131591	C1orf159	0.702201	3.77901	1.77085e-19	1.77265e-18	17.7514
ENSG00000107438	PDLIM1	0.702033	6.6453	4.18747e-36	7.23624e-35	34.1405
ENSG00000179403	VWA1	0.70134	1.42574	9.07292e-05	0.000294491	3.53093
ENSG00000152784	PRDM8	0.700735	4.27956	4.0542e-25	5.11536e-24	23.2911
ENSG00000277443	MARCKS	0.700491	8.55259	9.25651e-79	3.04599e-77	76.5163
ENSG00000000457	SCYL3	0.700485	4.4583	1.84721e-28	2.58697e-27	26.5872
ENSG00000139567	ACVRL1	0.700294	4.80202	2.53048e-32	3.91906e-31	30.4068
ENSG00000125814	NAPB	0.699862	3.80376	1.40312e-17	1.29005e-16	15.8894
ENSG00000110719	TCIRG1	0.699794	6.43044	4.62311e-41	8.82512e-40	39.0543
ENSG00000170340	B3GNT2	0.6996	3.9246	1.16894e-19	1.17651e-18	17.9294
ENSG00000145147	SLIT2	0.699458	8.63114	7.06474e-78	2.27411e-76	75.6432
ENSG00000150630	VEGFC	0.699291	7.583	1.33437e-71	4.01535e-70	69.3963
ENSG00000169180	XPO6	0.698851	7.48766	3.79498e-72	1.15135e-70	69.9388
ENSG00000099998	GGT5	0.698787	2.96439	1.26089e-11	8.3205e-11	10.0799
ENSG00000149932	TMEM219	0.698361	5.92459	1.33962e-38	2.44356e-37	36.612
ENSG00000078124	ACER3	0.698051	4.8401	2.63146e-33	4.18512e-32	31.3783
ENSG00000153487	ING1	0.697943	4.84182	2.43588e-33	3.87825e-32	31.4114
ENSG00000213693	SEC14L1P1	0.697306	0.180318	0.0140999	0.0296043	1.52865
ENSG00000260077	AC104794.2	0.696894	0.665453	0.00420161	0.0099613	2.00168
ENSG00000129566	TEP1	0.696645	5.34154	9.02786e-43	1.78086e-41	40.7494
ENSG00000137275	RIPK1	0.696072	6.28503	5.40496e-56	1.3113e-54	53.8823
ENSG00000099250	NRP1	0.695179	8.70766	1.70063e-86	6.20413e-85	84.2073
ENSG00000112773	FAM46A	0.69517	6.24385	2.75229e-49	6.06942e-48	47.2169
ENSG00000151466	SCLT1	0.694065	3.20698	3.03602e-13	2.21627e-12	11.6544
ENSG00000143013	LMO4	0.69257	5.7484	6.48858e-43	1.2851e-41	40.8911
ENSG00000177191	B3GNT8	0.692152	0.613347	0.00450972	0.0106016	1.97463
ENSG00000250519	AP002784.1	0.690862	0.133079	0.0211024	0.0420709	1.37602
ENSG00000169715	MT1E	0.690534	4.51309	4.70383e-22	5.21765e-21	20.2825
ENSG00000115257	PCSK4	0.689412	0.960242	0.00106215	0.0028502	2.54512
ENSG00000136874	STX17	0.688924	5.02461	2.59987e-37	4.60038e-36	35.3372
ENSG00000116478	HDAC1	0.688733	7.22895	4.2843e-62	1.11445e-60	59.9529
ENSG00000186076	AC012085.1	0.688679	1.64916	4.80758e-05	0.000162656	3.78873
ENSG00000100902	PSMA6	0.688524	5.35708	7.87365e-34	1.27279e-32	31.8952
ENSG00000213930	GALT	0.687079	3.91377	2.29449e-20	2.37403e-19	18.6245
ENSG00000135926	TMBIM1	0.687065	7.60491	1.02216e-53	2.41638e-52	51.6168
ENSG00000143850	PLEKHA6	0.68567	5.24769	3.26068e-34	5.32926e-33	32.2733
ENSG00000166888	STAT6	0.685191	7.67387	1.31467e-72	3.99677e-71	70.3983
ENSG00000280152	AC009078.3	0.683779	0.68963	0.00280781	0.00691768	2.16004
ENSG00000107897	ACBD5	0.683248	4.89228	3.09229e-34	5.06525e-33	32.2954
ENSG00000124508	BTN2A2	0.682517	4.12198	2.17186e-22	2.44211e-21	20.6122
ENSG00000014164	ZC3H3	0.682225	4.32381	2.99386e-23	3.46392e-22	21.4604
ENSG00000184232	OAF	0.682158	7.26545	4.04361e-53	9.4682e-52	51.0237
ENSG00000143384	MCL1	0.681983	9.00375	3.19557e-85	1.15157e-83	82.9387
ENSG00000092607	TBX15	0.681377	2.33148	1.46827e-07	6.91541e-07	6.16018
ENSG00000119782	FKBP1B	0.680996	0.398225	0.00904092	0.019875	1.70169
ENSG00000118257	NRP2	0.679792	5.57241	5.35804e-39	9.83416e-38	37.0073
ENSG00000136051	WASHC4	0.677587	6.77796	2.00328e-50	4.47783e-49	48.3489
ENSG00000125430	HS3ST3B1	0.677498	3.60288	6.76338e-16	5.72003e-15	14.2426
ENSG00000215068	AC025171.2	0.677152	2.76973	7.10453e-10	4.13266e-09	8.38377
ENSG00000160145	KALRN	0.675912	4.60392	2.09057e-27	2.86001e-26	25.5436
ENSG00000127328	RAB3IP	0.675047	0.357079	0.0101011	0.0219669	1.65823
ENSG00000215126	CBWD6	0.674913	0.746004	0.00200534	0.00509964	2.29246
ENSG00000114439	BBX	0.67385	5.75736	7.78369e-31	1.15931e-29	28.9358
ENSG00000143382	ADAMTSL4	0.673277	5.14612	2.01312e-37	3.57928e-36	35.4462
ENSG00000154134	ROBO3	0.672816	3.3404	1.32016e-13	9.83137e-13	12.0074
ENSG00000166833	NAV2	0.672537	6.68176	2.75238e-35	4.66359e-34	33.3313
ENSG00000285331	AC010999.3	0.67193	0.336171	0.0126735	0.026931	1.56975
ENSG00000167004	PDIA3	0.671869	9.08675	1.33083e-78	4.36956e-77	76.3596
ENSG00000248927	AC114284.1	0.671799	0.730954	0.00534929	0.0123513	1.90829
ENSG00000083097	DOPEY1	0.671326	5.29251	8.93605e-37	1.56434e-35	34.8057
ENSG00000127564	PKMYT1	0.671122	3.79107	2.98123e-16	2.57138e-15	14.5898
ENSG00000159399	HK2	0.670953	6.33716	2.57707e-52	5.93087e-51	50.2269
ENSG00000102081	FMR1	0.670911	5.23033	1.484e-27	2.03396e-26	25.6917
ENSG00000154642	C21orf91	0.66985	4.27047	1.38585e-20	1.44502e-19	18.8401
ENSG00000196187	TMEM63A	0.669286	5.5282	1.24321e-40	2.3459e-39	38.6297
ENSG00000254681	PKD1P5	0.668848	1.35819	0.000791949	0.00218222	2.6611
ENSG00000109452	INPP4B	0.667723	6.03803	2.91117e-48	6.2976e-47	46.2008
ENSG00000143162	CREG1	0.667334	5.3624	2.36963e-36	4.12868e-35	34.3842
ENSG00000181192	DHTKD1	0.667213	4.07988	3.59705e-20	3.70359e-19	18.4314
ENSG00000123411	IKZF4	0.667082	3.57726	1.94547e-15	1.60493e-14	13.7945
ENSG00000284879	AC133644.3	0.666758	0.144612	0.0211024	0.0420709	1.37602
ENSG00000157693	TMEM268	0.666575	3.70813	5.14464e-17	4.604e-16	15.3369
ENSG00000117505	DR1	0.666562	6.70274	1.71295e-49	3.78875e-48	47.4215
ENSG00000173039	RELA	0.666507	6.58345	4.93593e-47	1.04035e-45	44.9828
ENSG00000102393	GLA	0.666278	4.36477	4.70309e-23	5.40764e-22	21.267
ENSG00000206190	ATP10A	0.664253	6.66457	5.10771e-53	1.19409e-51	50.923
ENSG00000186026	ZNF284	0.66328	1.22826	0.000481059	0.00138254	2.85932
ENSG00000128710	HOXD10	0.662883	2.55824	1.57443e-07	7.39659e-07	6.13097
ENSG00000148516	ZEB1	0.662565	7.25032	4.07808e-59	1.02472e-57	56.9894
ENSG00000168297	PXK	0.662135	4.73378	6.22175e-29	8.89896e-28	27.0507
ENSG00000161091	MFSD12	0.660972	6.37754	1.41319e-48	3.08418e-47	46.5109
ENSG00000163660	CCNL1	0.660756	6.72652	5.06044e-51	1.14324e-49	48.9419
ENSG00000215769	ARHGAP27P1-BPTFP1-KPNA2P3	0.659229	1.89874	1.22851e-05	4.52876e-05	4.34402
ENSG00000276168	RN7SL1	0.659078	4.82645	1.19704e-08	6.23632e-08	7.20507
ENSG00000163629	PTPN13	0.659019	8.03492	6.94969e-52	1.5895e-50	49.7987
ENSG00000223478	AL441992.1	0.659001	0.0960436	0.0250389	0.0489804	1.30998
ENSG00000148700	ADD3	0.658917	6.6068	5.19271e-51	1.17133e-49	48.9313
ENSG00000102034	ELF4	0.658565	5.7323	1.28212e-40	2.41623e-39	38.6169
ENSG00000140280	LYSMD2	0.657635	1.81134	2.03839e-05	7.31177e-05	4.13598
ENSG00000133028	SCO1	0.657307	5.81322	8.28748e-45	1.7054e-43	42.7682
ENSG00000122477	LRRC39	0.656588	0.932356	0.00194797	0.00496742	2.30387
ENSG00000267436	AC005786.3	0.653338	3.04851	5.81487e-11	3.67943e-10	9.43422
ENSG00000169683	LRRC45	0.652169	3.34534	4.76504e-13	3.44608e-12	11.4627
ENSG00000253210	AC040970.1	0.652163	0.99452	0.00252793	0.00629108	2.20127
ENSG00000074370	ATP2A3	0.651673	0.595917	0.0072446	0.0162525	1.78908
ENSG00000124659	TBCC	0.651485	4.42257	8.61319e-24	1.02961e-22	21.9873
ENSG00000095739	BAMBI	0.651382	3.8197	4.15766e-17	3.73886e-16	15.4273
ENSG00000285612		0.650162	5.0786	4.05544e-24	4.88338e-23	22.3113
ENSG00000125354	2020-09-06	0.649872	5.26431	1.26898e-26	1.70447e-25	24.7684
ENSG00000021355	SERPINB1	0.649062	4.3984	1.86782e-20	1.93528e-19	18.7133
ENSG00000171428	NAT1	0.648711	1.98651	8.41155e-06	3.17853e-05	4.49777
ENSG00000238105	GOLGA2P5	0.648291	0.457773	0.0132877	0.0280706	1.55175
ENSG00000131797	CLUHP3	0.648109	2.45334	2.50829e-07	1.14986e-06	5.93935
ENSG00000231721	LINC-PINT	0.64576	1.3331	0.00062217	0.0017483	2.75738
ENSG00000272638	AC006027.1	0.6455	0.953783	0.0028211	0.00694695	2.15821
ENSG00000114166	KAT2B	0.645152	3.9593	8.80834e-18	8.17997e-17	16.0872
ENSG00000169689	CENPX	0.645062	4.39575	4.62185e-23	5.31836e-22	21.2742
ENSG00000110092	CCND1	0.644922	10.3682	2.98068e-83	1.05358e-81	80.9773
ENSG00000127947	PTPN12	0.644909	6.55772	1.11681e-48	2.44457e-47	46.6118
ENSG00000006459	KDM7A	0.644633	3.61887	2.2898e-15	1.88373e-14	13.725
ENSG00000132256	TRIM5	0.644304	4.36609	4.08822e-23	4.71166e-22	21.3268
ENSG00000235426	AL133481.1	0.643221	1.76858	8.51053e-05	0.000277701	3.55642
ENSG00000108039	XPNPEP1	0.641179	6.06128	5.46776e-46	1.13623e-44	43.9445
ENSG00000122359	ANXA11	0.640645	7.99363	1.4991e-65	4.10171e-64	63.387
ENSG00000168591	TMUB2	0.638684	5.45229	3.97456e-33	6.28738e-32	31.2015
ENSG00000116863	ADPRHL2	0.638557	4.70997	2.28116e-23	2.66226e-22	21.5747
ENSG00000247317	LY6E-DT	0.637677	2.04342	8.34775e-06	3.15604e-05	4.50086
ENSG00000116132	PRRX1	0.63727	9.01385	9.31625e-69	2.7096e-67	66.5671
ENSG00000126790	L3HYPDH	0.637187	5.0305	7.84235e-29	1.11629e-27	26.9522
ENSG00000154589	LY96	0.637092	0.987411	0.00240443	0.00601311	2.2209
ENSG00000185201	IFITM2	0.635864	7.80467	7.36187e-33	1.15469e-31	30.9375
ENSG00000146409	SLC18B1	0.635856	2.93605	1.69766e-09	9.58829e-09	8.01826
ENSG00000198692	EIF1AY	0.635818	3.88707	9.92548e-17	8.76039e-16	15.0575
ENSG00000137310	TCF19	0.635044	4.48131	2.58967e-21	2.79084e-20	19.5543
ENSG00000009780	FAM76A	0.634922	3.05853	6.75019e-10	3.93428e-09	8.40513
ENSG00000221994	ZNF630	0.634599	0.377174	0.013394	0.0282669	1.54872
ENSG00000157107	FCHO2	0.634151	4.52726	4.62364e-24	5.554e-23	22.2554
ENSG00000166250	CLMP	0.633822	8.997	9.32676e-70	2.73418e-68	67.5632
ENSG00000180867	PDIA3P1	0.633582	1.09066	0.00525667	0.0121509	1.91539
ENSG00000033178	UBA6	0.632563	5.75108	8.45023e-39	1.54329e-37	36.8116
ENSG00000260793	AC003102.1	0.632384	0.959785	0.00216874	0.00547747	2.26142
ENSG00000162976	PQLC3	0.632365	3.79782	2.07481e-15	1.71067e-14	13.7668
ENSG00000227671	AL390728.4	0.632305	3.78434	4.35249e-16	3.728e-15	14.4285
ENSG00000203709	MIR29B2CHG	0.632278	3.18782	3.28483e-11	2.11107e-10	9.6755
ENSG00000158411	MITD1	0.632007	4.16485	4.7781e-19	4.66908e-18	17.3308
ENSG00000224861	YBX1P1	0.631774	1.03321	0.00190254	0.00485827	2.31352
ENSG00000154359	LONRF1	0.631623	3.65947	7.10126e-15	5.67755e-14	13.2458
ENSG00000127511	SIN3B	0.631536	6.37482	4.78885e-40	8.91125e-39	38.0501
ENSG00000189308	LIN54	0.630428	4.45082	2.78232e-21	2.99408e-20	19.5237
ENSG00000186638	KIF24	0.629018	2.21467	8.19779e-06	3.10411e-05	4.50806
ENSG00000172594	SMPDL3A	0.628553	3.99867	4.72679e-16	4.03923e-15	14.3937
ENSG00000118418	HMGN3	0.628396	4.71124	1.24653e-24	1.54251e-23	22.8118
ENSG00000159251	ACTC1	0.627482	1.48394	0.00094945	0.00257633	2.589
ENSG00000263528	IKBKE	0.627076	5.3816	2.90775e-24	3.53016e-23	22.4522
ENSG00000151690	MFSD6	0.626702	4.39165	2.94101e-21	3.15795e-20	19.5006
ENSG00000166002	SMCO4	0.626419	3.48016	1.1345e-12	8.04714e-12	11.0944
ENSG00000229047	AF127577.1	0.626044	1.00752	0.00350919	0.00845674	2.0728
ENSG00000172493	AFF1	0.625101	5.15163	2.33801e-27	3.19262e-26	25.4959
ENSG00000198721	ECI2	0.624633	5.82364	5.41029e-40	1.0055e-38	37.9976
ENSG00000135124	P2RX4	0.624396	4.52949	1.7101e-15	1.4155e-14	13.8491
ENSG00000184307	ZDHHC23	0.624068	3.0495	4.30046e-10	2.54056e-09	8.59507
ENSG00000024048	UBR2	0.624002	5.86986	2.60641e-41	4.99477e-40	39.3015
ENSG00000261604	AC114947.2	0.62364	1.92497	5.38417e-05	0.00018088	3.74261
ENSG00000143387	CTSK	0.623481	8.39881	4.15434e-67	1.17138e-65	64.9313
ENSG00000251322	SHANK3	0.623177	2.36742	1.46502e-06	6.16511e-06	5.21006
ENSG00000136244	IL6	0.622534	4.82475	3.0419e-25	3.85455e-24	23.414
ENSG00000116667	C1orf21	0.621597	4.47039	4.33956e-22	4.82083e-21	20.3169
ENSG00000198900	TOP1	0.621017	7.16221	6.29823e-54	1.49608e-52	51.825
ENSG00000136854	STXBP1	0.620282	5.35975	8.03196e-34	1.29478e-32	31.8878
ENSG00000239697	TNFSF12	0.620007	4.08461	2.12408e-16	1.84934e-15	14.733
ENSG00000106605	BLVRA	0.619583	5.0718	1.87237e-30	2.76642e-29	28.5581
ENSG00000154237	LRRK1	0.61929	5.9615	5.15347e-33	8.11754e-32	31.0906
ENSG00000180938	ZNF572	0.619117	0.293152	0.0232355	0.045927	1.33793
ENSG00000175938	ORAI3	0.619068	3.45505	1.69496e-12	1.188e-11	10.9252
ENSG00000035499	DEPDC1B	0.619041	1.03981	0.00226561	0.00570164	2.244
ENSG00000110876	SELPLG	0.61862	2.37547	8.87237e-06	3.33815e-05	4.47649
ENSG00000056972	TRAF3IP2	0.618274	4.98771	1.73344e-29	2.51094e-28	27.6002
ENSG00000100600	LGMN	0.617964	5.87147	8.25748e-39	1.50995e-37	36.821
ENSG00000261553	AL137782.1	0.617709	2.24554	4.50691e-06	1.76818e-05	4.75247
ENSG00000111452	ADGRD1	0.617193	3.63872	3.93267e-14	3.02159e-13	12.5198
ENSG00000107864	CPEB3	0.617163	1.57085	0.000193249	0.000595714	3.22496
ENSG00000128709	HOXD9	0.61711	2.07474	1.01275e-05	3.77863e-05	4.42267
ENSG00000223403	MEG9	0.61617	3.80624	3.7645e-14	2.89992e-13	12.5376
ENSG00000175215	CTDSP2	0.61563	8.37245	3.82252e-62	9.97839e-61	60.0009
ENSG00000038274	MAT2B	0.615316	6.05485	5.61603e-42	1.0918e-40	39.9619
ENSG00000105894	PTN	0.615064	6.95249	3.26689e-46	6.80794e-45	44.167
ENSG00000174032	SLC25A30	0.614382	3.67791	3.96081e-12	2.71937e-11	10.5655
ENSG00000197102	DYNC1H1	0.614099	9.17533	2.61637e-52	6.01194e-51	50.221
ENSG00000026025	VIM	0.613044	11.9938	5.3182e-68	1.51985e-66	65.8182
ENSG00000259865	AL390728.6	0.612649	1.29016	0.0032854	0.00797467	2.09829
ENSG00000109436	TBC1D9	0.612337	5.03242	9.4101e-29	1.33175e-27	26.8756
ENSG00000259275	AC087477.2	0.611646	1.00004	0.00311063	0.00758784	2.11988
ENSG00000198719	DLL1	0.611258	0.673041	0.0114524	0.024573	1.60954
ENSG00000173917	HOXB2	0.611201	4.42571	1.27183e-17	1.17153e-16	15.9312
ENSG00000164743	C8orf48	0.610261	1.48303	0.000488853	0.00140358	2.85276
ENSG00000154263	ABCA10	0.609595	0.457048	0.023155	0.0457801	1.33932
ENSG00000172164	SNTB1	0.609362	5.55967	4.65302e-27	6.31298e-26	25.1998
ENSG00000189362	NEMP2	0.608821	2.81001	7.41766e-08	3.59449e-07	6.44436
ENSG00000230500	MKX-AS1	0.607987	0.656703	0.0140185	0.0294585	1.53079
ENSG00000185561	TLCD2	0.607562	4.13595	6.43149e-18	6.01426e-17	16.2208
ENSG00000092853	CLSPN	0.607525	4.07055	5.30175e-11	3.36195e-10	9.47341
ENSG00000254685	FPGT	0.607009	3.00796	1.80332e-08	9.24819e-08	7.03394
ENSG00000273576	AC009283.1	0.606724	0.3464	0.0206992	0.0413955	1.38305
ENSG00000170222	ADPRM	0.60578	2.5429	3.54587e-07	1.60362e-06	5.7949
ENSG00000118495	PLAGL1	0.605364	5.46242	2.45229e-34	4.02585e-33	32.3951
ENSG00000101000	PROCR	0.603971	4.24486	4.66503e-19	4.56462e-18	17.3406
ENSG00000187514	PTMA	0.603963	8.91664	3.05662e-60	7.75972e-59	58.1102
ENSG00000136153	LMO7	0.603897	9.17723	1.05112e-68	3.05114e-67	66.5155
ENSG00000118804	STBD1	0.603749	1.81485	0.00012466	0.000396011	3.40229
ENSG00000270872	SRGAP2D	0.603337	0.80066	0.00791602	0.0176276	1.75381
ENSG00000274487	AC244154.1	0.603275	0.882042	0.00412615	0.00980285	2.00865
ENSG00000261326	LINC01355	0.601734	2.33744	1.79244e-06	7.44751e-06	5.12799
ENSG00000160233	LRRC3	0.601545	2.21658	2.07748e-05	7.43574e-05	4.12868
ENSG00000110108	TMEM109	0.601151	6.71706	2.27601e-44	4.64476e-43	42.333
ENSG00000099377	HSD3B7	0.600983	4.2123	1.05776e-18	1.02013e-17	16.9913
ENSG00000174718	KIAA1551	0.600806	4.60491	1.1386e-17	1.05142e-16	15.9782
ENSG00000184988	TMEM106A	0.599869	3.41784	1.10456e-11	7.31835e-11	10.1356
ENSG00000167513	CDT1	0.599366	2.83988	8.29287e-07	3.58896e-06	5.44503
ENSG00000185689	C6orf201	0.598912	1.42563	0.00114214	0.00305157	2.51548
ENSG00000116001	TIA1	0.598737	6.16008	2.45107e-39	4.53816e-38	37.3431
ENSG00000108094	CUL2	0.59829	5.70353	1.29404e-35	2.21547e-34	33.6545
ENSG00000075568	TMEM131	0.597311	6.52219	1.6433e-41	3.16143e-40	39.5001
ENSG00000136848	DAB2IP	0.596886	6.71757	5.71716e-42	1.11e-40	39.9547
ENSG00000234684	SDCBP2-AS1	0.596576	0.504773	0.0146726	0.0306586	1.51345
ENSG00000172824	CES4A	0.596402	0.993511	0.0038167	0.00913521	2.03928
ENSG00000125871	MGME1	0.596061	4.25594	2.63167e-12	1.82292e-11	10.7392
ENSG00000124151	NCOA3	0.596023	5.94184	2.18118e-30	3.20665e-29	28.4939
ENSG00000235257	ITGA9-AS1	0.594936	1.40503	0.00104914	0.00281939	2.54984
ENSG00000005302	MSL3	0.594589	5.4959	1.85223e-29	2.67776e-28	27.5722
ENSG00000171314	PGAM1	0.594273	7.32191	1.57529e-24	1.93796e-23	22.7127
ENSG00000287286		0.593788	3.88503	1.06244e-13	7.96022e-13	12.0991
ENSG00000163162	RNF149	0.593264	5.29132	3.56799e-26	4.7153e-25	24.3265
ENSG00000116032	GRIN3B	0.593042	1.10954	0.00299941	0.00733956	2.13433
ENSG00000130958	SLC35D2	0.592817	2.80576	5.93891e-08	2.9017e-07	6.53735
ENSG00000106571	GLI3	0.592528	5.30402	1.84814e-20	1.91623e-19	18.7176
ENSG00000187498	COL4A1	0.591111	8.69677	1.22112e-62	3.19895e-61	60.495
ENSG00000181458	TMEM45A	0.590773	6.06667	2.76477e-23	3.20892e-22	21.4936
ENSG00000003402	CFLAR	0.590163	6.71734	1.51551e-38	2.76099e-37	36.5589
ENSG00000126456	IRF3	0.590024	6.18652	3.49235e-40	6.50687e-39	38.1866
ENSG00000067141	NEO1	0.589996	4.84338	1.57986e-19	1.58254e-18	17.8006
ENSG00000152049	KCNE4	0.589963	4.24412	1.48853e-14	1.17171e-13	12.9312
ENSG00000183778	B3GALT5	0.589305	1.61493	0.000298821	0.000888702	3.05124
ENSG00000188599	NPIPP1	0.588584	1.47374	0.000725641	0.00201453	2.69583
ENSG00000120149	MSX2	0.58766	4.93294	3.62984e-22	4.04152e-21	20.3935
ENSG00000160951	PTGER1	0.587215	2.11876	3.26453e-05	0.000113171	3.94627
ENSG00000104081	BMF	0.586892	5.17245	2.02257e-25	2.57838e-24	23.5887
ENSG00000128016	ZFP36	0.586685	6.30164	9.95509e-41	1.8809e-39	38.7256
ENSG00000189067	LITAF	0.586684	7.50588	1.9228e-51	4.38417e-50	49.3581
ENSG00000107738	VSIR	0.585613	5.90189	1.92384e-35	3.2823e-34	33.4838
ENSG00000122417	ODF2L	0.58553	5.10515	6.26996e-28	8.66592e-27	26.0622
ENSG00000075790	BCAP29	0.584402	1.90648	8.87266e-05	0.000288689	3.53957
ENSG00000105643	ARRDC2	0.5844	4.3954	1.92403e-19	1.92338e-18	17.7159
ENSG00000182575	NXPH3	0.584291	2.83998	6.87022e-08	3.33687e-07	6.47666
ENSG00000109680	TBC1D19	0.582789	3.69174	1.08146e-12	7.68199e-12	11.1145
ENSG00000160678	S100A1	0.581102	0.613485	0.0191713	0.0387544	1.41168
ENSG00000102763	VWA8	0.581023	4.32324	1.01808e-14	8.10893e-14	13.091
ENSG00000288061		0.580902	2.13433	0.000244417	0.000738801	3.13147
ENSG00000224945	AL353150.1	0.580834	0.613367	0.022455	0.0444975	1.35166
ENSG00000164430	CGAS	0.579988	2.89565	4.14516e-07	1.86041e-06	5.73039
ENSG00000069399	BCL3	0.579898	4.13854	9.95036e-16	8.34847e-15	14.0784
ENSG00000173786	CNP	0.578659	7.11566	3.12377e-36	5.41709e-35	34.2662
ENSG00000101236	RNF24	0.578209	6.51145	4.271e-32	6.57334e-31	30.1822
ENSG00000224596	ZMIZ1-AS1	0.5781	0.973583	0.00569614	0.0131009	1.8827
ENSG00000136205	TNS3	0.577799	9.56517	3.1667e-63	8.44549e-62	61.0734
ENSG00000188643	S100A16	0.577691	7.73487	1.50461e-22	1.69958e-21	20.7697
ENSG00000179152	TCAIM	0.577424	3.25225	6.88211e-10	4.00643e-09	8.39724
ENSG00000267278	MAP3K14-AS1	0.577389	1.83662	0.000135866	0.000428751	3.36779
ENSG00000260552	AC023043.1	0.577093	1.0334	0.0055976	0.0128924	1.88967
ENSG00000257557	PPP1R12A-AS1	0.576768	1.67578	0.00403347	0.0096073	2.0174
ENSG00000143324	XPR1	0.575841	5.40294	5.90808e-28	8.18105e-27	26.0872
ENSG00000162777	DENND2D	0.575143	0.960202	0.00840119	0.0186154	1.73013
ENSG00000023909	GCLM	0.575045	5.76734	3.39547e-32	5.2477e-31	30.28
ENSG00000144476	ACKR3	0.574713	5.20115	9.30942e-12	6.2182e-11	10.2063
ENSG00000255585	AL590627.1	0.574598	0.495732	0.023148	0.0457724	1.3394
ENSG00000183671	GPR1	0.57458	2.38759	6.40634e-06	2.46815e-05	4.60763
ENSG00000155957	TMBIM4	0.574468	4.34404	3.31673e-11	2.13064e-10	9.67149
ENSG00000107566	ERLIN1	0.574354	6.08668	1.80866e-36	3.15501e-35	34.501
ENSG00000163191	S100A11	0.574133	8.34946	3.19252e-27	4.34341e-26	25.3622
ENSG00000143924	EML4	0.573997	5.85949	3.40665e-30	4.99834e-29	28.3012
ENSG00000157240	FZD1	0.573325	5.90447	9.26845e-31	1.37768e-29	28.8609
ENSG00000187951	ARHGAP11B	0.572387	2.37737	7.1146e-06	2.72468e-05	4.56468
ENSG00000173085	COQ2	0.571673	4.48607	1.18431e-18	1.13624e-17	16.9445
ENSG00000287299		0.57155	4.72194	1.03717e-19	1.04602e-18	17.9805
ENSG00000197081	IGF2R	0.570792	8.42805	2.24324e-40	4.18483e-39	38.3783
ENSG00000203772	SPRN	0.570668	2.23882	1.62984e-05	5.90508e-05	4.22877
ENSG00000267288	AC138150.2	0.570134	1.87355	0.000167159	0.00052061	3.28349
ENSG00000243646	IL10RB	0.568213	2.33269	1.77542e-05	6.41836e-05	4.19258
ENSG00000143106	PSMA5	0.567988	6.78979	2.02671e-40	3.79366e-39	38.4209
ENSG00000136478	TEX2	0.567908	6.30468	7.51039e-38	1.3516e-36	35.8692
ENSG00000198933	TBKBP1	0.567126	4.81459	7.96629e-22	8.79029e-21	20.056
ENSG00000196352	CD55	0.566643	5.76621	3.16116e-29	4.55225e-28	27.3418
ENSG00000119703	ZC2HC1C	0.566505	0.853167	0.0117694	0.0251726	1.59907
ENSG00000245571	FAM111A-DT	0.566175	2.42039	5.40447e-06	2.09659e-05	4.67849
ENSG00000136104	RNASEH2B	0.566069	4.35894	9.27764e-17	8.19839e-16	15.0863
ENSG00000170633	RNF34	0.566009	5.52978	4.24552e-29	6.10191e-28	27.2145
ENSG00000101849	TBL1X	0.565014	6.12343	1.31305e-35	2.24541e-34	33.6487
ENSG00000104419	NDRG1	0.564477	7.14862	6.06035e-39	1.10956e-37	36.9548
ENSG00000106591	MRPL32	0.563657	5.70356	1.96417e-20	2.03368e-19	18.6917
ENSG00000102699	PARP4	0.563189	7.07209	7.16994e-42	1.38841e-40	39.8575
ENSG00000141837	CACNA1A	0.562921	5.04324	1.2955e-24	1.60042e-23	22.7958
ENSG00000091656	ZFHX4	0.562844	4.21338	6.77476e-15	5.4312e-14	13.2651
ENSG00000136636	KCTD3	0.56162	6.40772	5.56475e-36	9.60504e-35	34.0175
ENSG00000179604	CDC42EP4	0.561238	5.9032	7.95354e-25	9.89171e-24	23.0047
ENSG00000240682	ISY1	0.561172	3.92293	3.19381e-13	2.328e-12	11.633
ENSG00000135537	AFG1L	0.561145	1.19298	0.00385977	0.00922785	2.0349
ENSG00000182253	SYNM	0.56056	3.56739	3.15197e-11	2.02656e-10	9.69324
ENSG00000255642	PABPC1P4	0.56044	1.34239	0.00184134	0.00472239	2.32584
ENSG00000101384	JAG1	0.560395	3.3645	4.92251e-10	2.89992e-09	8.53761
ENSG00000275895	U2AF1L5	0.558683	1.42377	0.00155534	0.00405365	2.39215
ENSG00000106392	C1GALT1	0.558248	4.55689	3.8776e-16	3.3251e-15	14.4782
ENSG00000196843	ARID5A	0.557507	5.23984	1.17991e-25	1.51857e-24	23.8186
ENSG00000110925	CSRNP2	0.556858	5.67054	4.29252e-29	6.16346e-28	27.2102
ENSG00000174720	LARP7	0.556644	5.79111	3.04657e-31	4.59786e-30	29.3374
ENSG00000196975	ANXA4	0.556592	6.52856	2.09216e-34	3.44227e-33	32.4632
ENSG00000125818	PSMF1	0.556537	6.42993	1.68319e-33	2.69731e-32	31.5691
ENSG00000180828	BHLHE22	0.556253	2.45262	0.000617146	0.00173616	2.76041
ENSG00000276600	RAB7B	0.555646	3.14551	1.08751e-07	5.17818e-07	6.28582
ENSG00000270069	MIR222HG	0.555558	4.45326	2.47923e-17	2.24939e-16	15.6479
ENSG00000120533	ENY2	0.555512	6.30944	6.38142e-28	8.81172e-27	26.0549
ENSG00000099860	GADD45B	0.555475	4.87544	4.1732e-20	4.27594e-19	18.369
ENSG00000134324	LPIN1	0.555328	5.18236	1.03986e-23	1.23802e-22	21.9073
ENSG00000237036	ZEB1-AS1	0.555064	1.96924	0.000153607	0.000480841	3.318
ENSG00000067221	STOML1	0.554455	3.59569	5.62621e-09	3.04161e-08	7.5169
ENSG00000049246	PER3	0.553993	3.26065	5.47543e-07	2.42432e-06	5.61541
ENSG00000243302	AC018638.4	0.553495	1.9309	0.000227896	0.000692691	3.15946
ENSG00000181722	ZBTB20	0.553126	3.05486	3.41893e-08	1.71236e-07	6.7664
ENSG00000086065	CHMP5	0.552919	6.01245	5.37563e-32	8.24766e-31	30.0837
ENSG00000259007	AL358333.3	0.552801	0.925199	0.00939769	0.0205766	1.68663
ENSG00000006062	MAP3K14	0.552646	3.8842	4.52408e-13	3.27663e-12	11.4846
ENSG00000124357	NAGK	0.551981	6.48298	7.29021e-32	1.11159e-30	29.9541
ENSG00000213024	NUP62	0.55196	6.31212	3.27611e-35	5.53195e-34	33.2571
ENSG00000109572	CLCN3	0.55163	5.73353	1.15409e-21	1.26778e-20	19.897
ENSG00000189319	FAM53B	0.551617	3.83522	1.13619e-12	8.05527e-12	11.0939
ENSG00000148143	ZNF462	0.550441	3.39039	7.60979e-10	4.41613e-09	8.35496
ENSG00000122378	FAM213A	0.55026	1.91655	0.000211403	0.000646683	3.18931
ENSG00000204568	MRPS18B	0.548978	4.97427	9.23367e-20	9.34434e-19	18.0295
ENSG00000034677	RNF19A	0.5488	5.50011	7.56477e-26	9.83887e-25	24.0071
ENSG00000162522	KIAA1522	0.548368	4.8113	4.13338e-20	4.24102e-19	18.3725
ENSG00000245556	SCAMP1-AS1	0.547917	2.11241	0.000125685	0.000398924	3.39911
ENSG00000170542	SERPINB9	0.547817	2.08377	0.000121761	0.000387386	3.41186
ENSG00000001461	NIPAL3	0.547588	5.66507	1.40418e-26	1.87924e-25	24.726
ENSG00000079215	SLC1A3	0.547165	2.87727	4.87205e-07	2.17279e-06	5.66298
ENSG00000109107	ALDOC	0.544866	3.13037	2.46442e-08	1.24869e-07	6.90355
ENSG00000164463	CREBRF	0.54381	4.61556	1.67821e-16	1.46806e-15	14.8333
ENSG00000076344	RGS11	0.543559	2.43216	1.29155e-05	4.74692e-05	4.32359
ENSG00000132879	FBXO44	0.543265	4.178	1.07354e-14	8.54611e-14	13.0682
ENSG00000221995	TIAF1	0.542975	1.5708	0.00131052	0.00346261	2.4606
ENSG00000225032	AL162586.1	0.542672	4.44211	6.5613e-17	5.83995e-16	15.2336
ENSG00000266028	SRGAP2	0.541737	5.48014	6.01232e-27	8.1348e-26	25.0897
ENSG00000119969	HELLS	0.541602	3.07575	6.17198e-08	3.0096e-07	6.52149
ENSG00000188002	AC026412.1	0.54156	1.64056	0.000947783	0.00257228	2.58968
ENSG00000148120	C9orf3	0.540894	6.24943	1.22205e-21	1.34045e-20	19.8727
ENSG00000099365	STX1B	0.539988	3.7493	8.11625e-06	3.0756e-05	4.51207
ENSG00000260231	JHDM1D-AS1	0.539779	0.932314	0.0117991	0.0252288	1.5981
ENSG00000197329	PELI1	0.53928	2.65252	2.53568e-06	1.03038e-05	4.987
ENSG00000167202	TBC1D2B	0.539131	6.51473	6.83845e-33	1.07373e-31	30.9691
ENSG00000127920	GNG11	0.53891	6.47985	8.71109e-31	1.29614e-29	28.8873
ENSG00000058673	ZC3H11A	0.538483	1.09713	0.00812433	0.018048	1.74357
ENSG00000166128	RAB8B	0.537642	5.35546	2.37978e-22	2.66979e-21	20.5735
ENSG00000165244	ZNF367	0.537347	2.942	3.38321e-06	1.35136e-05	4.86923
ENSG00000102921	N4BP1	0.536516	5.41713	8.36588e-26	1.08426e-24	23.9649
ENSG00000118849	RARRES1	0.536305	1.69111	0.000793005	0.00218431	2.66069
ENSG00000120437	ACAT2	0.535934	5.07689	7.83111e-16	6.60038e-15	14.1804
ENSG00000162929	KIAA1841	0.535848	3.18286	2.09133e-08	1.0666e-07	6.972
ENSG00000185046	ANKS1B	0.535828	1.65321	0.000983575	0.00265916	2.57526
ENSG00000155393	HEATR3	0.535442	4.29297	7.66608e-16	6.46497e-15	14.1894
ENSG00000225746	MEG8	0.534833	3.47464	6.31466e-10	3.69209e-09	8.43273
ENSG00000164171	ITGA2	0.534415	6.4821	4.20746e-33	6.64159e-32	31.1777
ENSG00000060138	YBX3	0.533791	7.16391	5.8186e-38	1.04969e-36	35.9789
ENSG00000091947	TMEM101	0.533318	4.27182	1.84005e-13	1.36002e-12	11.8665
ENSG00000008311	AASS	0.533305	4.29573	3.24529e-15	2.65205e-14	13.5764
ENSG00000187123	LYPD6	0.532686	1.27216	0.00403513	0.00960823	2.01736
ENSG00000144642	RBMS3	0.532003	3.36809	1.0287e-08	5.39358e-08	7.26812
ENSG00000087903	RFX2	0.531876	2.54675	9.15498e-06	3.44273e-05	4.4631
ENSG00000169554	ZEB2	0.531647	6.44531	8.10554e-29	1.15264e-27	26.9383
ENSG00000171723	GPHN	0.53081	3.08416	7.22459e-06	2.76323e-05	4.55858
ENSG00000111885	MAN1A1	0.530806	5.65262	1.35707e-26	1.82114e-25	24.7397
ENSG00000137936	BCAR3	0.530729	5.34239	1.47647e-24	1.82094e-23	22.7397
ENSG00000173065	FAM222B	0.53072	3.76328	1.3398e-11	8.82151e-11	10.0545
ENSG00000159459	UBR1	0.530471	5.62456	9.63246e-16	8.08977e-15	14.0921
ENSG00000115295	CLIP4	0.530429	5.68783	2.48494e-25	3.15963e-24	23.5004
ENSG00000145861	C1QTNF2	0.530331	2.46225	2.38446e-05	8.45665e-05	4.0728
ENSG00000214013	GANC	0.530101	4.626	9.13812e-18	8.48088e-17	16.0716
ENSG00000144224	UBXN4	0.529755	7.60946	2.6864e-43	5.36373e-42	41.2705
ENSG00000263072	ZNF213-AS1	0.529614	3.4601	1.38632e-09	7.88412e-09	8.10325
ENSG00000155090	KLF10	0.529588	5.60201	4.24148e-25	5.33798e-24	23.2726
ENSG00000174953	DHX36	0.52941	5.89499	7.07327e-26	9.23212e-25	24.0347
ENSG00000011376	LARS2	0.529407	4.97843	4.59438e-19	4.50145e-18	17.3466
ENSG00000256967	AC018653.3	0.52876	1.69609	0.00149903	0.00392306	2.40638
ENSG00000113790	EHHADH	0.528494	2.45083	1.32208e-05	4.85189e-05	4.31409
ENSG00000158186	MRAS	0.528449	7.04005	1.04959e-34	1.74048e-33	32.7593
ENSG00000168779	SHOX2	0.527797	4.83804	2.47346e-18	2.34566e-17	16.6297
ENSG00000135900	MRPL44	0.52726	4.24921	1.15794e-13	8.64508e-13	12.0632
ENSG00000132688	NES	0.526912	8.43208	1.86494e-44	3.81642e-43	42.4183
ENSG00000243749	TMEM35B	0.526283	3.26955	5.25741e-08	2.58583e-07	6.5874
ENSG00000244754	N4BP2L2	0.525991	6.29394	8.44297e-20	8.55589e-19	18.0677
ENSG00000184500	PROS1	0.525328	4.0571	3.82844e-13	2.78235e-12	11.5556
ENSG00000099917	MED15	0.525286	6.49181	5.2417e-32	8.05053e-31	30.0942
ENSG00000185019	UBOX5	0.525228	3.04789	1.73636e-07	8.11601e-07	6.09066
ENSG00000169258	GPRIN1	0.524993	3.17536	4.89428e-08	2.41849e-07	6.61645
ENSG00000100731	PCNX1	0.524976	6.84789	8.61947e-36	1.4843e-34	33.8285
ENSG00000143952	VPS54	0.524888	5.49854	6.45006e-25	8.0558e-24	23.0939
ENSG00000159433	STARD9	0.523183	4.29413	6.79411e-08	3.30207e-07	6.48121
ENSG00000111300	NAA25	0.522741	4.94173	5.40881e-21	5.7493e-20	19.2404
ENSG00000164096	C4orf3	0.522593	6.81667	1.40728e-34	2.32839e-33	32.6329
ENSG00000148824	MTG1	0.522304	3.89255	4.29827e-12	2.94422e-11	10.531
ENSG00000175745	NR2F1	0.522004	5.99086	2.05658e-23	2.40205e-22	21.6194
ENSG00000139194	RBP5	0.521958	2.41023	9.06345e-05	0.000294248	3.53129
ENSG00000133639	BTG1	0.521943	6.1998	2.26493e-31	3.42521e-30	29.4653
ENSG00000186716	BCR	0.521811	5.53537	1.58925e-24	1.95351e-23	22.7092
ENSG00000182628	SKA2	0.521591	4.92887	3.19557e-14	2.46938e-13	12.6074
ENSG00000143355	LHX9	0.521319	4.95096	9.50337e-20	9.59756e-19	18.0178
ENSG00000254665	AC091053.1	0.521011	4.33839	1.10105e-14	8.75567e-14	13.0577
ENSG00000163947	ARHGEF3	0.520463	2.66306	9.68645e-06	3.62874e-05	4.44024
ENSG00000178104	PDE4DIP	0.52015	7.57811	9.60941e-34	1.54493e-32	31.8111
ENSG00000119537	KDSR	0.520134	6.37625	9.13693e-32	1.38887e-30	29.8573
ENSG00000104133	SPG11	0.519454	5.53439	3.68903e-24	4.45306e-23	22.3513
ENSG00000099246	RAB18	0.51877	7.08434	7.94676e-35	1.32971e-33	32.8762
ENSG00000122481	RWDD3	0.518767	1.51109	0.00332573	0.00805931	2.0937
ENSG00000160446	ZDHHC12	0.518678	3.72378	1.59511e-07	7.49133e-07	6.12544
ENSG00000197324	LRP10	0.518315	8.99527	1.46854e-44	3.01357e-43	42.5209
ENSG00000130653	PNPLA7	0.518124	1.98908	0.000443182	0.00128116	2.8924
ENSG00000116260	QSOX1	0.517557	8.98183	3.34358e-43	6.65786e-42	41.1767
ENSG00000229689	AC009237.3	0.517457	1.54341	0.00258657	0.00642511	2.19212
ENSG00000075643	MOCOS	0.517091	2.98818	6.16996e-07	2.71313e-06	5.56653
ENSG00000103196	CRISPLD2	0.516856	8.46806	2.55009e-47	5.44474e-46	45.264
ENSG00000161265	U2AF1L4	0.516389	2.66529	7.09667e-06	2.71923e-05	4.56555
ENSG00000077238	IL4R	0.515498	6.04679	4.29308e-19	4.21463e-18	17.3752
ENSG00000042286	AIFM2	0.514416	5.01516	5.57901e-21	5.92594e-20	19.2272
ENSG00000196141	SPATS2L	0.513976	7.56301	6.72977e-33	1.05779e-31	30.9756
ENSG00000160401	CFAP157	0.513579	2.99742	1.04503e-06	4.48584e-06	5.34816
ENSG00000144366	GULP1	0.513419	5.13443	4.99037e-21	5.31215e-20	19.2747
ENSG00000145349	CAMK2D	0.513337	6.2025	7.99292e-28	1.10164e-26	25.958
ENSG00000163697	APBB2	0.512858	5.41776	1.76225e-24	2.15898e-23	22.6658
ENSG00000133121	STARD13	0.512847	5.37276	9.6994e-24	1.15758e-22	21.9364
ENSG00000189077	TMEM120A	0.512452	4.17742	9.14564e-11	5.67999e-10	9.24565
ENSG00000177613	CSTF2T	0.512437	5.38292	1.26874e-23	1.50206e-22	21.8233
ENSG00000109063	MYH3	0.511439	1.48227	0.00369851	0.00887668	2.05175
ENSG00000122643	NT5C3A	0.51104	4.38943	2.87981e-15	2.35729e-14	13.6276
ENSG00000146021	KLHL3	0.510158	0.81574	0.0238922	0.0470627	1.32732
ENSG00000020577	SAMD4A	0.509752	7.11333	5.54321e-34	9.02987e-33	32.0443
ENSG00000181045	SLC26A11	0.509234	4.20957	1.83944e-13	1.36002e-12	11.8665
ENSG00000197566	ZNF624	0.509107	2.3344	7.86286e-05	0.000258049	3.5883
ENSG00000159259	CHAF1B	0.509084	3.04976	4.39649e-07	1.96724e-06	5.70614
ENSG00000135334	AKIRIN2	0.509079	5.18444	3.33626e-22	3.72024e-21	20.4294
ENSG00000034510	TMSB10	0.509066	10.1601	1.14499e-47	2.45177e-46	45.6105
ENSG00000255031	AP002807.1	0.508678	2.24727	0.000146199	0.000459399	3.33781
ENSG00000144791	LIMD1	0.508596	5.19262	1.53145e-20	1.59571e-19	18.797
ENSG00000187098	MITF	0.508517	5.11487	2.30923e-21	2.49407e-20	19.6031
ENSG00000159023	EPB41	0.508446	4.29808	1.79698e-13	1.33152e-12	11.8757
ENSG00000168917	SLC35G2	0.508107	3.38668	4.92927e-08	2.43253e-07	6.61394
ENSG00000140563	MCTP2	0.507916	3.34427	1.66267e-08	8.54468e-08	7.0683
ENSG00000065054	SLC9A3R2	0.507655	6.88353	5.60299e-34	9.1172e-33	32.0401
ENSG00000164236	ANKRD33B	0.507621	3.198	2.71397e-06	1.0992e-05	4.95892
ENSG00000120690	ELF1	0.507393	5.80222	5.30268e-25	6.6565e-24	23.1768
ENSG00000189057	FAM111B	0.507215	3.26789	6.34755e-08	3.09419e-07	6.50945
ENSG00000166396	SERPINB7	0.506967	4.7534	2.48532e-17	2.25279e-16	15.6473
ENSG00000197442	MAP3K5	0.506111	4.51753	6.73062e-13	4.84152e-12	11.315
ENSG00000153044	CENPH	0.50611	2.31638	0.00226047	0.00569064	2.24484
ENSG00000164366	CCDC127	0.505517	5.35643	1.25597e-21	1.37579e-20	19.8614
ENSG00000095951	HIVEP1	0.50549	5.32023	1.28915e-21	1.40985e-20	19.8508
ENSG00000099194	SCD	0.505227	7.47876	1.52145e-37	2.71819e-36	35.5657
ENSG00000030110	BAK1	0.504926	4.60191	3.11638e-16	2.68481e-15	14.5711
ENSG00000100629	CEP128	0.504755	1.6017	0.00264756	0.00656338	2.18287
ENSG00000130402	ACTN4	0.504725	9.23863	1.62682e-41	3.1338e-40	39.5039
ENSG00000148110	MFSD14B	0.504265	6.34797	1.20024e-28	1.69375e-27	26.7712
ENSG00000132694	ARHGEF11	0.503753	6.16967	1.38418e-28	1.94959e-27	26.7101
ENSG00000100490	CDKL1	0.503738	1.25022	0.0101625	0.0220811	1.65598
ENSG00000122591	FAM126A	0.503634	7.15006	2.79436e-34	4.58231e-33	32.3389
ENSG00000103274	NUBP1	0.503612	4.7462	8.27845e-18	7.69755e-17	16.1136
ENSG00000197903	HIST1H2BK	0.503141	4.08242	8.68627e-13	6.194e-12	11.208
ENSG00000072121	ZFYVE26	0.502957	4.98823	1.29955e-17	1.19632e-16	15.9222
ENSG00000229124	VIM-AS1	0.502948	9.74729	3.83846e-47	8.16869e-46	45.0878
ENSG00000183458	AC138932.1	0.502776	2.96028	1.76414e-06	7.34645e-06	5.13392
ENSG00000159110	IFNAR2	0.502679	3.87435	8.39881e-11	5.23156e-10	9.28137
ENSG00000148671	ADIRF	0.502525	4.27693	2.05787e-12	1.43285e-11	10.8438
ENSG00000139364	TMEM132B	0.501937	3.78224	8.66734e-11	5.38973e-10	9.26843
ENSG00000150867	PIP4K2A	0.501788	5.86827	7.33693e-27	9.91794e-26	25.0036
ENSG00000108669	CYTH1	0.501732	4.61997	1.7982e-15	1.4851e-14	13.8282
ENSG00000163637	PRICKLE2	0.500911	4.7388	1.49642e-17	1.37241e-16	15.8625
ENSG00000117500	TMED5	0.500569	6.12638	2.17707e-26	2.89525e-25	24.5383
ENSG00000131018	SYNE1	0.500278	6.65541	7.32062e-15	5.84661e-14	13.2331
ENSG00000256229	ZNF486	0.500232	3.02734	5.96849e-07	2.63237e-06	5.57965
ENSG00000259939	AC022167.1	0.499855	2.02957	0.000914118	0.00249209	2.60344
ENSG00000164465	DCBLD1	0.499149	6.55713	2.16141e-30	3.18076e-29	28.4975
ENSG00000261759	AC099518.5	0.499076	4.89438	8.55963e-14	6.4459e-13	12.1907
ENSG00000140876	NUDT7	0.498831	0.889611	0.0243373	0.047817	1.32042
ENSG00000152217	SETBP1	0.498748	5.361	7.46221e-20	7.58804e-19	18.1199
ENSG00000178927	C17orf62	0.498284	5.86651	1.83715e-23	2.15941e-22	21.6657
ENSG00000227953	LINC01341	0.49809	1.16284	0.018763	0.0380176	1.42002
ENSG00000137601	NEK1	0.497712	4.14467	2.99706e-12	2.07117e-11	10.6838
ENSG00000185033	SEMA4B	0.49767	4.29924	2.80755e-13	2.0566e-12	11.6869
ENSG00000205181	LINC00654	0.497582	2.29205	0.000186664	0.000577101	3.23875
ENSG00000077254	USP33	0.495842	5.89893	1.28442e-22	1.4542e-21	20.8374
ENSG00000181284	TMEM102	0.495477	1.75975	0.00187151	0.00478897	2.31976
ENSG00000261799	AC007406.5	0.495295	1.79532	0.00332069	0.00804843	2.09429
ENSG00000233175	AC008105.1	0.495239	2.03264	0.000790454	0.00217891	2.66176
ENSG00000153391	INO80C	0.494984	1.4584	0.00598478	0.013686	1.86372
ENSG00000156345	CDK20	0.494837	3.86557	6.42699e-11	4.03908e-10	9.39372
ENSG00000082996	RNF13	0.494513	5.28129	1.09451e-21	1.20323e-20	19.9197
ENSG00000115604	IL18R1	0.494172	1.07799	0.0165567	0.0340609	1.46774
ENSG00000138119	MYOF	0.494083	9.65941	1.07819e-35	1.8502e-34	33.7328
ENSG00000177707	NECTIN3	0.494055	6.3019	5.02407e-29	7.20685e-28	27.1423
ENSG00000153250	RBMS1	0.494017	7.49823	5.20623e-35	8.76106e-34	33.0574
ENSG00000065923	SLC9A7	0.493995	4.52097	3.55351e-15	2.89433e-14	13.5385
ENSG00000047621	C12orf4	0.493974	4.19104	1.27328e-09	7.26643e-09	8.13868
ENSG00000198108	CHSY3	0.493575	3.66582	2.14609e-09	1.19926e-08	7.92109
ENSG00000137962	ARHGAP29	0.493431	7.53149	2.14415e-34	3.52389e-33	32.453
ENSG00000163788	SNRK	0.493017	4.72814	8.3096e-17	7.35176e-16	15.1336
ENSG00000157045	NTAN1	0.492893	5.32603	2.99808e-19	2.96695e-18	17.5277
ENSG00000159256	MORC3	0.492448	5.0851	7.3449e-20	7.47904e-19	18.1262
ENSG00000068697	LAPTM4A	0.49215	8.64132	4.99786e-35	8.42e-34	33.0747
ENSG00000123815	COQ8B	0.491988	4.18443	2.47802e-11	1.60371e-10	9.79487
ENSG00000186073	C15orf41	0.491905	3.14204	5.02429e-07	2.23529e-06	5.65067
ENSG00000146373	RNF217	0.491608	5.014	1.08523e-18	1.04594e-17	16.9805
ENSG00000142867	BCL10	0.491274	4.89736	1.96891e-13	1.45308e-12	11.8377
ENSG00000131778	CHD1L	0.49114	2.56956	4.59755e-05	0.000156015	3.80683
ENSG00000238258	AL121748.2	0.490912	3.88778	1.72298e-10	1.04934e-09	8.97908
ENSG00000079102	RUNX1T1	0.490695	4.93771	9.84323e-18	9.1181e-17	16.0401
ENSG00000279344	AC007342.6	0.489508	2.86557	1.6091e-05	5.83609e-05	4.23388
ENSG00000162073	PAQR4	0.488885	3.64375	7.94533e-08	3.84137e-07	6.41551
ENSG00000188958	UTS2B	0.488852	0.959671	0.0224024	0.044405	1.35257
ENSG00000184508	HDDC3	0.488113	2.10197	0.000612436	0.00172488	2.76324
ENSG00000272734	ADIRF-AS1	0.487758	4.75436	3.32804e-16	2.86382e-15	14.5431
ENSG00000105825	TFPI2	0.48761	5.90174	3.40251e-18	3.21638e-17	16.4926
ENSG00000091073	DTX2	0.48727	3.00441	3.96381e-06	1.56759e-05	4.80477
ENSG00000122547	EEPD1	0.486798	2.72888	1.32757e-05	4.87082e-05	4.3124
ENSG00000221821	C6orf226	0.486582	1.27256	0.0107981	0.023335	1.63199
ENSG00000198001	IRAK4	0.486521	4.06154	1.06683e-11	7.07789e-11	10.1501
ENSG00000240857	RDH14	0.486486	4.02093	1.88006e-11	1.22315e-10	9.91252
ENSG00000170315	UBB	0.48618	9.31643	3.3799e-28	4.71558e-27	26.3265
ENSG00000175356	SCUBE2	0.485869	2.85953	2.94871e-05	0.00010285	3.9878
ENSG00000155158	TTC39B	0.485309	3.44625	4.4729e-08	2.22141e-07	6.65337
ENSG00000143353	LYPLAL1	0.485276	1.80957	0.00184197	0.00472239	2.32584
ENSG00000125952	MAX	0.485254	5.65999	7.86013e-24	9.41877e-23	22.026
ENSG00000122432	SPATA1	0.485119	1.94479	0.0012956	0.00342563	2.46526
ENSG00000131171	SH3BGRL	0.484862	6.65618	4.14505e-24	4.98722e-23	22.3021
ENSG00000087253	LPCAT2	0.484529	5.50025	3.31823e-20	3.42127e-19	18.4658
ENSG00000198189	HSD17B11	0.484234	4.72139	2.81873e-15	2.30858e-14	13.6367
ENSG00000139629	GALNT6	0.483722	4.87658	2.6782e-13	1.96379e-12	11.7069
ENSG00000160055	TMEM234	0.483318	3.87838	1.54764e-10	9.44502e-10	9.0248
ENSG00000115318	LOXL3	0.482528	7.49725	7.44693e-29	1.06308e-27	26.9734
ENSG00000077514	POLD3	0.482485	4.10649	1.88402e-11	1.22519e-10	9.9118
ENSG00000137460	FHDC1	0.482293	1.33686	0.00868664	0.0192076	1.71653
ENSG00000152818	UTRN	0.481554	7.44575	7.19045e-18	6.70277e-17	16.1737
ENSG00000107816	LZTS2	0.481538	7.13884	4.02834e-32	6.20632e-31	30.2072
ENSG00000154822	PLCL2	0.481525	3.84548	5.67449e-10	3.32965e-09	8.4776
ENSG00000285230	RALY-AS1	0.481437	1.16911	0.0141171	0.0296322	1.52824
ENSG00000099290	WASHC2A	0.481123	5.82156	2.88198e-19	2.8578e-18	17.544
ENSG00000166340	TPP1	0.481092	7.06306	2.35731e-29	3.39797e-28	27.4688
ENSG00000259488	AC023355.1	0.480782	2.96381	3.03013e-06	1.21956e-05	4.9138
ENSG00000164904	ALDH7A1	0.480699	6.43768	1.3049e-25	1.67215e-24	23.7767
ENSG00000115756	HPCAL1	0.48066	5.79848	2.0256e-22	2.27938e-21	20.6422
ENSG00000123610	TNFAIP6	0.480076	3.95906	7.78998e-11	4.86462e-10	9.31295
ENSG00000215305	VPS16	0.479847	5.20029	7.97597e-20	8.09375e-19	18.0919
ENSG00000100888	CHD8	0.479559	6.52435	6.99236e-20	7.12498e-19	18.1472
ENSG00000225313	AL513327.1	0.478691	1.54339	0.010569	0.0228868	1.64042
ENSG00000041982	TNC	0.478411	12.1195	2.53628e-46	5.30037e-45	44.2757
ENSG00000197747	S100A10	0.478371	7.28987	7.59528e-31	1.13239e-29	28.946
ENSG00000106683	LIMK1	0.478174	7.58004	1.15185e-23	1.36696e-22	21.8642
ENSG00000135164	DMTF1	0.478021	6.00354	7.38351e-23	8.43056e-22	21.0741
ENSG00000100299	ARSA	0.477446	6.17386	9.66254e-22	1.06382e-20	19.9731
ENSG00000107249	GLIS3	0.477119	5.49031	5.40325e-15	4.35532e-14	13.361
ENSG00000143554	SLC27A3	0.477094	4.02137	1.55526e-08	8.00384e-08	7.0967
ENSG00000157551	KCNJ15	0.475951	2.03482	0.000928947	0.00252813	2.5972
ENSG00000168517	HEXIM2	0.475622	2.30992	0.000592933	0.00167283	2.77655
ENSG00000133687	TMTC1	0.47546	6.02979	2.56568e-25	3.2595e-24	23.4868
ENSG00000062716	VMP1	0.475359	7.35828	2.63076e-26	3.48918e-25	24.4573
ENSG00000145780	FEM1C	0.474539	4.89981	1.77897e-15	1.47003e-14	13.8327
ENSG00000221869	CEBPD	0.474471	6.78783	5.02517e-16	4.28183e-15	14.3684
ENSG00000197766	CFD	0.47443	1.49184	0.00653858	0.0148058	1.82957
ENSG00000143344	RGL1	0.474371	6.065	1.30663e-22	1.47821e-21	20.8303
ENSG00000079616	KIF22	0.47428	4.96289	2.63824e-13	1.93545e-12	11.7132
ENSG00000198185	ZNF334	0.474273	2.8002	1.82767e-05	6.60241e-05	4.1803
ENSG00000172037	LAMB2	0.474064	9.51415	5.55637e-41	1.05657e-39	38.9761
ENSG00000249669	CARMN	0.474062	3.31652	4.03647e-05	0.000138341	3.85905
ENSG00000143416	SELENBP1	0.47405	3.82521	2.03129e-09	1.13895e-08	7.9435
ENSG00000102871	TRADD	0.473932	4.02688	1.01807e-09	5.85976e-09	8.23212
ENSG00000167081	PBX3	0.473783	5.0837	1.49098e-17	1.36827e-16	15.8638
ENSG00000154760	SLFN13	0.473778	1.22773	0.016318	0.0336494	1.47302
ENSG00000157557	ETS2	0.472967	5.65747	1.42795e-17	1.31206e-16	15.882
ENSG00000155252	PI4K2A	0.472355	5.65377	5.05961e-20	5.18058e-19	18.2856
ENSG00000005810	MYCBP2	0.472309	6.71665	9.7456e-19	9.4112e-18	17.0264
ENSG00000172725	CORO1B	0.47211	6.38864	5.13519e-20	5.25432e-19	18.2795
ENSG00000162542	TMCO4	0.471581	4.63629	2.02604e-14	1.58385e-13	12.8003
ENSG00000254087	LYN	0.471289	5.00947	3.54143e-14	2.73236e-13	12.5635
ENSG00000187678	SPRY4	0.471188	6.18401	1.87812e-21	2.03889e-20	19.6906
ENSG00000130956	HABP4	0.471076	5.73759	2.88077e-22	3.21962e-21	20.4922
ENSG00000109339	MAPK10	0.470187	3.06316	2.71045e-06	1.09808e-05	4.95937
ENSG00000065243	PKN2	0.469837	5.47711	1.55225e-20	1.61625e-19	18.7915
ENSG00000105287	PRKD2	0.469612	4.87761	4.03642e-14	3.09809e-13	12.5089
ENSG00000100100	PIK3IP1	0.469528	4.27742	5.03109e-12	3.43029e-11	10.4647
ENSG00000142188	TMEM50B	0.469435	4.66024	1.19609e-13	8.9164e-13	12.0498
ENSG00000111247	RAD51AP1	0.469082	2.636	0.000463687	0.00133469	2.87462
ENSG00000185650	ZFP36L1	0.468858	8.2511	2.72729e-27	3.71732e-26	25.4298
ENSG00000196369	SRGAP2B	0.46861	2.45054	0.000176924	0.000548823	3.26057
ENSG00000150540	HNMT	0.46854	2.82057	1.4936e-05	5.44217e-05	4.26423
ENSG00000158122	AAED1	0.468381	4.38527	1.17487e-12	8.32155e-12	11.0798
ENSG00000185158	LRRC37B	0.468019	2.69197	4.07464e-05	0.00013952	3.85536
ENSG00000105339	DENND3	0.467732	5.06139	8.40284e-17	7.4298e-16	15.129
ENSG00000234961	AL133415.1	0.467215	7.40111	1.2217e-27	1.67601e-26	25.7757
ENSG00000170085	SIMC1	0.467048	3.69916	9.04522e-09	4.7798e-08	7.32059
ENSG00000170915	PAQR8	0.466715	1.93029	0.00203417	0.0051623	2.28716
ENSG00000136783	NIPSNAP3A	0.46604	4.43561	3.08332e-12	2.12879e-11	10.6719
ENSG00000184588	PDE4B	0.465912	6.1924	1.84562e-23	2.16593e-22	21.6644
ENSG00000116641	DOCK7	0.465874	6.28332	8.54913e-26	1.10704e-24	23.9558
ENSG00000122008	POLK	0.465087	4.58841	2.79113e-14	2.16478e-13	12.6646
ENSG00000204177	BMS1P1	0.464789	1.19195	0.0135118	0.0284749	1.54554
ENSG00000197905	TEAD4	0.464129	4.15611	2.4191e-09	1.34572e-08	7.87105
ENSG00000049449	RCN1	0.463835	7.94027	1.09423e-25	1.41076e-24	23.8505
ENSG00000164713	BRI3	0.463633	6.58141	3.91205e-22	4.35245e-21	20.3613
ENSG00000021762	OSBPL5	0.463391	6.0724	3.98296e-24	4.80002e-23	22.3188
ENSG00000196821	C6orf106	0.463162	6.95744	7.14763e-26	9.32094e-25	24.0305
ENSG00000177679	SRRM3	0.462937	3.11481	6.28945e-06	2.42502e-05	4.61529
ENSG00000233885	YEATS2-AS1	0.462927	2.84209	2.43742e-05	8.62378e-05	4.0643
ENSG00000129625	REEP5	0.46159	6.61204	3.22274e-22	3.5991e-21	20.4438
ENSG00000127824	TUBA4A	0.461547	3.50913	8.43732e-08	4.06593e-07	6.39084
ENSG00000006118	TMEM132A	0.460943	6.39647	5.84096e-25	7.31358e-24	23.1359
ENSG00000136717	BIN1	0.460428	6.1306	5.20086e-24	6.23723e-23	22.205
ENSG00000135362	PRR5L	0.460153	4.18131	3.79009e-08	1.89312e-07	6.72282
ENSG00000168275	COA6	0.460115	3.41875	2.03362e-07	9.42789e-07	6.02559
ENSG00000172661	WASHC2C	0.459741	6.33527	5.33458e-25	6.69087e-24	23.1745
ENSG00000171161	ZNF672	0.459217	4.86995	6.53917e-16	5.53992e-15	14.2565
ENSG00000123374	CDK2	0.458657	4.9435	5.22264e-12	3.55925e-11	10.4486
ENSG00000169223	LMAN2	0.458654	7.08341	2.35989e-17	2.14568e-16	15.6684
ENSG00000255874	LINC00346	0.458615	2.04479	0.00161453	0.00419387	2.37739
ENSG00000146122	DAAM2	0.458503	7.40849	5.60323e-28	7.77349e-27	26.1094
ENSG00000287387		0.458373	5.65064	1.16086e-13	8.66244e-13	12.0624
ENSG00000146872	TLK2	0.458282	5.52919	1.5695e-20	1.63305e-19	18.787
ENSG00000176454	LPCAT4	0.458163	4.58508	3.08232e-13	2.24784e-12	11.6482
ENSG00000165895	ARHGAP42	0.458157	1.79842	0.0036058	0.00867257	2.06185
ENSG00000219545	UMAD1	0.457866	2.68622	0.00424888	0.0100588	1.99745
ENSG00000138759	FRAS1	0.457792	6.23166	5.83396e-18	5.46587e-17	16.2623
ENSG00000197208	SLC22A4	0.457736	4.51395	2.9504e-13	2.15803e-12	11.6659
ENSG00000101040	ZMYND8	0.457542	5.29626	9.22665e-18	8.55768e-17	16.0676
ENSG00000120063	GNA13	0.457283	5.84713	1.07163e-21	1.17896e-20	19.9285
ENSG00000230530	LIMD1-AS1	0.457226	4.28177	2.1198e-09	1.18502e-08	7.92627
ENSG00000166446	CDYL2	0.456974	4.41846	1.13173e-12	8.03521e-12	11.095
ENSG00000084090	STARD7	0.456762	7.28134	3.63604e-30	5.32961e-29	28.2733
ENSG00000141349	G6PC3	0.456394	5.8641	6.53235e-20	6.66543e-19	18.1762
ENSG00000179627	ZBTB42	0.45639	2.46303	0.000221076	0.000673761	3.17149
ENSG00000187837	HIST1H1C	0.45627	3.11493	3.43972e-06	1.37245e-05	4.8625
ENSG00000175106	TVP23C	0.455795	1.76313	0.00459936	0.0107934	1.96684
ENSG00000101003	GINS1	0.455775	2.76888	0.00027887	0.000835324	3.07814
ENSG00000120833	SOCS2	0.455515	5.98224	1.90373e-16	1.65846e-15	14.7803
ENSG00000130150	MOSPD2	0.455422	4.51061	9.80782e-13	6.97692e-12	11.1563
ENSG00000172613	RAD9A	0.454984	3.46584	5.86971e-07	2.59112e-06	5.58651
ENSG00000165914	TTC7B	0.454924	4.42826	1.21559e-12	8.58526e-12	11.0662
ENSG00000079691	CARMIL1	0.454828	4.55537	1.73973e-10	1.05867e-09	8.97524
ENSG00000198420	TCAF1	0.453638	5.34592	1.7046e-18	1.62487e-17	16.7892
ENSG00000139508	SLC46A3	0.453574	2.64568	0.000410672	0.00119584	2.92233
ENSG00000046651	OFD1	0.453568	4.10834	4.24555e-10	2.51113e-09	8.60013
ENSG00000144468	RHBDD1	0.452262	4.72512	3.02679e-13	2.21171e-12	11.6553
ENSG00000205746	AC126755.1	0.452245	2.04054	0.00184624	0.00473087	2.32506
ENSG00000112379	ARFGEF3	0.452078	4.65607	2.82051e-11	1.81819e-10	9.74036
ENSG00000151743	AMN1	0.451755	1.48164	0.00905587	0.0199049	1.70104
ENSG00000177706	FAM20C	0.451711	8.53321	3.15628e-34	5.16435e-33	32.287
ENSG00000126773	PCNX4	0.45162	6.62894	1.05482e-25	1.36113e-24	23.8661
ENSG00000213465	ARL2	0.451321	5.15912	1.70157e-14	1.33656e-13	12.874
ENSG00000164093	PITX2	0.451076	3.7895	9.73668e-09	5.12685e-08	7.29015
ENSG00000246283	AC090510.1	0.450763	1.34217	0.0150494	0.0313133	1.50427
ENSG00000135622	SEMA4F	0.450462	3.62914	2.56585e-07	1.17442e-06	5.93018
ENSG00000103642	LACTB	0.450117	4.43295	1.63876e-11	1.07088e-10	9.97026
ENSG00000143379	SETDB1	0.449409	5.30968	2.39421e-17	2.17555e-16	15.6624
ENSG00000104427	ZC2HC1A	0.449178	3.81177	1.23906e-08	6.43034e-08	7.19177
ENSG00000047849	MAP4	0.448655	9.33223	3.12475e-39	5.76382e-38	37.2393
ENSG00000130707	ASS1	0.448647	8.12612	1.02904e-15	8.60931e-15	14.065
ENSG00000260404	AC110079.1	0.448632	2.30481	0.00668237	0.0150989	1.82105
ENSG00000162695	SLC30A7	0.448482	5.92865	2.78166e-21	2.99408e-20	19.5237
ENSG00000166676	TVP23A	0.448439	2.53462	0.000232097	0.000704156	3.15233
ENSG00000085999	RAD54L	0.44843	2.53491	0.000275694	0.00082658	3.08272
ENSG00000233608	TWIST2	0.448019	7.83581	7.72844e-29	1.10113e-27	26.9582
ENSG00000169714	CNBP	0.447955	8.06494	3.99948e-33	6.32004e-32	31.1993
ENSG00000262246	CORO7	0.447913	1.91558	0.00270765	0.00669101	2.17451
ENSG00000280213	UCKL1-AS1	0.44786	1.36818	0.0162526	0.0335239	1.47465
ENSG00000146776	ATXN7L1	0.447202	2.67922	0.00010121	0.000326289	3.4864
ENSG00000077092	RARB	0.446831	3.95602	3.28101e-09	1.80413e-08	7.74373
ENSG00000100997	ABHD12	0.44651	5.9901	2.46213e-21	2.65533e-20	19.5759
ENSG00000114450	GNB4	0.446339	6.55946	4.94915e-23	5.68172e-22	21.2455
ENSG00000050820	BCAR1	0.446274	7.47891	2.53088e-24	3.07768e-23	22.5118
ENSG00000101938	CHRDL1	0.446219	2.16806	0.00243741	0.00608941	2.21542
ENSG00000167107	ACSF2	0.446031	3.60587	9.59432e-08	4.59352e-07	6.33785
ENSG00000166387	PPFIBP2	0.445907	4.06919	4.28304e-10	2.53229e-09	8.59649
ENSG00000285444	AL162377.3	0.445766	3.92033	3.9288e-09	2.14688e-08	7.66819
ENSG00000166507	NDST2	0.445725	1.90892	0.00367692	0.00882926	2.05408
ENSG00000268030	AC005253.1	0.445679	2.08963	0.00222902	0.00561564	2.2506
ENSG00000008128	CDK11A	0.445608	2.8591	3.12796e-05	0.000108691	3.9638
ENSG00000074800	ENO1	0.444813	9.86019	8.0404e-35	1.34386e-33	32.8716
ENSG00000171552	BCL2L1	0.444716	6.6408	2.91284e-24	3.53343e-23	22.4518
ENSG00000101986	ABCD1	0.444632	4.66775	8.33378e-12	5.58674e-11	10.2528
ENSG00000123595	RAB9A	0.44435	3.83912	5.79528e-07	2.5598e-06	5.59179
ENSG00000146278	PNRC1	0.443404	5.40571	1.60488e-17	1.46988e-16	15.8327
ENSG00000071575	TRIB2	0.443384	7.08061	1.70879e-18	1.62741e-17	16.7885
ENSG00000131069	ACSS2	0.443297	4.58664	4.13872e-13	3.00342e-12	11.5224
ENSG00000130479	MAP1S	0.442517	4.80874	9.41907e-12	6.28861e-11	10.2014
ENSG00000143376	SNX27	0.442304	5.10223	1.83462e-13	1.35736e-12	11.8673
ENSG00000110931	CAMKK2	0.442256	6.28723	1.41706e-23	1.67229e-22	21.7767
ENSG00000166822	TMEM170A	0.442157	3.59994	1.364e-07	6.45312e-07	6.19023
ENSG00000104381	GDAP1	0.44204	2.34687	0.000654586	0.00183172	2.73714
ENSG00000179104	TMTC2	0.441666	3.28742	6.62726e-06	2.54994e-05	4.59347
ENSG00000132793	LPIN3	0.441428	4.67723	5.31992e-10	3.1303e-09	8.50441
ENSG00000004455	AK2	0.441351	6.77172	3.76328e-25	4.75641e-24	23.3227
ENSG00000171848	RRM2	0.4408	6.0064	9.01495e-12	6.02696e-11	10.2199
ENSG00000100564	PIGH	0.440614	3.02899	8.8152e-06	3.31749e-05	4.47919
ENSG00000143418	CERS2	0.44003	7.32623	1.45364e-23	1.71409e-22	21.766
ENSG00000033170	FUT8	0.439841	6.32831	1.71059e-22	1.92784e-21	20.7149
ENSG00000232133	IMPDH1P10	0.439835	2.19243	0.00147578	0.00386743	2.41258
ENSG00000110455	ACCS	0.439134	3.18196	6.7454e-06	2.5927e-05	4.58625
ENSG00000103227	LMF1	0.438991	4.41119	1.16843e-11	7.7242e-11	10.1121
ENSG00000126091	ST3GAL3	0.438884	2.12957	0.00186311	0.00477236	2.32127
ENSG00000256453	DND1	0.438452	2.17948	0.00248868	0.00620282	2.20741
ENSG00000213853	EMP2	0.438321	6.31687	1.07342e-17	9.93098e-17	16.003
ENSG00000204381	LAYN	0.438195	6.9921	1.40528e-25	1.79922e-24	23.7449
ENSG00000169136	ATF5	0.438006	4.73079	8.13153e-09	4.33105e-08	7.36341
ENSG00000005020	SKAP2	0.437933	3.85569	2.37483e-07	1.09309e-06	5.96134
ENSG00000196935	SRGAP1	0.437891	5.67831	7.20868e-16	6.08967e-15	14.2154
ENSG00000164877	MICALL2	0.437285	5.35751	7.1325e-16	6.02876e-15	14.2198
ENSG00000105612	DNASE2	0.437269	5.46051	4.69887e-18	4.42485e-17	16.3541
ENSG00000177917	ARL6IP6	0.437178	3.9186	1.26617e-06	5.37733e-06	5.26943
ENSG00000248019	FAM13A-AS1	0.436904	1.75574	0.00720742	0.016174	1.79118
ENSG00000140285	FGF7	0.43662	6.10858	3.66396e-21	3.92282e-20	19.4064
ENSG00000170802	FOXN2	0.436594	4.52113	2.85571e-11	1.84008e-10	9.73516
ENSG00000163935	SFMBT1	0.436583	2.90329	4.16055e-05	0.000142099	3.84741
ENSG00000170365	SMAD1	0.436084	4.37046	1.62674e-10	9.91544e-10	9.00369
ENSG00000162736	NCSTN	0.435988	7.19474	6.31705e-21	6.70024e-20	19.1739
ENSG00000117475	BLZF1	0.435758	5.00441	2.47273e-14	1.92186e-13	12.7163
ENSG00000149269	PAK1	0.435757	5.50533	2.85394e-18	2.70474e-17	16.5679
ENSG00000072210	ALDH3A2	0.435329	4.81047	1.31417e-13	9.79167e-13	12.0091
ENSG00000140548	ZNF710	0.434674	4.50986	4.86349e-12	3.32215e-11	10.4786
ENSG00000110090	CPT1A	0.434125	6.55508	3.39759e-22	3.78577e-21	20.4218
ENSG00000280789	PAGR1	0.434022	4.17107	6.06951e-10	3.55156e-09	8.44958
ENSG00000005513	SOX8	0.433735	2.45281	0.000508717	0.00145608	2.83681
ENSG00000077420	APBB1IP	0.433393	2.30219	0.0012137	0.00322643	2.49128
ENSG00000141404	GNAL	0.433106	3.18094	7.33535e-06	2.80341e-05	4.55231
ENSG00000168679	SLC16A4	0.432746	3.74459	5.16068e-08	2.54079e-07	6.59503
ENSG00000177606	JUN	0.432463	8.14477	5.8893e-26	7.73461e-25	24.1116
ENSG00000178764	ZHX2	0.432242	3.04613	1.90733e-05	6.86832e-05	4.16315
ENSG00000068366	ACSL4	0.431968	7.09289	5.58721e-26	7.36405e-25	24.1329
ENSG00000135318	NT5E	0.431903	7.63726	2.95355e-27	4.022e-26	25.3956
ENSG00000159674	SPON2	0.431888	7.78128	7.04225e-26	9.19975e-25	24.0362
ENSG00000165424	ZCCHC24	0.431568	7.22087	1.57007e-22	1.77217e-21	20.7515
ENSG00000163644	PPM1K	0.430944	3.51209	1.85349e-06	7.68817e-06	5.11418
ENSG00000126749	EMG1	0.430755	5.65564	1.73923e-18	1.65468e-17	16.7813
ENSG00000122707	RECK	0.429825	7.96201	5.94745e-30	8.67458e-29	28.0618
ENSG00000174371	EXO1	0.429784	2.48967	0.000561559	0.00159313	2.79775
ENSG00000205593	DENND6B	0.429637	3.43496	8.11254e-07	3.51298e-06	5.45432
ENSG00000258734	AL049873.2	0.429541	1.37751	0.0162526	0.0335239	1.47465
ENSG00000103264	FBXO31	0.428831	5.32267	1.82768e-15	1.5086e-14	13.8214
ENSG00000139687	RB1	0.428828	5.83774	1.60568e-17	1.46988e-16	15.8327
ENSG00000175895	PLEKHF2	0.428637	3.32335	3.15712e-06	1.26722e-05	4.89715
ENSG00000154978	VOPP1	0.428343	6.52524	3.10493e-17	2.8024e-16	15.5525
ENSG00000117305	HMGCL	0.428299	4.23253	9.51734e-09	5.01851e-08	7.29942
ENSG00000077684	JADE1	0.428203	3.92154	1.01342e-08	5.32102e-08	7.27401
ENSG00000196268	ZNF493	0.428127	2.22599	0.0026043	0.00646046	2.18974
ENSG00000137478	FCHSD2	0.427748	5.38323	2.44695e-16	2.11921e-15	14.6738
ENSG00000152518	ZFP36L2	0.427734	7.66282	7.22713e-26	9.4163e-25	24.0261
ENSG00000128487	SPECC1	0.427577	4.3866	6.63086e-11	4.16366e-10	9.38052
ENSG00000185986	SDHAP3	0.42726	2.76218	0.00228069	0.00573569	2.24141
ENSG00000188171	ZNF626	0.426601	1.61337	0.00901245	0.0198204	1.70289
ENSG00000180822	PSMG4	0.426508	3.213	2.14461e-05	7.66303e-05	4.1156
ENSG00000178719	GRINA	0.426468	7.1069	1.31377e-20	1.3718e-19	18.8627
ENSG00000261312	AC002550.1	0.426405	1.49624	0.0155822	0.0322808	1.49106
ENSG00000147889	CDKN2A	0.425712	3.80386	6.01827e-08	2.93756e-07	6.53201
ENSG00000287202		0.425333	1.93644	0.00394984	0.00942925	2.02552
ENSG00000223799	IL10RB-AS1	0.425291	3.54117	1.36495e-06	5.7736e-06	5.23855
ENSG00000181690	PLAG1	0.425154	4.91806	3.85069e-14	2.96168e-13	12.5285
ENSG00000158882	TOMM40L	0.424964	4.07483	2.90426e-09	1.60533e-08	7.79444
ENSG00000056277	ZNF280C	0.424818	2.14382	0.00195216	0.00497468	2.30324
ENSG00000137203	TFAP2A	0.424799	5.39875	3.26055e-16	2.80738e-15	14.5517
ENSG00000111224	PARP11	0.424649	3.29031	7.63363e-05	0.000251196	3.59999
ENSG00000117362	APH1A	0.423588	6.97266	4.44959e-24	5.34928e-23	22.2717
ENSG00000169372	CRADD	0.423004	2.49917	0.000586884	0.00165734	2.78059
ENSG00000135677	GNS	0.422831	8.08387	1.5554e-28	2.18243e-27	26.6611
ENSG00000172534	HCFC1	0.422808	6.40914	4.62491e-21	4.93023e-20	19.3071
ENSG00000112972	HMGCS1	0.422676	5.71711	4.19362e-17	3.7689e-16	15.4238
ENSG00000125629	INSIG2	0.422615	4.01403	4.47697e-08	2.22269e-07	6.65312
ENSG00000138433	CIR1	0.422359	5.49501	1.51589e-16	1.32921e-15	14.8764
ENSG00000068400	GRIPAP1	0.422202	5.34256	7.49057e-16	6.32057e-15	14.1992
ENSG00000196535	MYO18A	0.421807	6.303	1.92502e-17	1.75786e-16	15.755
ENSG00000265401	AC093484.3	0.421681	7.05152	6.91889e-25	8.62672e-24	23.0642
ENSG00000137075	RNF38	0.421422	4.10968	5.4133e-09	2.9308e-08	7.53301
ENSG00000242539	AC007620.2	0.421392	4.49234	8.45904e-11	5.26685e-10	9.27845
ENSG00000000460	C1orf112	0.421186	3.09417	2.59216e-05	9.11667e-05	4.04016
ENSG00000071051	NCK2	0.420753	6.1269	2.82633e-20	2.91817e-19	18.5349
ENSG00000139289	PHLDA1	0.420712	8.10537	3.25203e-30	4.77622e-29	28.3209
ENSG00000117151	CTBS	0.420377	4.03599	8.32618e-09	4.42675e-08	7.35392
ENSG00000253846	PCDHGA10	0.420213	2.76621	0.000188497	0.000582159	3.23496
ENSG00000138172	CALHM2	0.420034	6.04	6.13267e-19	5.97298e-18	17.2238
ENSG00000254470	AP5B1	0.420025	5.63821	1.49804e-16	1.31435e-15	14.8813
ENSG00000225830	ERCC6	0.419768	4.578	9.03762e-11	5.61526e-10	9.25063
ENSG00000205352	PRR13	0.41972	5.06742	1.6913e-13	1.25384e-12	11.9018
ENSG00000257122	RRN3P3	0.419418	2.20298	0.00174911	0.00450934	2.34589
ENSG00000115414	FN1	0.419253	12.3006	2.94435e-37	5.20368e-36	35.2837
ENSG00000166444	ST5	0.419207	7.4741	2.52631e-24	3.07465e-23	22.5122
ENSG00000085832	EPS15	0.41856	5.63604	4.81082e-17	4.31048e-16	15.3655
ENSG00000160216	AGPAT3	0.418416	6.9828	6.80221e-23	7.77282e-22	21.1094
ENSG00000081377	CDC14B	0.418363	5.36781	1.47309e-14	1.1608e-13	12.9352
ENSG00000167716	WDR81	0.418266	5.35573	5.18851e-15	4.1868e-14	13.3781
ENSG00000166963	MAP1A	0.418232	8.04832	1.27593e-21	1.39643e-20	19.855
ENSG00000171943	SRGAP2C	0.418096	3.1428	1.45328e-05	5.30572e-05	4.27526
ENSG00000164167	LSM6	0.417999	4.10868	6.18078e-09	3.33288e-08	7.47718
ENSG00000143341	HMCN1	0.417372	4.87858	2.92377e-13	2.14067e-12	11.6694
ENSG00000133466	C1QTNF6	0.417337	4.45491	7.49017e-11	4.68731e-10	9.32908
ENSG00000122386	ZNF205	0.417217	3.65422	2.55533e-07	1.17034e-06	5.93169
ENSG00000143499	SMYD2	0.416876	5.07289	1.4719e-14	1.16048e-13	12.9354
ENSG00000122729	ACO1	0.416412	7.30135	1.25206e-24	1.54805e-23	22.8102
ENSG00000082482	KCNK2	0.415127	4.8127	2.18084e-12	1.51644e-11	10.8192
ENSG00000169499	PLEKHA2	0.415011	4.69405	5.9307e-12	4.02693e-11	10.395
ENSG00000163932	PRKCD	0.414197	4.51672	5.65387e-10	3.31887e-09	8.47901
ENSG00000183726	TMEM50A	0.413884	6.77634	6.69497e-22	7.39852e-21	20.1309
ENSG00000188493	C19orf54	0.413211	2.86427	0.000110848	0.000354959	3.44982
ENSG00000166311	SMPD1	0.412642	6.77753	2.35761e-22	2.64694e-21	20.5773
ENSG00000135596	MICAL1	0.412615	6.88216	1.77469e-21	1.93086e-20	19.7142
ENSG00000112874	NUDT12	0.412379	3.5598	1.20788e-06	5.1401e-06	5.28903
ENSG00000101224	CDC25B	0.412247	6.38476	4.25269e-19	4.17776e-18	17.3791
ENSG00000176396	EID2	0.412238	4.19997	1.02196e-07	4.88183e-07	6.31142
ENSG00000145016	RUBCN	0.412105	4.75483	5.79789e-10	3.39936e-09	8.4686
ENSG00000116521	SCAMP3	0.411993	5.98255	8.59826e-16	7.23871e-15	14.1403
ENSG00000205339	IPO7	0.411094	8.16815	9.64738e-29	1.36402e-27	26.8652
ENSG00000073008	PVR	0.410889	6.13743	2.34608e-19	2.34212e-18	17.6304
ENSG00000175224	ATG13	0.410609	6.62562	4.06878e-20	4.17764e-19	18.3791
ENSG00000228649	SNHG26	0.410502	2.5608	0.000958686	0.00259948	2.58511
ENSG00000111859	NEDD9	0.409621	4.74434	1.49558e-10	9.13861e-10	9.03912
ENSG00000135535	CD164	0.409395	8.50628	2.11163e-24	2.57846e-23	22.5886
ENSG00000133794	ARNTL	0.409353	4.13867	6.57678e-09	3.53224e-08	7.45195
ENSG00000128641	MYO1B	0.409218	7.49766	1.30321e-25	1.67144e-24	23.7769
ENSG00000130511	SSBP4	0.408969	6.27085	2.31862e-14	1.80493e-13	12.7435
ENSG00000196247	ZNF107	0.408847	2.64161	0.000614329	0.00172923	2.76215
ENSG00000198945	L3MBTL3	0.40884	4.71669	1.76926e-10	1.07531e-09	8.96847
ENSG00000125319	C17orf53	0.408818	1.69394	0.0095966	0.0209655	1.67849
ENSG00000162729	IGSF8	0.4086	4.77511	4.69589e-12	3.21212e-11	10.4932
ENSG00000103024	NME3	0.408505	4.24159	8.52791e-09	4.52586e-08	7.3443
ENSG00000080824	HSP90AA1	0.408295	9.86989	6.92479e-34	1.12186e-32	31.9501
ENSG00000173451	THAP2	0.408135	1.97001	0.00442297	0.0104209	1.9821
ENSG00000196150	ZNF250	0.40812	2.81377	0.000176123	0.0005468	3.26217
ENSG00000157542	KCNJ6	0.407858	4.86665	2.38834e-11	1.54703e-10	9.8105
ENSG00000164327	RICTOR	0.407788	5.35649	2.78244e-14	2.15917e-13	12.6657
ENSG00000168214	RBPJ	0.407239	6.31935	1.14346e-17	1.05526e-16	15.9766
ENSG00000116209	TMEM59	0.407083	7.98596	2.35737e-24	2.87378e-23	22.5415
ENSG00000168259	DNAJC7	0.406618	6.53606	1.6377e-20	1.70162e-19	18.7691
ENSG00000105255	FSD1	0.406591	2.57898	0.000609516	0.00171797	2.76498
ENSG00000092020	PPP2R3C	0.406504	4.69816	1.60664e-11	1.05036e-10	9.97866
ENSG00000197956	S100A6	0.406461	9.57168	2.84678e-33	4.5227e-32	31.3446
ENSG00000256690	AP001160.1	0.406149	2.02756	0.00456657	0.0107233	1.96967
ENSG00000164402	2020-09-08	0.405955	6.84792	1.3856e-21	1.5131e-20	19.8201
ENSG00000287765		0.405619	5.04818	2.13407e-13	1.57105e-12	11.8038
ENSG00000115486	GGCX	0.405566	6.59655	1.29504e-20	1.35416e-19	18.8683
ENSG00000186868	MAPT	0.405068	2.57531	0.000818532	0.00224959	2.6479
ENSG00000115904	SOS1	0.404986	5.70217	6.70238e-14	5.08617e-13	12.2936
ENSG00000277791	PSMB3	0.404892	6.2324	1.33467e-16	1.17449e-15	14.9301
ENSG00000126067	PSMB2	0.404697	6.49158	1.90675e-19	1.90739e-18	17.7196
ENSG00000132386	SERPINF1	0.404609	9.09356	1.94986e-12	1.36217e-11	10.8658
ENSG00000112576	CCND3	0.404329	5.75229	1.86426e-16	1.62696e-15	14.7886
ENSG00000138101	DTNB	0.404199	2.58607	0.000743182	0.00205743	2.68667
ENSG00000155329	ZCCHC10	0.403995	3.35537	7.19447e-06	2.75242e-05	4.56029
ENSG00000183779	ZNF703	0.403611	5.32448	6.84059e-15	5.47803e-14	13.2614
ENSG00000121210	TMEM131L	0.403437	3.27238	7.53774e-05	0.000248317	3.60499
ENSG00000010404	IDS	0.402017	3.79557	2.64147e-07	1.20717e-06	5.91823
ENSG00000174796	THAP6	0.401859	3.45099	6.34977e-06	2.447e-05	4.61137
ENSG00000214021	TTLL3	0.401744	5.24534	1.12913e-11	7.47438e-11	10.1264
ENSG00000158966	CACHD1	0.401232	5.12605	5.71095e-14	4.34721e-13	12.3618
ENSG00000101004	NINL	0.400876	4.4738	2.17094e-08	1.10567e-07	6.95637
ENSG00000162627	SNX7	0.400858	5.45215	5.25968e-14	4.0099e-13	12.3969
ENSG00000261534	AL596244.1	0.400712	2.2879	0.00282075	0.00694695	2.15821
ENSG00000103502	CDIPT	0.400479	7.14222	5.31934e-18	4.99322e-17	16.3016
ENSG00000243701	DUBR	0.400468	2.68031	0.00046013	0.00132497	2.87779
ENSG00000107562	CXCL12	0.400251	6.8458	2.48985e-19	2.47728e-18	17.606
ENSG00000157800	SLC37A3	0.399579	5.59798	1.05299e-15	8.7997e-15	14.0555
ENSG00000215788	TNFRSF25	0.399416	2.66606	0.00128264	0.00339319	2.46939
ENSG00000139832	RAB20	0.39913	2.04026	0.00981206	0.0213888	1.66981
ENSG00000109787	KLF3	0.398922	5.15046	7.44453e-14	5.62336e-13	12.25
ENSG00000100596	SPTLC2	0.398872	6.76272	7.90853e-14	5.96775e-13	12.2242
ENSG00000117009	KMO	0.398825	3.58135	4.71876e-06	1.84688e-05	4.73356
ENSG00000275074	NUDT18	0.398588	3.67326	3.81762e-06	1.51464e-05	4.81969
ENSG00000189184	PCDH18	0.398577	8.00901	6.56781e-26	8.60279e-25	24.0654
ENSG00000243766	HOTTIP	0.398252	2.68734	0.00055895	0.00158634	2.7996
ENSG00000171813	PWWP2B	0.398226	3.25464	0.000632575	0.00177462	2.75089
ENSG00000136859	ANGPTL2	0.398024	8.00859	1.94439e-26	2.59281e-25	24.5862
ENSG00000220323	HIST2H2BD	0.397977	2.31503	0.00390615	0.00933269	2.02999
ENSG00000163520	FBLN2	0.397353	9.64473	1.12041e-17	1.03593e-16	15.9847
ENSG00000187531	SIRT7	0.397217	4.39189	9.92914e-10	5.72165e-09	8.24248
ENSG00000157191	NECAP2	0.397011	6.27868	6.2821e-17	5.59482e-16	15.2522
ENSG00000168904	LRRC28	0.396637	3.03821	7.78262e-05	0.000255529	3.59256
ENSG00000097046	CDC7	0.39652	2.75657	0.00049839	0.00142874	2.84505
ENSG00000153956	CACNA2D1	0.395611	4.94543	5.17981e-11	3.28744e-10	9.48314
ENSG00000175147	TMEM51-AS1	0.395574	1.77794	0.0119219	0.0254583	1.59417
ENSG00000157538	VPS26C	0.395416	5.78847	1.21069e-15	1.00834e-14	13.9964
ENSG00000225377	NRSN2-AS1	0.395277	2.20398	0.00514573	0.0119279	1.92344
ENSG00000116668	SWT1	0.395068	2.27167	0.00355993	0.00857064	2.06699
ENSG00000151725	CENPU	0.395047	3.26374	0.000200534	0.000615345	3.21088
ENSG00000157796	WDR19	0.394974	5.14554	1.39562e-13	1.0388e-12	11.9835
ENSG00000226419	SLC16A1-AS1	0.394793	2.7033	0.00823869	0.0182855	1.73789
ENSG00000230487	PSMG3-AS1	0.394652	3.14519	6.42858e-05	0.000213539	3.67052
ENSG00000143771	CNIH4	0.393996	5.33351	2.6097e-14	2.02619e-13	12.6933
ENSG00000172264	MACROD2	0.393846	1.92955	0.00849053	0.0188021	1.72579
ENSG00000160753	RUSC1	0.393718	4.8897	1.44547e-11	9.4793e-11	10.0232
ENSG00000134215	VAV3	0.393394	1.97151	0.0104203	0.0225848	1.64618
ENSG00000011021	CLCN6	0.3928	4.94699	7.46162e-12	5.02945e-11	10.2985
ENSG00000167333	TRIM68	0.392794	3.58818	3.3553e-06	1.34094e-05	4.87259
ENSG00000120910	PPP3CC	0.392364	3.88739	5.14158e-06	2.00229e-05	4.69847
ENSG00000133104	SPART	0.392005	6.78464	2.50837e-20	2.5935e-19	18.5861
ENSG00000250462	LRRC37BP1	0.391164	2.47709	0.00173377	0.00447214	2.34948
ENSG00000135090	TAOK3	0.391144	5.55093	3.10281e-14	2.39896e-13	12.62
ENSG00000279716	AC006128.1	0.391023	2.89934	0.000276165	0.000827823	3.08206
ENSG00000171204	TMEM126B	0.39092	4.2353	1.33389e-08	6.88617e-08	7.16202
ENSG00000213047	DENND1B	0.390459	3.06915	8.10739e-05	0.000265367	3.57615
ENSG00000165879	FRAT1	0.390236	2.09802	0.00654188	0.0148087	1.82948
ENSG00000165124	SVEP1	0.389938	8.56405	2.00033e-26	2.665e-25	24.5743
ENSG00000092470	WDR76	0.389931	3.26903	0.000360805	0.00106024	2.97459
ENSG00000141013	GAS8	0.389878	3.84936	3.95809e-07	1.78241e-06	5.74899
ENSG00000100949	RABGGTA	0.389687	4.18916	3.27447e-08	1.64279e-07	6.78442
ENSG00000285278	AL138885.3	0.389212	2.3444	0.0104015	0.0225473	1.64691
ENSG00000110046	ATG2A	0.388925	4.97076	2.4994e-12	1.73374e-11	10.761
ENSG00000141458	NPC1	0.388853	6.43213	2.66435e-17	2.41064e-16	15.6179
ENSG00000240038	AMY2B	0.388827	1.82858	0.0159789	0.0330272	1.48113
ENSG00000164105	SAP30	0.388649	2.97645	0.000231789	0.000703511	3.15273
ENSG00000140750	ARHGAP17	0.388389	5.54995	8.37733e-12	5.61083e-11	10.251
ENSG00000054793	ATP9A	0.388371	6.63887	2.48484e-19	2.47396e-18	17.6066
ENSG00000154839	SKA1	0.388281	2.27411	0.0147529	0.0308091	1.51132
ENSG00000163879	DNALI1	0.38821	2.60458	0.000931675	0.00253508	2.59601
ENSG00000114573	ATP6V1A	0.388142	5.47467	6.32741e-14	4.80902e-13	12.3179
ENSG00000176826	FKBP9P1	0.388056	3.75472	0.000447887	0.00129223	2.88866
ENSG00000196961	AP2A1	0.388034	7.32008	7.59213e-21	8.02387e-20	19.0956
ENSG00000162222	TTC9C	0.387157	4.49747	6.94741e-07	3.02886e-06	5.51872
ENSG00000196154	S100A4	0.386963	8.16733	1.18918e-25	1.52917e-24	23.8155
ENSG00000196781	TLE1	0.386826	4.59883	3.3682e-10	2.01397e-09	8.69595
ENSG00000174485	DENND4A	0.386658	4.59717	1.54273e-09	8.73327e-09	8.05882
ENSG00000065809	FAM107B	0.386324	5.64734	3.65868e-15	2.97343e-14	13.5267
ENSG00000177426	TGIF1	0.386176	5.30278	3.21267e-13	2.34059e-12	11.6307
ENSG00000204991	SPIRE2	0.386109	2.19447	0.00642943	0.0145944	1.83581
ENSG00000162430	SELENON	0.385791	7.42417	1.40612e-22	1.58955e-21	20.7987
ENSG00000104154	SLC30A4	0.385722	4.36035	2.28324e-08	1.16087e-07	6.93522
ENSG00000256013	AC027277.1	0.38446	2.73416	0.00101517	0.00273807	2.56255
ENSG00000080561	MID2	0.38396	3.20509	6.80114e-05	0.000225155	3.64752
ENSG00000111674	ENO2	0.38394	4.31778	1.15628e-08	6.03676e-08	7.2192
ENSG00000177943	MAMDC4	0.383881	2.82324	0.000504727	0.0014455	2.83998
ENSG00000213445	SIPA1	0.383808	5.20436	1.486e-11	9.74074e-11	10.0114
ENSG00000181195	PENK	0.383613	4.87696	7.61251e-07	3.30711e-06	5.48055
ENSG00000184481	FOXO4	0.383523	4.11206	8.12935e-08	3.92588e-07	6.40606
ENSG00000205763	RP9P	0.383169	3.65116	3.20862e-06	1.28614e-05	4.89071
ENSG00000260121	AC138028.4	0.383133	4.48199	6.58863e-08	3.20537e-07	6.49412
ENSG00000106538	RARRES2	0.382694	4.42127	5.06091e-09	2.74807e-08	7.56097
ENSG00000125841	NRSN2	0.382476	5.89611	3.13503e-15	2.56337e-14	13.5912
ENSG00000134287	ARF3	0.382409	7.3006	1.37964e-21	1.5077e-20	19.8217
ENSG00000122678	POLM	0.382125	3.88419	1.89077e-06	7.83401e-06	5.10602
ENSG00000120860	WASHC3	0.38198	4.02727	3.83716e-07	1.72953e-06	5.76207
ENSG00000117280	RAB29	0.381938	3.613	7.03273e-05	0.000232407	3.63375
ENSG00000092964	DPYSL2	0.381794	7.6127	3.00197e-14	2.3222e-13	12.6341
ENSG00000246985	SOCS2-AS1	0.381683	2.78264	0.000633849	0.0017774	2.75022
ENSG00000143303	RRNAD1	0.381445	3.59339	4.35608e-06	1.71264e-05	4.76633
ENSG00000229809	ZNF688	0.381259	3.47735	0.00405296	0.00964602	2.01565
ENSG00000170312	CDK1	0.380927	4.05492	1.05013e-06	4.50513e-06	5.34629
ENSG00000164576	SAP30L	0.38083	6.03853	2.64225e-16	2.28567e-15	14.641
ENSG00000163374	YY1AP1	0.380708	5.06144	1.03608e-11	6.88314e-11	10.1622
ENSG00000143369	ECM1	0.380592	7.76166	1.3345e-17	1.22772e-16	15.9109
ENSG00000134802	SLC43A3	0.380292	4.24846	2.83876e-08	1.43198e-07	6.84406
ENSG00000172965	MIR4435-2HG	0.380075	5.86427	6.23489e-09	3.35838e-08	7.47387
ENSG00000012822	CALCOCO1	0.379715	7.3668	2.99453e-19	2.96543e-18	17.5279
ENSG00000072135	PTPN18	0.379642	4.58656	9.74915e-09	5.13159e-08	7.28975
ENSG00000165983	PTER	0.379362	3.05623	0.000173851	0.000539971	3.26763
ENSG00000067182	TNFRSF1A	0.378984	7.47816	3.27511e-20	3.37917e-19	18.4712
ENSG00000174738	NR1D2	0.378919	4.75172	2.84072e-10	1.70547e-09	8.76816
ENSG00000134871	COL4A2	0.378852	9.78339	2.2044e-29	3.18066e-28	27.4975
ENSG00000144746	ARL6IP5	0.378501	6.5983	7.14727e-18	6.67094e-17	16.1758
ENSG00000140993	TIGD7	0.378261	2.42558	0.00289787	0.00711465	2.14785
ENSG00000161813	LARP4	0.378172	5.49444	4.03518e-14	3.09809e-13	12.5089
ENSG00000139190	VAMP1	0.377988	3.57662	8.10158e-06	3.07157e-05	4.51264
ENSG00000136280	CCM2	0.377777	5.73338	8.19313e-15	6.5399e-14	13.1844
ENSG00000116096	SPR	0.37757	4.1047	3.48018e-06	1.38747e-05	4.85778
ENSG00000156599	ZDHHC5	0.377532	7.15454	1.22021e-20	1.27863e-19	18.8933
ENSG00000176563	CNTD1	0.377142	4.11815	1.36919e-06	5.78819e-06	5.23746
ENSG00000281376	ABALON	0.377058	5.20162	8.24643e-11	5.14097e-10	9.28895
ENSG00000137824	RMDN3	0.376674	5.34507	7.62709e-13	5.45716e-12	11.263
ENSG00000179029	TMEM107	0.376655	2.15009	0.0075652	0.0169178	1.77166
ENSG00000259357	AL590133.2	0.376542	4.54774	6.68089e-09	3.58555e-08	7.44544
ENSG00000177628	GBA	0.376428	6.18266	5.72909e-15	4.60541e-14	13.3367
ENSG00000245849	RAD51-AS1	0.376416	2.58606	0.00202386	0.00513788	2.28922
ENSG00000206530	CFAP44	0.376407	3.43622	2.51912e-05	8.8873e-05	4.05123
ENSG00000153814	JAZF1	0.37639	4.46992	4.33677e-09	2.36355e-08	7.62644
ENSG00000182472	CAPN12	0.376099	4.01352	8.0637e-06	3.05804e-05	4.51456
ENSG00000157654	PALM2-AKAP2	0.375988	9.06365	1.76782e-23	2.07958e-22	21.682
ENSG00000234617	SNRK-AS1	0.375745	2.63273	0.00127525	0.00337787	2.47136
ENSG00000187193	MT1X	0.375657	2.73226	0.00767497	0.0171295	1.76625
ENSG00000111252	SH2B3	0.375468	6.9662	7.67008e-20	7.79208e-19	18.1083
ENSG00000186153	WWOX	0.375446	2.40259	0.00307593	0.0075094	2.12439
[truncated: 5,570 more rows]

## Sheet: FDR<0.05 FC>2
Ensembl_ID	Gene_Symbol	logFC	logCPM	PValue	FDR	-LOG10(FDR)
ENSG00000226025	AC005515.1	13.6076	4.49479	0	0	325
ENSG00000204252	HLA-DOA	12.4811	3.30358	0	0	325
ENSG00000204287	HLA-DRA	10.8234	6.74064	0	0	325
ENSG00000131203	IDO1	10.7826	8.68935	0	0	325
ENSG00000135114	OASL	10.4055	1.20508	2.24996e-84	8.04921e-83	82.0942
ENSG00000089127	OAS1	10.359	4.61645	0	0	325
ENSG00000225492	GBP1P1	10.0677	4.71206	0	0	325
ENSG00000162654	GBP4	10.0002	8.48021	0	0	325
ENSG00000140968	IRF8	9.98878	0.798576	2.55477e-63	6.8258e-62	61.1658
ENSG00000138755	CXCL9	9.94597	4.17453	0	0	325
ENSG00000198502	HLA-DRB5	9.6448	0.467619	3.64315e-47	7.76733e-46	45.1097
ENSG00000154451	GBP5	9.58453	6.5392	0	0	325
ENSG00000237988	OR2I1P	9.56074	0.387323	4.50025e-47	9.51234e-46	45.0217
ENSG00000286548		9.47136	0.302377	2.29703e-44	4.68118e-43	42.3296
ENSG00000144837	PLA1A	9.33866	0.176894	1.87396e-40	3.51368e-39	38.4542
ENSG00000130303	BST2	9.302	5.96656	0	0	325
ENSG00000183347	GBP6	9.20643	0.0526519	7.64915e-37	1.34224e-35	34.8722
ENSG00000196126	HLA-DRB1	9.13689	3.72142	0	0	325
ENSG00000019582	CD74	9.11799	8.76626	0	0	325
ENSG00000225101	OR52K3P	8.41467	-0.671044	1.70345e-21	1.85472e-20	19.7317
ENSG00000268088	AC093063.1	8.36583	-0.714294	2.82467e-20	2.91817e-19	18.5349
ENSG00000006210	CX3CL1	8.3468	1.99181	2.08758e-145	1.25382e-143	142.902
ENSG00000169245	CXCL10	8.27142	3.13488	1.56356e-300	1.63841e-298	297.786
ENSG00000100336	APOL4	8.27065	6.01491	0	0	325
ENSG00000196735	HLA-DQA1	8.18013	1.02229	7.57104e-74	2.33533e-72	71.6317
ENSG00000234518	PTGES3P1	7.74463	2.85202	4.27401e-215	3.52785e-213	212.452
ENSG00000096996	IL12RB1	7.59718	1.25147	2.44663e-81	8.44601e-80	79.0733
ENSG00000242574	HLA-DMB	7.59409	4.02851	0	0	325
ENSG00000121858	TNFSF10	7.51011	2.61369	1.25935e-201	9.59116e-200	199.018
ENSG00000100342	APOL1	7.44243	6.37277	0	0	325
ENSG00000133321	RARRES3	7.4091	6.88469	0	0	325
ENSG00000136514	RTP4	7.35694	1.90517	1.08662e-136	6.12777e-135	134.213
ENSG00000254287	AC007991.4	7.23798	0.903654	1.06072e-59	2.68819e-58	57.5705
ENSG00000168334	XIRP1	7.16332	4.76937	0	0	325
ENSG00000111335	OAS2	7.11463	6.26647	0	0	325
ENSG00000168062	BATF2	7.11305	6.39878	0	0	325
ENSG00000162645	GBP2	6.96845	9.16103	0	0	325
ENSG00000137959	IFI44L	6.9041	6.09119	0	0	325
ENSG00000113263	ITK	6.82156	1.92705	9.64407e-76	3.05775e-74	73.5146
ENSG00000186472	PCLO	6.78044	0.46739	2.46146e-49	5.43618e-48	47.2647
ENSG00000169248	CXCL11	6.6711	2.1753	7.58799e-161	4.77075e-159	158.321
ENSG00000079385	CEACAM1	6.55263	3.30143	8.75066e-225	7.34608e-223	222.134
ENSG00000117228	GBP1	6.40256	10.4881	0	0	325
ENSG00000163568	AIM2	6.35316	3.01807	3.3887e-266	3.20949e-264	263.494
ENSG00000027644	INSRR	6.24729	-0.0275461	9.77259e-35	1.62601e-33	32.7889
ENSG00000128284	APOL3	6.23248	5.67833	0	0	325
ENSG00000119922	IFIT2	6.19819	6.73266	0	0	325
ENSG00000130487	KLHDC7B	6.17119	1.99414	1.89557e-129	1.00745e-127	126.997
ENSG00000119917	IFIT3	6.17027	7.8479	0	0	325
ENSG00000108700	CCL8	6.07873	1.90436	1.16072e-133	6.39914e-132	131.194
ENSG00000155962	CLIC2	6.03802	4.12776	0	0	325
ENSG00000165949	IFI27	6.02427	3.62509	0	0	325
ENSG00000134326	CMPK2	6.00333	5.1271	0	0	325
ENSG00000010030	ETV7	5.96299	4.80861	0	0	325
ENSG00000231389	HLA-DPA1	5.94547	5.93062	0	0	325
ENSG00000134321	RSAD2	5.90622	3.26848	0	0	325
ENSG00000135378	PRRG4	5.89189	-0.347895	3.26025e-27	4.43148e-26	25.3535
ENSG00000102524	TNFSF13B	5.84427	3.44139	0	0	325
ENSG00000204257	HLA-DMA	5.84366	5.94605	0	0	325
ENSG00000133106	EPSTI1	5.68874	5.55702	0	0	325
ENSG00000188820	CALHM6	5.66078	0.279741	3.67042e-43	7.29885e-42	41.1367
ENSG00000197142	ACSL5	5.66056	4.60753	0	0	325
ENSG00000142621	FHAD1	5.58626	0.211586	4.68777e-41	8.93701e-40	39.0488
ENSG00000137965	IFI44	5.57715	5.0102	0	0	325
ENSG00000157601	MX1	5.5605	6.64178	0	0	325
ENSG00000146006	LRRTM2	5.41693	2.01057	9.29215e-131	5.01064e-129	128.3
ENSG00000125347	IRF1	5.40604	9.04743	0	0	325
ENSG00000287733		5.39699	0.561352	1.7283e-52	3.9962e-51	50.3984
ENSG00000256262	USP30-AS1	5.3499	1.061	9.47972e-75	2.97373e-73	72.5267
ENSG00000221963	APOL6	5.07828	7.52767	0	0	325
ENSG00000228318	AP001610.1	5.07083	-0.249216	5.10055e-29	7.30946e-28	27.1361
ENSG00000168394	TAP1	5.05276	9.59444	0	0	325
ENSG00000198400	NTRK1	4.9901	-0.0417264	1.02101e-31	1.55041e-30	29.8096
ENSG00000120217	CD274	4.90079	5.9875	0	0	325
ENSG00000187608	ISG15	4.86071	6.7191	0	0	325
ENSG00000197536	C5orf56	4.81654	7.02474	0	0	325
ENSG00000177409	SAMD9L	4.81079	7.64935	0	0	325
ENSG00000258666	AL157871.4	4.76606	1.22086	4.97023e-81	1.70383e-79	78.7686
ENSG00000159871	LYPD5	4.73389	0.495371	8.81837e-50	1.95633e-48	47.7086
ENSG00000204261	PSMB8-AS1	4.73274	6.50585	0	0	325
ENSG00000241106	HLA-DOB	4.71493	-0.281629	4.07783e-28	5.67326e-27	26.2462
ENSG00000142583	SLC2A5	4.69873	-0.568745	1.06535e-22	1.21082e-21	20.9169
ENSG00000180616	SSTR2	4.68088	1.04721	3.68855e-71	1.1032e-69	68.9573
ENSG00000168961	LGALS9	4.6479	3.60344	5.32022e-200	4.01053e-198	197.397
ENSG00000141574	SECTM1	4.60929	9.29025	0	0	325
ENSG00000115267	IFIH1	4.60304	4.84675	0	0	325
ENSG00000196503	ARL9	4.54896	0.716868	1.27424e-55	3.07628e-54	53.512
ENSG00000140105	WARS	4.50952	11.1402	0	0	325
ENSG00000279296	PRAL	4.43723	5.92897	0	0	325
ENSG00000204397	CARD16	4.4115	1.36483	7.69897e-72	2.32622e-70	69.6333
ENSG00000163131	CTSS	4.38879	5.99345	0	0	325
ENSG00000111331	OAS3	4.38121	6.87719	0	0	325
ENSG00000254838	GVINP1	4.37523	1.88291	2.76678e-116	1.31444e-114	113.881
ENSG00000002549	LAP3	4.37163	9.23926	0	0	325
ENSG00000126709	IFI6	4.36704	7.79098	0	0	325
ENSG00000132530	XAF1	4.36339	6.61024	0	0	325
ENSG00000128335	APOL2	4.34781	8.13598	0	0	325
ENSG00000082074	FYB1	4.30652	-0.400489	1.75001e-23	2.06027e-22	21.6861
ENSG00000204642	HLA-F	4.28036	6.99658	0	0	325
ENSG00000164342	TLR3	4.24921	3.08765	6.13413e-260	5.6293e-258	257.25
ENSG00000138642	HERC6	4.2248	4.81916	0	0	325
ENSG00000164116	GUCY1A1	4.19717	0.163594	9.72106e-35	1.61926e-33	32.7907
ENSG00000137496	IL18BP	4.1189	7.42555	0	0	325
ENSG00000225864	HCG4P11	4.09404	4.45515	0	0	325
ENSG00000131979	GCH1	4.08512	1.31587	1.83347e-74	5.71509e-73	72.243
ENSG00000025708	TYMP	4.08489	6.66555	0	0	325
ENSG00000104043	ATP8B4	4.08088	0.0642254	1.65156e-27	2.26152e-26	25.6456
ENSG00000000971	CFH	4.05717	6.9902	0	0	325
ENSG00000240065	PSMB9	4.05149	6.24943	0	0	325
ENSG00000185745	IFIT1	4.04556	5.48422	0	0	325
ENSG00000160190	SLC37A1	4.00674	0.126824	5.92644e-32	9.07391e-31	30.0422
ENSG00000068079	IFI35	3.97652	6.25093	0	0	325
ENSG00000111801	BTN3A3	3.96956	5.85998	0	0	325
ENSG00000204267	TAP2	3.94467	6.94173	0	0	325
ENSG00000179044	EXOC3L1	3.90354	-0.0845942	9.62318e-27	1.29847e-25	24.8866
ENSG00000173193	PARP14	3.89729	8.5634	0	0	325
ENSG00000197584	KCNMB2	3.89161	0.834189	2.9359e-46	6.12683e-45	44.2128
ENSG00000164509	IL31RA	3.88345	0.343633	2.36388e-35	4.01452e-34	33.3964
ENSG00000114805	PLCH1	3.87121	0.426135	1.21299e-37	2.17236e-36	35.6631
ENSG00000115415	STAT1	3.82523	10.655	0	0	325
ENSG00000155629	PIK3AP1	3.82283	-0.436523	7.37904e-20	7.50863e-19	18.1244
ENSG00000185338	SOCS1	3.82247	5.94775	0	0	325
ENSG00000249502	AC006160.1	3.80506	0.278502	9.23047e-28	1.26983e-26	25.8963
ENSG00000008516	MMP25	3.80485	2.65744	5.21819e-172	3.47292e-170	169.459
ENSG00000216490	IFI30	3.80017	-0.454762	1.42161e-19	1.42692e-18	17.8456
ENSG00000277893	SRD5A2	3.79939	3.6773	5.17172e-290	5.3435e-288	287.272
ENSG00000162772	ATF3	3.79467	4.18812	0	0	325
ENSG00000101670	LIPG	3.7623	2.06683	8.53927e-76	2.71328e-74	73.5665
ENSG00000173762	CD7	3.75796	4.63403	0	0	325
ENSG00000101347	SAMHD1	3.74168	7.70422	0	0	325
ENSG00000229776	C4B-AS1	3.69992	-0.127987	3.38943e-24	4.10146e-23	22.3871
ENSG00000162981	FAM84A	3.65621	-0.569348	2.65019e-17	2.39929e-16	15.6199
ENSG00000261971	MMP25-AS1	3.61423	4.58455	0	0	325
ENSG00000008517	IL32	3.61326	4.29153	0	0	325
ENSG00000183486	MX2	3.57706	4.73859	0	0	325
ENSG00000101342	TLDC2	3.56435	2.34517	7.81093e-81	2.65914e-79	78.5753
ENSG00000137628	DDX60	3.55618	5.73558	0	0	325
ENSG00000108387	2020-09-04	3.54569	3.36435	8.74053e-232	7.50822e-230	229.124
ENSG00000138646	HERC5	3.51754	-0.530252	6.84169e-17	6.08218e-16	15.2159
ENSG00000166278	C2	3.51434	0.0376774	1.44944e-25	1.85415e-24	23.7319
ENSG00000172296	SPTLC3	3.51172	2.70584	2.11855e-161	1.33768e-159	158.874
ENSG00000158714	SLAMF8	3.50477	3.79186	2.63504e-211	2.13916e-209	208.67
ENSG00000108688	CCL7	3.49623	4.0641	4.44332e-203	3.43718e-201	200.464
ENSG00000232934	AL157786.1	3.4622	0.174825	3.46285e-19	3.41091e-18	17.4671
ENSG00000204592	HLA-E	3.45392	10.8889	0	0	325
ENSG00000184979	USP18	3.40773	3.47145	9.99119e-184	7.02952e-182	181.153
ENSG00000205220	PSMB10	3.38131	5.64733	0	0	325
ENSG00000157873	TNFRSF14	3.34534	5.63946	0	0	325
ENSG00000161921	CXCL16	3.34072	2.91363	5.31588e-174	3.5864e-172	171.445
ENSG00000138496	PARP9	3.30876	6.59175	0	0	325
ENSG00000185880	TRIM69	3.25944	5.06355	0	0	325
ENSG00000087494	PTHLH	3.25111	1.73389	1.87927e-75	5.93297e-74	73.2267
ENSG00000123609	NMI	3.24387	4.57601	0	0	325
ENSG00000170703	TTLL6	3.23138	-0.282734	5.26831e-18	4.94846e-17	16.3055
ENSG00000244731	C4A	3.19255	2.42485	2.50147e-74	7.76454e-73	72.1099
ENSG00000090339	ICAM1	3.19178	7.46568	0	0	325
ENSG00000225963	AC009950.1	3.18422	1.5453	1.74524e-64	4.74005e-63	62.3242
ENSG00000224389	C4B	3.16836	2.75183	7.13899e-66	1.96422e-64	63.7068
ENSG00000223865	HLA-DPB1	3.15564	4.9023	0	0	325
ENSG00000117226	GBP3	3.15431	7.31964	0	0	325
ENSG00000134470	IL15RA	3.13328	5.01365	0	0	325
ENSG00000172183	ISG20	3.12602	3.24055	3.81058e-192	2.77347e-190	189.557
ENSG00000163840	DTX3L	3.09182	6.76491	0	0	325
ENSG00000147647	DPYS	3.09007	-0.49254	6.34098e-15	5.08897e-14	13.2934
ENSG00000177989	ODF3B	3.08491	3.11566	1.73629e-179	1.2044e-177	176.919
ENSG00000026950	BTN3A1	3.04801	6.56254	0	0	325
ENSG00000186470	BTN3A2	3.04598	6.94944	0	0	325
ENSG00000135899	SP110	3.04023	5.32603	0	0	325
ENSG00000144596	GRIP2	3.0313	2.85321	2.37267e-136	1.33294e-134	133.875
ENSG00000104951	IL4I1	3.00845	1.48304	2.76829e-56	6.74942e-55	54.1707
ENSG00000107201	DDX58	2.98799	5.24729	0	0	325
ENSG00000179583	CIITA	2.97424	6.91409	0	0	325
ENSG00000041353	RAB27B	2.969	4.06407	4.85601e-203	3.73685e-201	200.427
ENSG00000267607	AC011511.5	2.93141	4.9921	7.80786e-201	5.91596e-199	198.228
ENSG00000100911	PSME2	2.90462	7.64636	0	0	325
ENSG00000185885	IFITM1	2.90324	8.70683	0	0	325
ENSG00000120337	TNFSF18	2.89976	2.85564	1.16774e-137	6.66153e-136	135.176
ENSG00000286248		2.88251	1.24528	2.64094e-45	5.44971e-44	43.2636
ENSG00000173821	RNF213	2.87827	8.80996	0	0	325
ENSG00000239713	APOBEC3G	2.85516	3.83898	2.16389e-258	1.97354e-256	255.705
ENSG00000070731	ST6GALNAC2	2.85232	1.88035	4.71567e-70	1.38793e-68	67.8576
ENSG00000185291	IL3RA	2.8094	2.06886	2.51752e-63	6.73848e-62	61.1714
ENSG00000206337	HCP5	2.80553	2.5339	5.28007e-106	2.34979e-104	103.629
ENSG00000059378	PARP12	2.8024	5.11673	0	0	325
ENSG00000140511	HAPLN3	2.80231	6.39953	0	0	325
ENSG00000116663	FBXO6	2.78541	3.65953	2.72771e-178	1.88327e-176	175.725
ENSG00000123685	BATF3	2.78345	3.01205	4.88344e-145	2.90939e-143	142.536
ENSG00000156587	UBE2L6	2.78315	6.89013	0	0	325
ENSG00000108691	CCL2	2.78146	8.21589	0	0	325
ENSG00000140853	NLRC5	2.77254	7.12689	0	0	325
ENSG00000089041	P2RX7	2.76531	2.65316	6.17782e-91	2.38322e-89	88.6228
ENSG00000101017	CD40	2.76352	2.01462	1.1667e-72	3.55423e-71	70.4493
ENSG00000110446	SLC15A3	2.7583	5.50911	0	0	325
ENSG00000153495	TEX29	2.74636	0.548531	1.69273e-26	2.26131e-25	24.6456
ENSG00000164308	ERAP2	2.73317	3.29144	1.39573e-168	9.08451e-167	166.042
ENSG00000170379	TCAF2	2.72077	2.39586	4.05727e-91	1.57339e-89	88.8032
ENSG00000135148	TRAFD1	2.71205	6.84313	0	0	325
ENSG00000141682	PMAIP1	2.70702	5.54975	0	0	325
ENSG00000253882	AC099548.2	2.70101	0.125274	2.69731e-19	2.68008e-18	17.5719
ENSG00000204264	PSMB8	2.68599	6.6105	0	0	325
ENSG00000188313	PLSCR1	2.66547	5.97988	0	0	325
ENSG00000158089	GALNT14	2.66445	2.19889	5.88135e-78	1.89731e-76	75.7219
ENSG00000108679	LGALS3BP	2.66161	7.49346	0	0	325
ENSG00000164136	IL15	2.65624	3.38258	6.94489e-170	4.56048e-168	167.341
ENSG00000116514	RNF19B	2.65215	4.8215	3.6138e-281	3.60769e-279	278.443
ENSG00000168899	VAMP5	2.6496	6.66949	0	0	325
ENSG00000008735	MAPK8IP2	2.64289	0.137352	1.16798e-18	1.1213e-17	16.9503
ENSG00000171509	RXFP1	2.62606	0.620209	8.18826e-26	1.06404e-24	23.973
ENSG00000149131	SERPING1	2.62481	8.9658	0	0	325
ENSG00000184371	CSF1	2.62325	8.21494	0	0	325
ENSG00000234290	AC116366.1	2.6173	2.20171	1.42793e-75	4.51771e-74	73.3451
ENSG00000185507	IRF7	2.61447	3.10436	6.78832e-124	3.44665e-122	121.463
ENSG00000124493	GRM4	2.60966	2.57299	1.78815e-85	6.45964e-84	83.1898
ENSG00000264672	SEPT4-AS1	2.60135	-0.189223	1.31403e-14	1.03934e-13	12.9832
ENSG00000261884	AC040162.1	2.59887	2.62262	7.08247e-100	2.9813e-98	97.5256
ENSG00000168811	IL12A	2.59864	0.637694	1.91116e-25	2.43846e-24	23.6129
ENSG00000108950	FAM20A	2.59758	6.91979	0	0	325
ENSG00000237352	LINC01358	2.58563	0.341561	9.21621e-21	9.7056e-20	19.013
ENSG00000198879	SFMBT2	2.5826	0.196359	1.18098e-19	1.18782e-18	17.9253
ENSG00000090554	FLT3LG	2.56428	1.46145	6.99517e-44	1.41387e-42	41.8496
ENSG00000132274	TRIM22	2.54113	8.10814	0	0	325
ENSG00000143226	FCGR2A	2.53869	-0.299971	7.40755e-13	5.30522e-12	11.2753
ENSG00000065320	NTN1	2.52863	4.79556	5.66595e-271	5.544e-269	268.256
ENSG00000128849	CGNL1	2.52836	0.548258	9.00236e-23	1.02552e-21	20.9891
ENSG00000234745	HLA-B	2.52286	10.4856	0	0	325
ENSG00000132109	TRIM21	2.51762	5.9149	0	0	325
ENSG00000135052	GOLM1	2.51409	7.88723	0	0	325
ENSG00000078018	MAP2	2.50182	5.358	0	0	325
ENSG00000271581	AL671883.2	2.46071	5.96193	0	0	325
ENSG00000158125	XDH	2.4439	2.78314	4.76194e-75	1.49697e-73	72.8248
ENSG00000092010	PSME1	2.44206	7.54936	0	0	325
ENSG00000130589	HELZ2	2.44076	6.48296	0	0	325
ENSG00000073331	ALPK1	2.43033	4.23849	3.78009e-252	3.42644e-250	249.465
ENSG00000120658	ENOX1	2.42462	2.78439	3.5978e-100	1.52314e-98	97.8173
ENSG00000163251	FZD5	2.42268	1.68827	3.84246e-47	8.16869e-46	45.0878
ENSG00000168404	MLKL	2.40145	5.18742	2.03252e-222	1.69664e-220	219.77
ENSG00000168405	CMAHP	2.39041	1.93611	3.98238e-47	8.44185e-46	45.0736
ENSG00000028137	TNFRSF1B	2.38026	3.3663	1.12884e-142	6.59234e-141	140.181
ENSG00000070759	TESK2	2.37798	2.82591	4.13288e-94	1.65933e-92	91.7801
ENSG00000263069	AC124319.2	2.37001	4.28118	7.13435e-230	6.09307e-228	227.215
ENSG00000129667	RHBDF2	2.36464	5.10852	2.27544e-228	1.92112e-226	225.716
ENSG00000157111	TMEM171	2.34666	1.12428	1.19151e-30	1.76752e-29	28.7526
ENSG00000235505	AP002004.1	2.33612	0.207992	2.33483e-16	2.02567e-15	14.6934
ENSG00000154175	ABI3BP	2.3325	2.90734	1.37356e-101	5.88242e-100	99.2304
ENSG00000143333	RGS16	2.30794	2.0409	1.75923e-53	4.13237e-52	51.3838
ENSG00000230417	LINC00595	2.30742	0.231219	2.67871e-16	2.31585e-15	14.6353
ENSG00000151364	KCTD14	2.28938	1.92792	5.82101e-51	1.30906e-49	48.883
ENSG00000182179	UBA7	2.28907	6.43732	0	0	325
ENSG00000166710	B2M	2.27242	11.6686	0	0	325
ENSG00000113504	SLC12A7	2.26586	6.15894	0	0	325
ENSG00000152778	IFIT5	2.25976	5.64773	0	0	325
ENSG00000170745	KCNS3	2.24917	3.52325	4.48813e-92	1.78258e-90	89.749
ENSG00000137198	GMPR	2.23904	4.18342	5.25573e-147	3.18251e-145	144.497
ENSG00000096968	JAK2	2.23439	5.18461	3.25272e-282	3.2917e-280	279.483
ENSG00000243649	CFB	2.23256	1.93825	8.29195e-49	1.82312e-47	46.7392
ENSG00000178685	PARP10	2.21303	3.89321	2.40087e-164	1.529e-162	161.816
ENSG00000139192	TAPBPL	2.19235	5.28147	1.57629e-270	1.53222e-268	267.815
ENSG00000138135	CH25H	2.19032	1.46905	2.3875e-33	3.80944e-32	31.4191
ENSG00000176406	RIMS2	2.17764	0.340768	3.78765e-14	2.91624e-13	12.5352
ENSG00000259321	AL136295.2	2.16856	0.136327	5.17612e-14	3.94823e-13	12.4036
ENSG00000112139	MDGA1	2.1649	5.03274	3.20276294784998e-312	3.40437572334414e-310	309.468
ENSG00000183153	GJD3	2.16212	4.7785	4.10904e-261	3.79444e-259	258.421
ENSG00000137727	ARHGAP20	2.14121	3.09934	4.119e-94	1.65826e-92	91.7803
ENSG00000286162		2.13494	1.54513	7.89257e-34	1.27446e-32	31.8947
ENSG00000254829	AP003032.2	2.13416	-0.268155	1.45053e-10	8.87438e-10	9.05186
ENSG00000162433	AK4	2.1281	2.52535	1.50683e-63	4.04054e-62	61.3936
ENSG00000139597	N4BP2L1	2.12292	1.61272	1.77582e-34	2.93487e-33	32.5324
ENSG00000170581	STAT2	2.11052	8.5154	0	0	325
ENSG00000253958	CLDN23	2.1009	2.84189	7.84405e-57	1.92838e-55	54.7148
ENSG00000128203	ASPHD2	2.08586	2.82629	2.04915e-79	6.80365e-78	77.1673
ENSG00000183615	FAM167B	2.07971	2.84807	2.41318e-79	7.99432e-78	77.0972
ENSG00000181381	DDX60L	2.07562	5.33566	3.17298839072165e-319	3.39716672499695e-317	316.469
ENSG00000230438	SERPINB9P1	2.07199	1.40364	5.20325e-30	7.59664e-29	28.1194
ENSG00000135605	TEC	2.06285	0.528667	1.79165e-16	1.56544e-15	14.8054
ENSG00000112297	CRYBG1	2.06067	4.13043	1.3521e-157	8.42921e-156	155.074
ENSG00000230266	XXYLT1-AS2	2.04534	0.661514	9.70387e-18	8.99465e-17	16.046
ENSG00000137752	CASP1	2.04241	6.03644	3.62764e-265	3.41391e-263	262.467
ENSG00000136869	TLR4	2.03693	5.08804	5.88648e-222	4.88611e-220	219.311
ENSG00000167550	RHEBL1	2.03344	-0.130262	3.74352e-10	2.22936e-09	8.65182
ENSG00000128394	APOBEC3F	2.0224	2.79399	8.4881e-74	2.61274e-72	71.5829
ENSG00000136040	PLXNC1	2.00647	6.00338	0	0	325
ENSG00000255150	EID3	2.0057	0.9101	1.76598e-20	1.83232e-19	18.737
ENSG00000175899	A2M	2.00317	7.9818	0	0	325
ENSG00000256029	AL590560.1	2.00124	3.16116	8.24674e-87	3.04614e-85	84.5163
ENSG00000138347	MYPN	1.98424	5.17868	2.37544e-203	1.84722e-201	200.733
ENSG00000067066	SP100	1.98045	7.18789	0	0	325
ENSG00000100918	REC8	1.97531	2.52576	4.20919e-59	1.05587e-57	56.9764
ENSG00000145287	PLAC8	1.96341	0.85917	8.59587e-19	8.31722e-18	17.08
ENSG00000256043	CTSO	1.96125	5.72457	0	0	325
ENSG00000145362	ANK2	1.9577	3.28639	1.99377e-86	7.23783e-85	84.1404
ENSG00000140464	PML	1.95748	6.8084	0	0	325
ENSG00000146859	TMEM140	1.95059	5.04489	2.59026e-233	2.23808e-231	230.65
ENSG00000287263		1.94831	3.13335	1.78314e-86	6.48913e-85	84.1878
ENSG00000124201	ZNFX1	1.9418	7.97213	0	0	325
ENSG00000161381	PLXDC1	1.93785	0.286053	2.40438e-12	1.66861e-11	10.7776
ENSG00000135604	STX11	1.9372	0.644127	4.77092e-16	4.07459e-15	14.3899
ENSG00000114127	XRN1	1.93253	6.92134	0	0	325
ENSG00000119514	GALNT12	1.9308	2.41925	1.70853e-37	3.04873e-36	35.5159
ENSG00000108771	DHX58	1.91989	3.2045	4.20283e-87	1.56415e-85	84.8057
ENSG00000213928	IRF9	1.9187	3.08797	1.64815e-81	5.70291e-80	79.2439
ENSG00000221866	PLXNA4	1.91589	-0.252442	8.37758e-09	4.45087e-08	7.35155
ENSG00000254413	CHKB-CPT1B	1.91589	-0.252444	8.37758e-09	4.45087e-08	7.35155
ENSG00000164307	ERAP1	1.9121	7.32104	0	0	325
ENSG00000255690	TRIL	1.90296	1.79504	3.47908e-33	5.50948e-32	31.2589
ENSG00000013374	NUB1	1.89365	6.87785	0	0	325
ENSG00000161653	NAGS	1.88974	1.21238	1.96756e-22	2.21575e-21	20.6545
ENSG00000146411	SLC2A12	1.85384	3.15864	1.1423e-59	2.88997e-58	57.5391
ENSG00000100784	RPS6KA5	1.85051	0.999496	4.56787e-19	4.47845e-18	17.3489
ENSG00000237807	AC022034.2	1.84288	0.635568	1.90005e-14	1.48693e-13	12.8277
ENSG00000287543		1.83994	1.03334	4.98205e-18	4.68255e-17	16.3295
ENSG00000137571	SLCO5A1	1.83812	-0.252282	3.33144e-08	1.66968e-07	6.77737
ENSG00000173083	HPSE	1.82842	1.85858	4.5978e-33	7.24999e-32	31.1397
ENSG00000001617	SEMA3F	1.82811	5.32598	2.35622e-241	2.05995e-239	238.686
ENSG00000185015	CA13	1.82733	1.20584	3.09233e-21	3.31561e-20	19.4794
ENSG00000104312	RIPK2	1.82625	5.68907	6.31712e-288	6.48162e-286	285.188
ENSG00000186088	GSAP	1.82522	3.35942	2.7692e-67	7.82313e-66	65.1066
ENSG00000138439	FAM117B	1.82216	3.24914	2.18834e-70	6.45364e-69	68.1902
ENSG00000167371	PRRT2	1.81732	4.83415	2.41562e-174	1.63719e-172	171.786
ENSG00000204516	MICB	1.78771	4.88957	8.10097e-206	6.40063e-204	203.194
ENSG00000163694	RBM47	1.77727	0.218352	1.26822e-10	7.78155e-10	9.10893
ENSG00000165923	AGBL2	1.76626	0.0736326	2.24186e-09	1.25089e-08	7.90278
ENSG00000138134	STAMBPL1	1.76506	4.73103	3.15161e-189	2.26044e-187	186.646
ENSG00000137393	RNF144B	1.76481	0.480128	2.21503e-12	1.53937e-11	10.8127
ENSG00000187260	WDR86	1.76372	2.45496	4.66443e-46	9.70662e-45	44.0129
ENSG00000046653	GPM6B	1.76134	4.21051	4.2141e-125	2.15444e-123	122.667
ENSG00000286940		1.73903	1.00597	5.49852e-17	4.91474e-16	15.3085
ENSG00000155363	MOV10	1.73492	6.73448	1.11576e-305	1.17753e-303	302.929
ENSG00000285744		1.71392	2.20794	1.83822e-34	3.03447e-33	32.5179
ENSG00000204525	HLA-C	1.71125	10.9935	5.31089e-262	4.93512e-260	259.307
ENSG00000272463	AL357054.4	1.70985	-0.073393	3.90937e-08	1.95138e-07	6.70966
ENSG00000187764	SEMA4D	1.70847	1.82368	1.81148e-28	2.53934e-27	26.5953
ENSG00000198959	TGM2	1.69327	10.735	2.47778e-262	2.31704e-260	259.635
ENSG00000250508	AP000808.1	1.69026	0.229711	1.0218e-09	5.87891e-09	8.2307
ENSG00000231925	TAPBP	1.67116	7.5221	0	0	325
ENSG00000005059	MCUB	1.66744	3.84679	3.10292e-105	1.36853e-103	102.864
ENSG00000223749	MIR503HG	1.66513	4.41631	1.96239e-80	6.66536e-79	78.1762
ENSG00000187688	TRPV2	1.66274	4.01799	7.69473e-106	3.4141e-104	103.467
ENSG00000142089	IFITM3	1.66041	9.84152	3.6615e-177	2.51621e-175	174.599
ENSG00000143178	TBX19	1.66037	1.36542	1.3464e-18	1.29008e-17	16.8894
ENSG00000054654	SYNE2	1.65844	4.54045	1.09304e-86	3.9999e-85	84.398
ENSG00000164674	SYTL3	1.65606	1.8947	1.11835e-23	1.32933e-22	21.8764
ENSG00000178860	MSC	1.64635	4.48635	6.08557e-63	1.60275e-61	60.7951
ENSG00000166793	YPEL4	1.64349	1.3959	3.90084e-20	4.00799e-19	18.3971
ENSG00000264739	AC093484.2	1.6422	0.0343916	2.08569e-08	1.06446e-07	6.97287
ENSG00000137767	SQOR	1.64107	5.32992	2.1845e-127	1.14861e-125	124.94
ENSG00000124226	RNF114	1.64099	6.9706	2.40322e-298	2.50053e-296	295.602
ENSG00000163565	IFI16	1.6379	7.58381	0	0	325
ENSG00000137462	TLR2	1.63168	2.30508	5.6734e-35	9.5255e-34	33.0211
ENSG00000171877	FRMD5	1.63102	1.27308	3.0257e-18	2.86569e-17	16.5428
ENSG00000188641	DPYD	1.62867	5.81944	1.15849e-239	1.00686e-237	236.997
ENSG00000182326	C1S	1.62398	10.7764	0	0	325
ENSG00000155016	CYP2U1	1.62368	4.92158	3.32444e-122	1.6707e-120	119.777
ENSG00000047648	ARHGAP6	1.62298	2.86345	3.21247e-52	7.35881e-51	50.1332
ENSG00000204427	ABHD16A	1.60794	3.11256	1.341e-60	3.42197e-59	58.4657
ENSG00000205413	SAMD9	1.60097	5.26409	1.30466e-172	8.76195e-171	170.057
ENSG00000123240	OPTN	1.59949	7.93299	0	0	325
ENSG00000175643	RMI2	1.5957	2.83694	1.00141e-32	1.56239e-31	30.8062
ENSG00000133943	DGLUCY	1.59328	4.58627	8.83572e-119	4.32277e-117	116.364
ENSG00000130775	THEMIS2	1.59045	2.75976	1.05977e-46	2.22733e-45	44.6522
ENSG00000181804	SLC9A9	1.58522	2.06777	1.38685e-29	2.01284e-28	27.6962
ENSG00000197646	PDCD1LG2	1.58311	5.34101	2.69327e-138	1.54237e-136	135.812
ENSG00000185947	ZNF267	1.58059	3.65911	8.079e-78	2.59494e-76	75.5859
ENSG00000145476	CYP4V2	1.58003	3.64084	5.18317e-64	1.40003e-62	61.8539
ENSG00000188993	LRRC66	1.57686	0.726268	6.79101e-12	4.59209e-11	10.338
ENSG00000151692	RNF144A	1.57616	2.65756	1.27652e-42	2.50806e-41	40.6007
ENSG00000214262	ANKRD36BP1	1.5677	1.75662	4.53321e-23	5.22044e-22	21.2823
ENSG00000213064	SFT2D2	1.5674	5.80352	2.25629e-243	1.98433e-241	240.702
ENSG00000166289	PLEKHF1	1.55999	3.39922	7.13924e-62	1.85382e-60	59.7319
ENSG00000157827	FMNL2	1.55976	5.55568	5.70784e-176	3.90432e-174	173.408
ENSG00000171992	SYNPO	1.55237	6.75082	2.39191e-281	2.40411e-279	278.619
ENSG00000170961	HAS2	1.54968	3.68061	2.84656e-56	6.92883e-55	54.1593
ENSG00000135905	DOCK10	1.54429	6.34694	1.06348e-269	1.02032e-267	266.991
ENSG00000088882	CPXM1	1.54418	4.9506	6.06206e-152	3.74757e-150	149.426
ENSG00000061918	GUCY1B1	1.54036	1.48903	3.20505e-19	3.16753e-18	17.4993
ENSG00000169660	HEXDC	1.53476	4.52945	1.09371e-86	3.9999e-85	84.398
ENSG00000272109	AC008906.2	1.52865	2.11006	1.04703e-24	1.29999e-23	22.8861
ENSG00000287576		1.52721	0.194489	5.71095e-08	2.79958e-07	6.55291
ENSG00000254602	AP000662.1	1.52704	-0.0323126	5.65239e-07	2.49967e-06	5.60212
ENSG00000274020	LINC01138	1.51646	0.460177	1.85284e-08	9.48898e-08	7.02278
ENSG00000266208	AC080112.1	1.51481	4.08283	2.87119e-91	1.11931e-89	88.951
ENSG00000227766	HCG4P5	1.51475	7.76248	2.12224e-172	1.41883e-170	169.848
ENSG00000154262	ABCA6	1.51238	1.07657	6.94245e-14	5.26294e-13	12.2788
ENSG00000206503	HLA-A	1.51134	10.3169	1.4513e-229	1.23235e-227	226.909
ENSG00000262580	AC087741.1	1.49678	0.544725	5.54395e-10	3.25693e-09	8.48719
ENSG00000029153	ARNTL2	1.49631	5.43585	1.09016e-127	5.75253e-126	125.24
ENSG00000167034	NKX3-1	1.48779	2.50802	9.47678e-35	1.58036e-33	32.8012
ENSG00000272419	AC241585.2	1.48498	1.07619	1.03951e-13	7.79239e-13	12.1083
ENSG00000248734	AC008906.1	1.47894	1.16918	4.87479e-11	3.10319e-10	9.50819
ENSG00000286689		1.47729	0.00784456	1.61841e-06	6.76436e-06	5.16977
ENSG00000047457	CP	1.47411	2.17127	1.06586e-23	1.26796e-22	21.8969
ENSG00000061337	LZTS1	1.47264	3.85269	1.14742e-56	2.81613e-55	54.5503
ENSG00000151611	MMAA	1.46814	3.3624	1.10102e-60	2.81445e-59	58.5506
ENSG00000121060	TRIM25	1.4667	6.78155	5.6212e-199	4.2159e-197	196.375
ENSG00000100678	SLC8A3	1.46596	-0.102726	1.4678e-06	6.17502e-06	5.20936
ENSG00000110852	CLEC2B	1.4657	-0.032383	1.67176e-06	6.97747e-06	5.1563
ENSG00000115271	GCA	1.46548	0.0339641	6.50903e-07	2.85036e-06	5.5451
ENSG00000272941	AC083862.2	1.46108	3.07062	2.64735e-45	5.45531e-44	43.2632
ENSG00000286207		1.45941	2.08904	5.72353e-26	7.53029e-25	24.1232
ENSG00000085741	WNT11	1.45463	1.52157	6.66207e-18	6.22594e-17	16.2058
ENSG00000115339	GALNT3	1.45378	1.34814	1.01207e-15	8.47215e-15	14.072
ENSG00000178734	LMO7DN	1.45326	-0.0739909	1.92359e-06	7.96465e-06	5.09883
ENSG00000181751	C5orf30	1.43976	4.53776	2.66811e-118	1.28408e-116	115.891
ENSG00000113594	LIFR	1.43893	5.56819	3.21808e-165	2.06727e-163	162.685
ENSG00000172936	MYD88	1.43508	6.35192	8.90528e-194	6.54604e-192	191.184
ENSG00000120549	KIAA1217	1.42736	4.84818	1.10302e-55	2.6673e-54	53.5739
ENSG00000116574	RHOU	1.42258	1.34261	1.08982e-13	8.15706e-13	12.0885
ENSG00000130812	ANGPTL6	1.42201	3.73326	4.95976e-73	1.51719e-71	70.819
ENSG00000136147	PHF11	1.42195	4.57777	9.71436e-87	3.57929e-85	84.4462
ENSG00000234156	AL162254.1	1.42109	2.8007	3.83465e-39	7.06446e-38	37.1509
ENSG00000131711	MAP1B	1.41959	8.58822	3.72361e-245	3.29439e-243	242.482
ENSG00000136436	CALCOCO2	1.41941	6.71478	3.21086e-245	2.85786e-243	242.544
ENSG00000117461	PIK3R3	1.41705	5.25327	6.41358e-165	4.10219e-163	162.387
ENSG00000196776	CD47	1.41563	6.92343	6.78282e-246	6.07371e-244	243.217
ENSG00000106823	ECM2	1.41488	1.93893	6.19018e-22	6.85093e-21	20.1643
ENSG00000133401	PDZD2	1.41466	1.24386	5.93255e-14	4.51356e-13	12.3455
ENSG00000019991	HGF	1.41431	3.33674	4.62507e-55	1.10934e-53	52.9549
ENSG00000166448	TMEM130	1.41394	4.60019	1.15095e-104	5.04608e-103	102.297
ENSG00000198814	GK	1.4094	4.91553	5.60637e-73	1.71145e-71	70.7666
ENSG00000267387	AC020931.1	1.40651	1.66043	2.02484e-14	1.58375e-13	12.8003
ENSG00000272558	U91328.2	1.40541	0.469699	2.41538e-08	1.22468e-07	6.91198
ENSG00000105976	MET	1.40205	5.97458	1.54197e-147	9.37557e-146	145.028
ENSG00000244968	LIFR-AS1	1.40002	0.535909	1.22306e-08	6.35399e-08	7.19695
ENSG00000197448	GSTK1	1.39762	6.83153	1.05043e-175	7.1521e-174	173.146
ENSG00000171517	LPAR3	1.39716	0.642413	2.47755e-09	1.37668e-08	7.86117
ENSG00000168807	SNTB2	1.39631	6.30786	2.08569e-207	1.66573e-205	204.778
ENSG00000267026	AL136084.2	1.39512	0.598908	6.19629e-09	3.33948e-08	7.47632
ENSG00000130813	C19orf66	1.39333	6.22043	6.93452e-213	5.69209e-211	210.245
ENSG00000163132	MSX1	1.39092	6.55713	2.55193e-134	1.42282e-132	131.847
ENSG00000183801	OLFML1	1.38791	5.16539	7.90363e-161	4.94814e-159	158.306
ENSG00000118507	AKAP7	1.386	1.83249	7.67342e-20	7.79208e-19	18.1083
ENSG00000156869	FRRS1	1.38387	1.96269	1.87088e-21	2.03252e-20	19.692
ENSG00000160932	LY6E	1.38361	9.42555	2.27863e-130	1.22424e-128	127.912
ENSG00000124785	NRN1	1.37681	1.40499	1.76124e-14	1.38196e-13	12.8595
ENSG00000206341	HLA-H	1.37211	4.59338	7.57242e-95	3.0737e-93	92.5123
ENSG00000028116	VRK2	1.37127	5.30683	3.2955e-131	1.78355e-129	128.749
ENSG00000155980	KIF5A	1.37112	1.68948	1.25018e-17	1.1523e-16	15.9384
ENSG00000132357	CARD6	1.36214	2.17547	1.33979e-23	1.58363e-22	21.8003
ENSG00000185404	SP140L	1.35951	4.89965	4.46052e-127	2.33703e-125	124.631
ENSG00000090539	CHRD	1.35766	4.83495	1.59279e-74	4.97536e-73	72.3032
ENSG00000162931	TRIM17	1.35226	0.316967	2.0433e-07	9.46388e-07	6.02393
ENSG00000050405	LIMA1	1.34854	8.67092	3.07553e-284	3.13385e-282	281.504
ENSG00000284194	SCO2	1.34581	5.02756	4.0233e-84	1.43585e-82	81.8429
ENSG00000253764	AC019257.1	1.3453	0.317202	5.32181e-05	0.000178948	3.74727
ENSG00000166510	CCDC68	1.34416	0.942026	1.99596e-09	1.12003e-08	7.95077
ENSG00000220785	MTMR9LP	1.34337	5.05891	6.27139e-134	3.48345e-132	131.458
ENSG00000251136	AF117829.1	1.33896	4.02757	1.69084e-66	4.71363e-65	64.3266
ENSG00000168310	IRF2	1.33847	5.0543	1.17628e-125	6.05557e-124	123.218
ENSG00000281392	LINC00506	1.33505	-0.00566204	8.65585e-06	3.2625e-05	4.48645
ENSG00000152137	HSPB8	1.33374	2.34667	1.22229e-25	1.57038e-24	23.804
ENSG00000178033	CALHM5	1.32957	4.93671	2.82814e-130	1.51398e-128	127.82
ENSG00000130066	SAT1	1.32439	5.2909	2.22359e-126	1.15682e-124	123.937
ENSG00000013016	EHD3	1.32348	8.34371	1.56618e-277	1.54269e-275	274.812
ENSG00000148411	NACC2	1.32118	6.23388	4.80964e-193	3.51794e-191	190.454
ENSG00000173567	ADGRF3	1.31907	-0.0465005	1.82964e-05	6.60628e-05	4.18004
ENSG00000135407	AVIL	1.31523	2.12586	1.49721e-21	1.63377e-20	19.7868
ENSG00000006468	ETV1	1.31369	4.8867	3.00787e-117	1.43823e-115	114.842
ENSG00000106785	TRIM14	1.31281	5.25571	4.56888e-135	2.55702e-133	132.592
ENSG00000160710	ADAR	1.31256	8.70861	1.50685e-268	1.43637e-266	265.843
ENSG00000184226	PCDH9	1.31147	-0.117416	2.53069e-05	8.92599e-05	4.04934
ENSG00000110057	UNC93B1	1.31106	4.64879	4.11679e-93	1.64839e-91	90.7829
ENSG00000109861	CTSC	1.31001	7.19983	5.29542e-211	4.2754e-209	208.369
ENSG00000213949	ITGA1	1.30667	6.84686	8.24895e-186	5.88784e-184	183.23
ENSG00000260083	MIR762HG	1.30397	1.39913	2.01999e-13	1.48929e-12	11.827
ENSG00000159231	CBR3	1.30337	4.40907	2.47703e-74	7.70487e-73	72.1132
ENSG00000159403	C1R	1.29949	10.8785	3.8507e-180	2.6964e-178	177.569
ENSG00000162493	PDPN	1.29731	3.72667	6.42677e-34	1.04347e-32	31.9815
ENSG00000153029	MR1	1.29579	5.06475	5.32541e-100	2.24808e-98	97.6482
ENSG00000125826	RBCK1	1.29228	7.06202	2.93668e-145	1.75666e-143	142.755
ENSG00000005249	PRKAR2B	1.28932	5.12771	1.6618e-131	9.02688e-130	129.044
ENSG00000226380	AC016831.1	1.28806	2.18969	1.66462e-18	1.58778e-17	16.7992
ENSG00000149633	KIAA1755	1.28778	5.42752	2.5713e-107	1.15826e-105	104.936
ENSG00000171729	TMEM51	1.28754	4.06238	1.16162e-70	3.4533e-69	68.4618
ENSG00000106588	PSMA2	1.28452	3.8374	1.42793e-63	3.83594e-62	61.4161
ENSG00000155287	SLC25A28	1.28226	4.85694	1.30591e-109	5.97361e-108	107.224
ENSG00000178882	RFLNA	1.28203	0.658848	3.14574e-08	1.58036e-07	6.80124
ENSG00000214922	HLA-F-AS1	1.28203	0.658964	3.14574e-08	1.58036e-07	6.80124
ENSG00000112096	SOD2	1.27773	8.34093	2.35634e-189	1.69829e-187	186.77
ENSG00000180817	PPA1	1.26818	6.40873	1.65245e-170	1.08995e-168	167.963
ENSG00000164627	KIF6	1.26722	0.369481	1.446e-06	6.09548e-06	5.21499
ENSG00000205559	CHKB-AS1	1.25963	0.795633	9.8139e-09	5.16383e-08	7.28703
ENSG00000266527	AC005697.2	1.25549	0.624094	7.62845e-08	3.69179e-07	6.43276
ENSG00000156500	FAM122C	1.25414	1.22004	2.63848e-11	1.70308e-10	9.76876
ENSG00000187583	PLEKHN1	1.25267	0.878276	5.46505e-09	2.95665e-08	7.5292
ENSG00000129515	SNX6	1.25077	7.11273	1.03074e-195	7.69148e-194	193.114
ENSG00000277829	AL031651.2	1.24919	0.18227	9.71158e-06	3.63723e-05	4.43923
ENSG00000154188	ANGPT1	1.24172	5.76341	1.00388e-150	6.18014e-149	148.209
ENSG00000163755	HPS3	1.24115	5.5673	2.74144e-110	1.26577e-108	107.898
ENSG00000169220	RGS14	1.2353	0.819149	1.08737e-07	5.17818e-07	6.28582
ENSG00000041357	PSMA4	1.23168	7.28993	6.7373e-205	5.29487e-203	202.276
ENSG00000102547	CAB39L	1.22751	5.36659	1.06753e-131	5.8202e-130	129.235
ENSG00000113583	C5orf15	1.22621	6.39653	6.81549e-169	4.4557e-167	166.351
ENSG00000185499	MUC1	1.22552	3.74468	1.09748e-49	2.43108e-48	47.6142
ENSG00000151883	PARP8	1.22461	4.66153	3.5836e-91	1.39336e-89	88.8559
ENSG00000104518	GSDMD	1.22346	5.92325	3.49138e-137	1.97644e-135	134.704
ENSG00000147130	ZMYM3	1.22339	5.41511	6.08011e-95	2.47475e-93	92.6065
ENSG00000267414	AC120049.1	1.22324	0.811374	4.95592e-08	2.44405e-07	6.61189
ENSG00000135821	GLUL	1.22072	8.51624	1.32826e-206	1.05511e-204	203.977
ENSG00000047634	SCML1	1.21985	4.39042	3.08699e-78	1.00463e-76	75.998
ENSG00000088280	ASAP3	1.21889	5.63044	2.42972e-142	1.41335e-140	139.85
ENSG00000111913	RIPOR2	1.21842	7.37923	1.71549e-179	1.19558e-177	176.922
ENSG00000244509	APOBEC3C	1.21432	5.66028	3.81683e-104	1.66353e-102	101.779
ENSG00000187736	NHEJ1	1.21359	0.716116	5.66939e-08	2.7829e-07	6.5555
ENSG00000112343	TRIM38	1.21254	5.80641	1.25e-132	6.84028e-131	130.165
ENSG00000186480	INSIG1	1.211	6.05144	7.46361e-107	3.35182e-105	104.475
ENSG00000112137	PHACTR1	1.20898	2.97459	2.07095e-32	3.21074e-31	30.4934
ENSG00000136114	THSD1	1.2082	1.30938	4.86136e-11	3.09598e-10	9.5092
ENSG00000105835	NAMPT	1.20804	7.12334	3.38485e-195	2.51312e-193	192.6
ENSG00000239653	PSMD6-AS2	1.2072	0.51631	8.90985e-07	3.84809e-06	5.41476
ENSG00000184838	PRR16	1.20593	5.01391	2.11082e-101	8.98771e-100	99.0464
ENSG00000165806	CASP7	1.2037	5.83627	4.76994e-148	2.92431e-146	145.534
ENSG00000135655	USP15	1.20343	5.90568	2.0201e-146	1.21825e-144	143.914
ENSG00000196116	TDRD7	1.19952	4.31004	4.61232e-67	1.29557e-65	64.8875
ENSG00000065427	KARS	1.19778	7.35892	1.00372e-170	6.6502e-169	168.177
ENSG00000164414	SLC35A1	1.19519	3.17569	8.6435e-29	1.22678e-27	26.9112
ENSG00000123992	DNPEP	1.19101	6.32717	6.48306e-123	3.26919e-121	120.486
ENSG00000182957	SPATA13	1.19023	5.28791	4.82936e-92	1.91297e-90	89.7183
ENSG00000215910	C1orf167	1.18885	2.20575	5.24382e-19	5.1174e-18	17.291
ENSG00000163412	EIF4E3	1.18637	4.03339	2.03808e-62	5.32966e-61	60.2733
ENSG00000092068	SLC7A8	1.18468	5.52464	1.45137e-88	5.48439e-87	86.2609
ENSG00000005187	ACSM3	1.18246	0.250464	9.84215e-06	3.68053e-05	4.43409
ENSG00000146425	DYNLT1	1.18147	6.43243	5.78517e-145	3.43277e-143	142.464
ENSG00000121900	TMEM54	1.17964	5.17082	4.6893e-90	1.7903e-88	87.7471
ENSG00000138669	PRKG2	1.17787	3.14178	1.50375e-30	2.22624e-29	28.6524
ENSG00000285106	AC016831.7	1.17777	2.85119	3.30959e-28	4.62186e-27	26.3352
ENSG00000247708	STX18-AS1	1.1776	2.92696	6.55595e-19	6.36845e-18	17.196
ENSG00000013364	MVP	1.1759	8.30215	6.99042e-191	5.06291e-189	188.296
ENSG00000176473	WDR25	1.17565	3.30964	2.40371e-33	3.83115e-32	31.4167
ENSG00000060491	OGFR	1.17531	6.48956	1.22054e-112	5.7249e-111	110.242
ENSG00000260233	SSSCA1-AS1	1.17396	0.0590505	5.55326e-05	0.00018618	3.73007
ENSG00000198835	GJC2	1.17262	0.294949	9.87643e-06	3.69148e-05	4.4328
ENSG00000168818	STX18	1.16753	6.37436	1.21641e-152	7.55145e-151	150.122
ENSG00000189343	RPS2P46	1.1657	-0.335837	0.000378238	0.00110641	2.95609
ENSG00000143196	DPT	1.16169	1.81997	6.0598e-14	4.608e-13	12.3365
ENSG00000279118	AC093535.2	1.1606	3.72924	8.50213e-49	1.86655e-47	46.729
ENSG00000153976	HS3ST3A1	1.15906	3.53276	2.85819e-42	5.60077e-41	40.2518
ENSG00000102575	ACP5	1.15653	2.27734	1.20778e-18	1.15801e-17	16.9363
ENSG00000105559	PLEKHA4	1.15652	5.48853	4.32883e-111	2.00497e-109	108.698
ENSG00000043143	JADE2	1.1555	5.5136	4.08065e-106	1.82702e-104	103.738
ENSG00000246100	LINC00900	1.1543	0.020046	9.32484e-05	0.000301939	3.52008
ENSG00000272277	AL031963.3	1.15429	0.0204911	0.000153503	0.000480715	3.31811
ENSG00000062598	ELMO2	1.1531	6.05617	9.88315e-91	3.8027e-89	88.4199
ENSG00000273213	AC239798.4	1.15287	1.12468	3.92905e-09	2.14688e-08	7.66819
ENSG00000229644	NAMPTP1	1.15055	1.79607	7.21612e-14	5.4676e-13	12.2622
ENSG00000261359	PYCARD-AS1	1.15021	2.30978	2.26714e-18	2.15277e-17	16.667
ENSG00000138741	TRPC3	1.14905	1.32456	1.90155e-10	1.15334e-09	8.93804
ENSG00000169218	RSPO1	1.14876	2.7393	4.00771e-25	5.06102e-24	23.2958
ENSG00000103490	PYCARD	1.14846	4.02558	9.66941e-26	1.24992e-24	23.9031
ENSG00000132792	CTNNBL1	1.14728	5.56421	5.11551e-81	1.74958e-79	78.7571
ENSG00000167578	RAB4B	1.14473	0.305765	0.00011864	0.000377944	3.42257
ENSG00000205560	CPT1B	1.14378	0.0720078	9.19986e-05	0.000298218	3.52547
ENSG00000234127	TRIM26	1.14321	6.08575	5.86878e-143	3.44092e-141	140.463
ENSG00000248690	HAS2-AS1	1.1422	0.641175	1.24155e-06	5.2788e-06	5.27746
ENSG00000132963	POMP	1.13969	6.8948	8.54673e-145	5.05112e-143	142.297
ENSG00000169252	ADRB2	1.13887	0.348085	1.37547e-05	5.03282e-05	4.29819
ENSG00000144843	ADPRH	1.13813	1.86374	7.35049e-14	5.55856e-13	12.255
ENSG00000179021	C3orf38	1.13629	4.80613	1.00453e-88	3.80563e-87	86.4196
ENSG00000090534	THPO	1.13489	0.368732	1.15505e-05	4.27715e-05	4.36885
ENSG00000135211	TMEM60	1.13388	4.08984	1.95873e-55	4.72109e-54	53.326
ENSG00000036448	MYOM2	1.13349	-0.0200425	0.000111135	0.000355647	3.44898
ENSG00000271579	AC078880.3	1.13153	1.02983	3.4144e-08	1.71068e-07	6.76683
ENSG00000253645	AC108863.1	1.13068	0.877237	1.35444e-07	6.40992e-07	6.19315
ENSG00000154429	CCSAP	1.12846	3.60991	4.69857e-43	9.3183e-42	41.0307
ENSG00000014914	MTMR11	1.12638	4.16788	2.48117e-58	6.17159e-57	56.2096
ENSG00000075223	SEMA3C	1.12221	7.05406	3.95841e-125	2.03075e-123	122.692
ENSG00000131037	EPS8L1	1.11878	1.88616	9.40158e-14	7.06194e-13	12.1511
ENSG00000259755	AC090907.2	1.11654	0.216701	6.30598e-05	0.00020975	3.6783
ENSG00000020633	RUNX3	1.11518	6.35274	7.05633e-127	3.684e-125	124.434
ENSG00000244694	PTCHD4	1.11266	2.87629	6.81843e-26	8.92314e-25	24.0495
ENSG00000086061	DNAJA1	1.10857	8.46032	8.58277e-210	6.89187e-208	207.162
ENSG00000087266	SH3BP2	1.10614	6.00575	1.08813e-129	5.80399e-128	127.236
ENSG00000113448	PDE4D	1.10497	2.85222	2.7486e-23	3.19266e-22	21.4958
ENSG00000100226	GTPBP1	1.10485	6.22506	3.46719e-137	1.9703e-135	134.705
ENSG00000182175	RGMA	1.10316	1.58785	6.24078e-11	3.92706e-10	9.40593
ENSG00000172716	SLFN11	1.10301	5.72774	1.52944e-118	7.38481e-117	116.132
ENSG00000285399	AC104162.2	1.10253	-0.192024	0.000525015	0.00149896	2.82421
ENSG00000148634	HERC4	1.0963	7.44576	2.77137e-168	1.79592e-166	165.746
ENSG00000110492	MDK	1.09382	6.27778	6.68945e-118	3.20898e-116	115.494
ENSG00000197632	SERPINB2	1.0927	5.46194	3.04759e-57	7.5298e-56	55.1232
ENSG00000267102	AC060766.1	1.09156	1.02292	2.09824e-07	9.70617e-07	6.01295
ENSG00000172197	MBOAT1	1.0907	2.60029	9.17836e-21	9.67263e-20	19.0145
ENSG00000148175	STOM	1.087	7.94174	1.72045e-184	1.2221e-182	181.913
ENSG00000144118	RALB	1.08628	7.00572	2.73979e-144	1.61277e-142	141.792
ENSG00000121064	SCPEP1	1.08547	6.77886	7.53513e-142	4.36594e-140	139.36
ENSG00000284691	AC073111.5	1.08459	3.5811	8.83447e-35	1.47491e-33	32.8312
ENSG00000188290	HES4	1.08419	3.6663	2.6594e-35	4.51121e-34	33.3457
ENSG00000170175	CHRNB1	1.08316	2.15441	2.80432e-15	2.29933e-14	13.6384
ENSG00000196358	NTNG2	1.08288	1.32469	3.43326e-09	1.88644e-08	7.72436
ENSG00000185475	TMEM179B	1.08149	4.81806	4.9557e-63	1.3122e-61	60.882
ENSG00000245105	A2M-AS1	1.08042	0.571109	1.03424e-05	3.85491e-05	4.41399
ENSG00000131943	C19orf12	1.07856	5.68104	2.28524e-112	1.0685e-110	109.971
ENSG00000175084	DES	1.07835	1.11232	8.14124e-08	3.92966e-07	6.40565
ENSG00000145506	NKD2	1.07699	0.715962	2.2688e-06	9.29087e-06	5.03194
ENSG00000168610	STAT3	1.07615	8.1678	5.29746e-139	3.04552e-137	136.516
ENSG00000287839		1.07271	0.623984	7.2588e-06	2.77487e-05	4.55676
ENSG00000164054	SHISA5	1.07168	7.90779	1.08231e-107	4.89027e-106	105.311
ENSG00000137842	TMEM62	1.06893	3.74599	7.85941e-41	1.49067e-39	38.8266
ENSG00000152332	UHMK1	1.06694	6.94267	1.9744e-141	1.13952e-139	138.943
ENSG00000055332	EIF2AK2	1.06667	6.63032	9.85159e-97	4.05452e-95	94.3921
ENSG00000092529	CAPN3	1.06373	1.67013	3.45645e-11	2.2175e-10	9.65414
ENSG00000198087	CD2AP	1.06127	5.18063	5.04422e-90	1.92084e-88	87.7165
ENSG00000176485	PLA2G16	1.05855	3.27342	9.52491e-27	1.28639e-25	24.8906
ENSG00000139921	TMX1	1.05684	6.35181	5.39083e-126	2.78495e-124	123.555
ENSG00000130052	STARD8	1.05668	3.04465	2.62129e-26	3.47974e-25	24.4585
ENSG00000170579	DLGAP1	1.05344	0.134094	0.000281619	0.000841949	3.07471
ENSG00000138641	HERC3	1.05344	0.632176	7.2588e-06	2.77487e-05	4.55676
ENSG00000167705	RILP	1.05315	1.94234	1.81007e-10	1.09876e-09	8.9591
ENSG00000178075	GRAMD1C	1.05228	2.88338	4.00428e-23	4.61852e-22	21.3355
ENSG00000185753	CXorf38	1.05058	4.44951	1.86461e-61	4.80796e-60	59.318
ENSG00000235750	KIAA0040	1.04783	3.83275	5.17059e-41	9.84477e-40	39.0068
ENSG00000166349	RAG1	1.04748	0.181453	0.000165847	0.00051685	3.28664
ENSG00000241316	SUCLG2-AS1	1.04678	1.05517	1.8772e-07	8.7439e-07	6.05829
ENSG00000260000	AL133338.1	1.04508	0.833212	2.02153e-06	8.33607e-06	5.07904
ENSG00000198604	BAZ1A	1.04462	6.17019	5.22911e-123	2.64589e-121	120.577
ENSG00000111912	NCOA7	1.04377	5.16686	1.01389e-83	3.59237e-82	81.4446
ENSG00000058272	PPP1R12A	1.04282	6.97735	1.96895e-121	9.79503e-120	119.009
ENSG00000054690	PLEKHH1	1.04247	-0.00634353	0.00119046	0.00316792	2.49923
ENSG00000144355	DLX1	1.04187	0.982689	5.89074e-07	2.59963e-06	5.58509
ENSG00000143774	GUK1	1.04118	7.24708	8.97432e-103	3.86576e-101	100.413
ENSG00000286019		1.03731	0.0461292	0.000995743	0.00268813	2.57055
ENSG00000226742	HSBP1L1	1.0371	1.24193	3.2678e-08	1.64e-07	6.78516
ENSG00000075945	KIFAP3	1.03475	4.96487	2.52655e-67	7.15129e-66	65.1456
ENSG00000050344	NFE2L3	1.03442	4.72741	6.43875e-71	1.918e-69	68.7172
ENSG00000100739	BDKRB1	1.03437	4.64275	2.58897e-61	6.65252e-60	59.177
ENSG00000184678	HIST2H2BE	1.03383	3.38342	2.85025e-17	2.57569e-16	15.5891
ENSG00000267248	AC025048.2	1.03347	1.16646	1.18346e-06	5.04491e-06	5.29715
ENSG00000224875	AC083949.1	1.03246	0.658166	1.4663e-05	5.35001e-05	4.27165
ENSG00000128656	CHN1	1.02966	5.9324	5.55836e-84	1.97891e-82	81.7036
ENSG00000136169	SETDB2	1.02909	4.8	4.31948e-72	1.30779e-70	69.8835
ENSG00000183049	CAMK1D	1.02659	4.707	5.38483e-51	1.21282e-49	48.9162
ENSG00000105963	ADAP1	1.02616	1.24748	2.60339e-06	1.05644e-05	4.97615
ENSG00000235863	B3GALT4	1.02585	1.78029	7.67773e-11	4.80061e-10	9.3187
ENSG00000147416	ATP6V1B2	1.02389	7.07673	4.04721e-122	2.02704e-120	119.693
ENSG00000180628	PCGF5	1.02367	5.88665	2.06078e-102	8.85117e-101	100.053
ENSG00000057657	PRDM1	1.02245	5.24313	1.77179e-87	6.61065e-86	85.1798
ENSG00000166347	CYB5A	1.0222	5.01493	8.80361e-80	2.94951e-78	77.5303
ENSG00000026103	FAS	1.01729	5.70861	4.80413e-93	1.9184e-91	90.7171
ENSG00000069667	RORA	1.01652	3.73923	4.55738e-38	8.24178e-37	36.084
ENSG00000104325	DECR1	1.01564	5.8934	2.03892e-103	8.83434e-102	101.054
ENSG00000105402	NAPA	1.01392	6.07224	3.24513e-97	1.35062e-95	94.8695
ENSG00000158773	USF1	1.01233	5.61788	7.35848e-82	2.55215e-80	79.5931
ENSG00000109610	SOD3	1.01229	3.0612	3.01129e-24	3.64687e-23	22.4381
ENSG00000123146	ADGRE5	1.0117	6.8997	1.66762e-116	7.94809e-115	114.1
ENSG00000174749	FAM241A	1.01095	2.92867	1.07482e-22	1.22063e-21	20.9134
ENSG00000213516	RBMXL1	1.00742	3.91864	2.9666e-42	5.80551e-41	40.2362
ENSG00000259820	AC083843.3	1.00295	0.947236	1.13761e-06	4.86209e-06	5.31318
ENSG00000147394	ZNF185	-1.00327	2.54771	8.04697e-14	6.06912e-13	12.2169
ENSG00000248710	AC079594.2	-1.00625	-0.305492	0.00954815	0.0208751	1.68037
ENSG00000128510	CPA4	-1.00926	4.46535	2.0619e-37	3.66077e-36	35.4364
ENSG00000166840	GLYATL1	-1.00937	0.153289	0.0019952	0.00507734	2.29436
ENSG00000073598	FNDC8	-1.01092	-0.0239226	0.00416895	0.00989498	2.00459
ENSG00000285908		-1.01093	2.04299	2.04297e-10	1.23607e-09	8.90796
ENSG00000136044	APPL2	-1.01164	6.46966	5.00951e-89	1.90271e-87	86.7206
ENSG00000187134	AKR1C1	-1.01533	1.76461	1.3123e-08	6.77708e-08	7.16896
ENSG00000128617	OPN1SW	-1.01584	-0.461236	0.0168661	0.0345771	1.46121
ENSG00000185972	CCIN	-1.02092	1.2206	3.0614e-06	1.23181e-05	4.90946
ENSG00000149596	JPH2	-1.02185	3.99251	2.56319e-36	4.45543e-35	34.3511
ENSG00000171365	CLCN5	-1.0221	3.06001	9.47483e-20	9.57529e-19	18.0188
ENSG00000001561	ENPP4	-1.02276	-0.372983	0.0103435	0.0224414	1.64895
ENSG00000125618	PAX8	-1.02436	-0.0788107	0.00335635	0.0081242	2.09022
ENSG00000132837	DMGDH	-1.02502	0.824918	6.66854e-05	0.000221112	3.65539
ENSG00000216775	AL109918.1	-1.02528	2.28744	4.14077e-12	2.83897e-11	10.5468
ENSG00000137463	MGARP	-1.02666	2.15514	4.03503e-11	2.58085e-10	9.58824
ENSG00000247675	LRP4-AS1	-1.02885	-0.289507	0.00954815	0.0208751	1.68037
ENSG00000080573	COL5A3	-1.03245	7.04099	1.11543e-128	5.90697e-127	126.229
ENSG00000253320	AZIN1-AS1	-1.03362	0.0540867	0.00259004	0.00643048	2.19176
ENSG00000008118	CAMK1G	-1.03589	2.24442	4.85883e-12	3.32204e-11	10.4786
ENSG00000103034	NDRG4	-1.04006	1.18066	2.5324e-06	1.02961e-05	4.98733
ENSG00000270823	AC007938.2	-1.04278	0.432853	0.000416631	0.00121128	2.91676
ENSG00000163347	CLDN1	-1.04301	1.23707	1.73486e-06	7.23062e-06	5.14082
ENSG00000169129	AFAP1L2	-1.04474	2.33922	8.65303e-13	6.17328e-12	11.2095
ENSG00000129596	CDO1	-1.04556	0.481716	0.000290144	0.000864989	3.06299
ENSG00000149968	MMP3	-1.04569	7.19756	3.32115e-116	1.57276e-114	113.803
ENSG00000117152	RGS4	-1.04614	4.37838	4.31602e-47	9.13599e-46	45.0392
ENSG00000171724	VAT1L	-1.04633	4.14892	4.59914e-38	8.30712e-37	36.0805
ENSG00000128422	KRT17	-1.04666	3.45815	1.96633e-24	2.40501e-23	22.6189
ENSG00000108947	EFNB3	-1.04724	2.49528	2.30664e-14	1.79655e-13	12.7456
ENSG00000197467	COL13A1	-1.04921	4.15824	4.50427e-39	8.28774e-38	37.0816
ENSG00000134247	PTGFRN	-1.04934	4.00561	2.00838e-38	3.64991e-37	36.4377
ENSG00000128011	LRFN1	-1.05055	0.573089	0.000168919	0.000525871	3.27912
ENSG00000134569	LRP4	-1.05205	4.16337	2.45808e-39	4.54544e-38	37.3424
ENSG00000162892	IL24	-1.05382	1.01403	6.0644e-06	2.34191e-05	4.63043
ENSG00000117245	KIF17	-1.0548	1.57859	3.89835e-08	1.94654e-07	6.71074
ENSG00000281371	INE2	-1.05581	0.443095	0.00023045	0.000699589	3.15516
ENSG00000155269	GPR78	-1.0623	0.5821	0.000125939	0.000399388	3.39861
ENSG00000280241	AC079298.3	-1.06671	0.403528	0.000372082	0.00109034	2.96244
ENSG00000158008	EXTL1	-1.06937	2.66977	2.60426e-16	2.25413e-15	14.647
ENSG00000049540	ELN	-1.07146	9.9233	2.07472e-120	1.02866e-118	117.988
ENSG00000224738	AC099850.1	-1.07303	-0.25718	0.00523207	0.0121014	1.91716
ENSG00000256152	AC027290.1	-1.07671	2.24551	1.28293e-11	8.45841e-11	10.0727
ENSG00000179299	NSUN7	-1.07842	-0.107208	0.00298806	0.00731421	2.13583
ENSG00000163739	CXCL1	-1.07913	4.18735	8.6022e-44	1.73394e-42	41.761
ENSG00000270885	RASL10B	-1.07998	2.99742	6.36197e-21	6.74304e-20	19.1711
ENSG00000180354	MTURN	-1.08101	4.58021	9.27002e-56	2.24532e-54	53.6487
ENSG00000165434	PGM2L1	-1.08213	4.07799	1.21735e-28	1.71625e-27	26.7654
ENSG00000163431	LMOD1	-1.08248	5.94264	1.0077e-104	4.43116e-103	102.353
ENSG00000259018	AL049829.2	-1.08278	0.0288845	0.00171469	0.00442756	2.35384
ENSG00000163661	PTX3	-1.08406	5.90887	1.0928e-103	4.74886e-102	101.323
ENSG00000111907	TPD52L1	-1.08448	1.44443	9.37735e-08	4.49547e-07	6.34722
ENSG00000279821	AC145098.2	-1.08604	1.70607	2.24064e-09	1.25068e-08	7.90285
ENSG00000227279	AC110015.1	-1.08638	0.153224	0.000987867	0.0026693	2.5736
ENSG00000109321	AREG	-1.08692	6.01966	7.69561e-53	1.79059e-51	50.747
ENSG00000150636	CCDC102B	-1.08817	2.62322	1.88371e-16	1.64296e-15	14.7844
ENSG00000177791	MYOZ1	-1.08833	-0.498227	0.0111472	0.0239912	1.61995
ENSG00000182870	GALNT9	-1.09071	-0.407406	0.00674561	0.0152186	1.81763
ENSG00000189410	SH2D5	-1.09077	2.07414	7.67919e-12	5.17138e-11	10.2864
ENSG00000204131	NHSL2	-1.09103	4.50274	5.5483e-54	1.32007e-52	51.8794
ENSG00000162551	ALPL	-1.09145	2.10373	8.22275e-12	5.51731e-11	10.2583
ENSG00000130413	STK33	-1.09517	0.518717	0.000118859	0.000378559	3.42187
ENSG00000162913	OBSCN-AS1	-1.10127	0.104468	0.000770918	0.00212784	2.67206
ENSG00000135643	KCNMB4	-1.10306	1.72015	1.20454e-08	6.27097e-08	7.20266
ENSG00000255468	AP001107.9	-1.10316	0.222564	0.000446011	0.00128783	2.89014
ENSG00000126950	TMEM35A	-1.10673	0.481097	0.000192355	0.000593206	3.22679
ENSG00000022267	FHL1	-1.11257	8.02261	6.00555e-184	4.24555e-182	181.372
ENSG00000168621	GDNF	-1.11284	2.7131	4.31261e-18	4.0663e-17	16.3908
ENSG00000101307	SIRPB1	-1.11418	-0.479701	0.0111472	0.0239912	1.61995
ENSG00000283632	EXOC3L2	-1.11481	-0.390453	0.00674561	0.0152186	1.81763
ENSG00000211454	AKR7L	-1.11539	-0.305671	0.00294507	0.00721855	2.14155
ENSG00000257556	LINC02298	-1.11547	1.29213	4.92178e-07	2.19364e-06	5.65883
ENSG00000127528	KLF2	-1.11575	3.14652	2.31487e-24	2.82429e-23	22.5491
ENSG00000184374	COLEC10	-1.11632	-0.150947	0.00232666	0.00583938	2.23363
ENSG00000171873	ADRA1D	-1.11638	3.55047	7.86346e-32	1.19776e-30	29.9216
ENSG00000284753	EEF1AKMT4	-1.11705	2.40893	4.64364e-15	3.75738e-14	13.4251
ENSG00000227212	PFN1P6	-1.11821	0.233679	0.000446011	0.00128783	2.89014
ENSG00000187994	RINL	-1.1202	0.824568	1.08162e-05	4.0224e-05	4.39551
ENSG00000168389	MFSD2A	-1.12131	1.32307	1.5649e-07	7.35414e-07	6.13347
ENSG00000267650	AC008742.1	-1.12152	1.42573	4.04838e-08	2.01668e-07	6.69536
ENSG00000146950	SHROOM2	-1.12189	1.95489	6.70453e-10	3.91075e-09	8.40774
ENSG00000103175	WFDC1	-1.12287	5.95604	5.15588e-116	2.43381e-114	113.614
ENSG00000124749	COL21A1	-1.12853	3.6801	4.66581e-35	7.86956e-34	33.104
ENSG00000176912	TYMSOS	-1.13242	0.352869	0.000138521	0.000436294	3.36022
ENSG00000285294	LINC00842	-1.13276	0.300065	0.000227232	0.000690957	3.16055
ENSG00000006740	ARHGAP44	-1.13686	-0.210443	0.00203299	0.00516019	2.28733
ENSG00000279348	AC012513.3	-1.13744	2.16996	1.83322e-13	1.35701e-12	11.8674
ENSG00000157766	ACAN	-1.13992	4.80872	1.32669e-67	3.76959e-66	65.4237
ENSG00000130477	UNC13A	-1.14092	2.36152	1.97189e-13	1.45455e-12	11.8373
ENSG00000151632	AKR1C2	-1.14239	1.72886	4.39915e-10	2.59678e-09	8.58556
ENSG00000261327	AC134312.5	-1.14251	0.598902	6.12237e-05	0.000203948	3.69048
ENSG00000260708	AL118516.1	-1.14379	0.509351	7.71125e-05	0.000253468	3.59608
ENSG00000231672	DIRC3	-1.14783	0.919005	2.5154e-06	1.02355e-05	4.98989
ENSG00000235790	AC114488.2	-1.14889	0.199891	0.000391321	0.00114264	2.94209
ENSG00000233452	STXBP5-AS1	-1.1521	0.692031	1.93501e-05	6.96463e-05	4.1571
ENSG00000172476	RAB40A	-1.15489	0.564553	2.51088e-05	8.86457e-05	4.05234
ENSG00000204767	FAM196B	-1.15943	3.59552	6.05692e-28	8.3793e-27	26.0768
ENSG00000230424	AL035413.1	-1.16245	0.266835	0.000237887	0.000720537	3.14234
ENSG00000150048	CLEC1A	-1.16322	2.31566	4.86803e-15	3.93248e-14	13.4053
ENSG00000231424	AL445673.1	-1.16451	-0.443587	0.00815151	0.0181029	1.74225
ENSG00000257410	AC089984.1	-1.16452	-0.443249	0.00592208	0.0135615	1.86769
ENSG00000165092	ALDH1A1	-1.16496	8.55354	8.43672e-204	6.59537e-202	201.181
ENSG00000069482	GAL	-1.16555	3.32352	9.60228e-28	1.31976e-26	25.8795
ENSG00000249709	ZNF564	-1.16755	-0.536192	0.0062211	0.0141628	1.84885
ENSG00000229591	AC006017.1	-1.16756	-0.536081	0.0062211	0.0141628	1.84885
ENSG00000143367	TUFT1	-1.16861	3.5964	2.15136e-35	3.66202e-34	33.4363
ENSG00000136689	IL1RN	-1.16876	1.86526	1.99332e-11	1.29399e-10	9.88807
ENSG00000151388	ADAMTS12	-1.17027	5.67409	6.74028e-109	3.06424e-107	106.514
ENSG00000112964	GHR	-1.17186	0.748397	6.31028e-06	2.43241e-05	4.61396
ENSG00000107282	APBA1	-1.17345	3.49148	9.00158e-33	1.40739e-31	30.8516
ENSG00000131738	KRT33B	-1.17367	1.19762	8.72714e-08	4.19738e-07	6.37702
ENSG00000123689	G0S2	-1.17381	3.55255	1.12216e-23	1.33279e-22	21.8752
ENSG00000026559	KCNG1	-1.1817	3.25495	2.11049e-26	2.80923e-25	24.5514
ENSG00000149294	NCAM1	-1.18616	3.71001	1.07117e-35	1.8403e-34	33.7351
ENSG00000112299	VNN1	-1.18905	-0.425195	0.00427526	0.0101132	1.99511
ENSG00000230836	LINC01293	-1.19043	-0.0240525	0.000611029	0.00172158	2.76407
ENSG00000183723	CMTM4	-1.19696	5.25946	1.77254e-91	6.92838e-90	89.1594
ENSG00000123496	IL13RA2	-1.19713	0.175738	0.00046931	0.00134983	2.86972
ENSG00000152990	ADGRA3	-1.20048	5.80848	1.30498e-118	6.32167e-117	116.199
ENSG00000197046	SIGLEC15	-1.20052	0.116918	0.000255751	0.000771167	3.11285
ENSG00000229931	AL137003.1	-1.20348	0.554379	2.99928e-05	0.000104515	3.98082
ENSG00000235831	BHLHE40-AS1	-1.2042	0.0541772	0.000588691	0.00166181	2.77942
ENSG00000141052	MYOCD	-1.20613	2.45236	4.23121e-17	3.80037e-16	15.4202
ENSG00000196581	AJAP1	-1.20737	0.853744	1.96247e-06	8.11517e-06	5.0907
ENSG00000153707	PTPRD	-1.20754	4.5352	4.22909e-64	1.14651e-62	61.9406
ENSG00000185052	SLC24A3	-1.20806	3.46509	3.40157e-32	5.25164e-31	30.2797
ENSG00000242114	MTFP1	-1.21212	0.779452	2.39815e-06	9.78262e-06	5.00954
ENSG00000166106	ADAMTS15	-1.21345	1.39539	5.93744e-09	3.20518e-08	7.49415
ENSG00000265148	TSPOAP1-AS1	-1.21383	1.16846	6.52376e-08	3.17485e-07	6.49828
ENSG00000188064	WNT7B	-1.21777	-0.151131	0.00105383	0.00283149	2.54798
ENSG00000110881	ASIC1	-1.22201	2.58539	3.44343e-19	3.39404e-18	17.4693
ENSG00000175697	GPR156	-1.22338	-0.22663	0.00176347	0.00454401	2.34256
ENSG00000143473	KCNH1	-1.22476	3.99884	2.22003e-45	4.6004e-44	43.3372
ENSG00000172575	RASGRP1	-1.22609	0.869013	1.02536e-06	4.40784e-06	5.35577
ENSG00000152402	GUCY1A2	-1.22761	3.8407	8.58666e-44	1.73317e-42	41.7612
ENSG00000224376	AC017104.1	-1.23023	0.527941	1.87602e-05	6.76055e-05	4.17002
ENSG00000221852	KRTAP1-5	-1.2312	3.52488	9.76632e-27	1.31658e-25	24.8806
ENSG00000123095	BHLHE41	-1.23423	2.20003	2.81356e-15	2.30562e-14	13.6372
ENSG00000168268	NT5DC2	-1.23704	6.3284	2.95784e-133	1.62461e-131	130.789
ENSG00000259994	AL353796.1	-1.24403	-0.211511	0.00176347	0.00454401	2.34256
ENSG00000205002	AARD	-1.24404	-0.211176	0.00126446	0.0033511	2.47481
ENSG00000241484	ARHGAP8	-1.2451	-0.479993	0.00315816	0.00769109	2.11401
ENSG00000231445	TIMM8AP1	-1.2451	-0.479881	0.00315816	0.00769109	2.11401
ENSG00000106484	MEST	-1.24931	3.42161	5.61608e-35	9.43999e-34	33.025
ENSG00000159200	RCAN1	-1.25502	6.09017	2.34819e-119	1.15648e-117	116.937
ENSG00000122367	LDB3	-1.25553	0.393475	2.32234e-05	8.24821e-05	4.08364
ENSG00000102879	CORO1A	-1.2566	-0.122056	0.000535354	0.00152612	2.81641
ENSG00000174600	CMKLR1	-1.25709	3.77464	1.00845e-43	2.02995e-42	41.6925
ENSG00000259429	UBE2Q2P2	-1.25769	0.222211	0.000128458	0.000406678	3.39075
ENSG00000110427	KIAA1549L	-1.25859	4.36543	5.2768e-63	1.39472e-61	60.8555
ENSG00000223953	C1QTNF5	-1.26054	0.0287491	0.000222834	0.00067856	3.16841
ENSG00000265840	AC010761.5	-1.26088	0.153305	0.000333222	0.000983097	3.0074
ENSG00000240889	NDUFB2-AS1	-1.26328	0.45241	2.28803e-05	8.13418e-05	4.08969
ENSG00000205269	TMEM170B	-1.26623	2.39634	3.84067e-18	3.62593e-17	16.4406
ENSG00000184292	TACSTD2	-1.27005	-0.461709	0.00222914	0.00561564	2.2506
ENSG00000060718	COL11A1	-1.27027	6.48855	6.66487e-148	4.06915e-146	145.39
ENSG00000267904	AC024075.1	-1.2732	-0.273946	0.00129476	0.00342403	2.46546
ENSG00000146592	CREB5	-1.27697	3.82038	3.744e-43	7.43517e-42	41.1287
ENSG00000133019	CHRM3	-1.28313	2.17701	4.84489e-16	4.13298e-15	14.3837
ENSG00000269403	AC008750.8	-1.28318	-0.356022	0.00155162	0.00404539	2.39304
ENSG00000279333	AC096636.1	-1.2846	3.11611	8.74747e-30	1.27459e-28	27.8946
ENSG00000156453	PCDH1	-1.28637	0.116744	0.000111135	0.000355647	3.44898
ENSG00000113070	HBEGF	-1.29184	1.96106	8.48468e-14	6.39272e-13	12.1943
ENSG00000157005	SST	-1.29401	1.60849	2.53418e-11	1.63719e-10	9.7859
ENSG00000226149	AL356124.1	-1.29572	2.20262	1.79052e-16	1.56538e-15	14.8054
ENSG00000238164	TNFRSF14-AS1	-1.30225	0.128713	0.000111135	0.000355647	3.44898
ENSG00000165816	VWA2	-1.30431	-0.166015	0.000640107	0.00179359	2.74628
ENSG00000173114	LRRN3	-1.31035	2.68929	2.98675e-23	3.45841e-22	21.4611
ENSG00000080709	KCNN2	-1.31046	3.599	9.73569e-43	1.91793e-41	40.7172
ENSG00000106819	ASPN	-1.31333	0.816897	3.82385e-07	1.72406e-06	5.76345
ENSG00000206052	DOK6	-1.31333	0.817008	3.82385e-07	1.72406e-06	5.76345
ENSG00000231924	PSG1	-1.31457	0.731976	1.49205e-06	6.26814e-06	5.20286
ENSG00000173406	DAB1	-1.3158	0.266816	4.66551e-05	0.000158067	3.80116
ENSG00000232415	ELN-AS1	-1.31763	3.35329	5.79882e-32	8.88772e-31	30.0512
ENSG00000099204	ABLIM1	-1.32242	4.55549	3.7315e-76	1.18821e-74	73.9251
ENSG00000225793	AL080250.1	-1.32427	0.21116	3.28251e-05	0.000113714	3.94419
ENSG00000204618	RNF39	-1.32468	0.740383	7.56588e-07	3.28879e-06	5.48296
ENSG00000168032	ENTPD3	-1.33125	-0.0653881	0.000317422	0.00093911	3.02728
ENSG00000251661	AC136475.1	-1.33358	-0.517349	0.00267221	0.00661117	2.17972
ENSG00000235875	ARHGEF7-AS2	-1.33359	-0.516906	0.00186945	0.00478535	2.32009
ENSG00000103888	CEMIP	-1.33596	8.82321	7.4461e-270	7.1906e-268	267.143
ENSG00000169507	SLC38A11	-1.33621	3.73811	9.88384e-48	2.12258e-46	45.6731
ENSG00000104998	IL27RA	-1.33872	3.53	3.98765e-42	7.77276e-41	40.1094
ENSG00000138395	CDK15	-1.34046	1.23578	1.98824e-09	1.11612e-08	7.95229
ENSG00000172346	CSDC2	-1.34216	5.23092	7.16224e-112	3.32774e-110	109.478
ENSG00000178919	FOXE1	-1.34326	6.10314	1.2693e-118	6.16903e-117	116.21
ENSG00000187801	ZFP69B	-1.34416	2.63569	2.03476e-23	2.37844e-22	21.6237
ENSG00000011201	ANOS1	-1.34818	4.08271	2.07437e-59	5.23018e-58	57.2815
ENSG00000260920	AL031985.3	-1.35029	2.61712	2.35578e-23	2.74284e-22	21.5618
ENSG00000139304	PTPRQ	-1.37388	0.945688	4.89821e-08	2.41963e-07	6.61625
ENSG00000241720	AL158847.1	-1.37559	0.116784	4.61516e-05	0.000156576	3.80527
ENSG00000223685	LINC00571	-1.37657	-0.195511	0.000378238	0.00110641	2.95609
ENSG00000197614	MFAP5	-1.37665	3.40113	7.58748e-38	1.36381e-36	35.8652
ENSG00000113389	NPR3	-1.38258	2.05288	9.65514e-17	8.52688e-16	15.0692
ENSG00000125538	IL1B	-1.39285	4.5622	1.05011e-74	3.28716e-73	72.4832
ENSG00000196139	AKR1C3	-1.39403	1.03834	1.0426e-08	5.4645e-08	7.26245
ENSG00000179242	CDH4	-1.39609	3.69621	1.64733e-50	3.68777e-49	48.4332
ENSG00000105376	ICAM5	-1.40291	4.01498	3.83694e-58	9.52785e-57	56.021
ENSG00000113391	FAM172A	-1.40679	4.13324	1.33145e-66	3.71874e-65	64.4296
ENSG00000113578	FGF1	-1.40717	3.6212	1.81226e-48	3.93188e-47	46.4054
ENSG00000146674	IGFBP3	-1.40746	9.34509	3.39396e-202	2.59823e-200	199.585
ENSG00000172572	PDE3A	-1.41254	0.809433	9.28004e-08	4.45171e-07	6.35147
ENSG00000076706	MCAM	-1.41504	4.65184	4.5456e-91	1.75815e-89	88.7549
ENSG00000113645	WWC1	-1.42089	0.0786201	4.5047e-05	0.000153075	3.8151
ENSG00000268087	AC008764.2	-1.42091	0.0795036	3.12008e-05	0.000108469	3.9647
ENSG00000222035	AC079354.1	-1.42633	0.413316	2.79655e-06	1.13141e-05	4.94638
ENSG00000225783	MIAT	-1.43372	4.43388	5.9997e-77	1.91874e-75	74.717
ENSG00000149970	CNKSR2	-1.43644	0.0148733	7.66979e-05	0.000252217	3.59823
ENSG00000151892	GFRA1	-1.44253	2.90246	5.94016e-31	8.8742e-30	29.0519
ENSG00000173391	OLR1	-1.44845	1.47254	3.32773e-12	2.29432e-11	10.6393
ENSG00000135069	PSAT1	-1.44916	6.21311	3.31873e-194	2.45171e-192	191.611
ENSG00000135218	CD36	-1.45285	0.1042	2.15279e-05	7.69038e-05	4.11405
ENSG00000118407	FILIP1	-1.45482	-0.226533	0.000176529	0.000547831	3.26135
ENSG00000130176	CNN1	-1.4665	5.61738	2.59441e-162	1.64517e-160	159.784
ENSG00000143028	SYPL2	-1.46703	2.97332	1.64644e-33	2.64128e-32	31.5782
ENSG00000086696	HSD17B2	-1.46927	2.53238	4.18428e-25	5.27497e-24	23.2778
ENSG00000087076	HSD17B14	-1.47113	2.2462	1.18154e-20	1.24075e-19	18.9063
ENSG00000271730	AL390208.1	-1.47489	-0.211643	0.000176529	0.000547831	3.26135
ENSG00000164929	BAALC	-1.47665	1.24714	6.53012e-11	4.10215e-10	9.38699
ENSG00000116761	CTH	-1.4774	1.21292	1.28718e-10	7.89459e-10	9.10267
ENSG00000248774	AC097534.1	-1.48214	0.199294	7.38441e-06	2.81997e-05	4.54976
ENSG00000108556	CHRNE	-1.48353	1.2524	5.91458e-11	3.73932e-10	9.42721
ENSG00000285649		-1.49535	0.875166	1.29143e-08	6.68095e-08	7.17516
ENSG00000226950	DANCR	-1.49919	2.76038	4.49615e-30	6.58381e-29	28.1815
ENSG00000171346	KRT15	-1.49923	1.00559	1.57889e-09	8.92771e-09	8.04926
ENSG00000100116	GCAT	-1.50521	2.99426	3.03466e-35	5.13597e-34	33.2894
ENSG00000182372	CLN8	-1.50577	3.89969	1.68618e-65	4.60506e-64	63.3368
ENSG00000141854	MISP3	-1.50598	-0.0112603	4.32907e-05	0.000147344	3.83167
ENSG00000169116	PARM1	-1.51816	0.362237	1.48574e-06	6.24518e-06	5.20445
ENSG00000256268	LINC02454	-1.51933	-0.273633	0.000141814	0.000446283	3.35039
ENSG00000111348	ARHGDIB	-1.52165	0.299401	2.535e-06	1.03038e-05	4.987
ENSG00000125089	SH3TC1	-1.52391	0.490402	2.99476e-07	1.36188e-06	5.86586
ENSG00000255200	PGAM1P8	-1.52519	-0.373245	0.000194511	0.000598855	3.22268
ENSG00000147408	CSGALNACT1	-1.527	1.10765	1.15927e-10	7.1397e-10	9.14632
ENSG00000196569	LAMA2	-1.52895	6.88944	9.90941e-249	8.92754e-247	246.049
ENSG00000143127	ITGA10	-1.53453	1.77776	3.62294e-16	3.11395e-15	14.5067
ENSG00000281344	HELLPAR	-1.53836	3.25289	1.55928e-40	2.93109e-39	38.533
ENSG00000205426	KRT81	-1.54	-0.257448	9.62571e-05	0.000310931	3.50734
ENSG00000173805	HAP1	-1.54029	-0.595349	0.000686093	0.00191084	2.71877
ENSG00000171345	KRT19	-1.54111	7.19471	6.23612e-278	6.1838e-276	275.209
ENSG00000182667	NTM	-1.55089	3.97813	1.24972e-71	3.76828e-70	69.4239
ENSG00000125965	GDF5	-1.55935	1.27947	5.62876e-12	3.82895e-11	10.4169
ENSG00000006283	CACNA1G	-1.56199	2.73826	1.69824e-31	2.57349e-30	29.5895
ENSG00000198756	COLGALT2	-1.56215	1.21192	8.34497e-11	5.20021e-10	9.28398
ENSG00000166246	C16orf71	-1.56539	0.581243	7.02205e-08	3.40837e-07	6.46745
ENSG00000158258	CLSTN2	-1.57537	1.76176	2.13055e-16	1.85388e-15	14.7319
ENSG00000135678	CPM	-1.58104	2.98325	1.83919e-37	3.27399e-36	35.4849
ENSG00000250295	RDH10-AS1	-1.58171	0.536565	1.1977e-07	5.68638e-07	6.24516
ENSG00000198729	PPP1R14C	-1.58812	2.16334	9.60715e-22	1.05851e-20	19.9753
ENSG00000156398	SFXN2	-1.58983	1.64247	1.73391e-15	1.43441e-14	13.8433
ENSG00000223658	C1GALT1C1L	-1.58989	-0.122033	3.23706e-05	0.000112251	3.94981
ENSG00000261040	WFDC21P	-1.59217	1.30654	1.2246e-12	8.64474e-12	11.0632
ENSG00000223774	AL513217.1	-1.59951	1.7315	7.71311e-17	6.84041e-16	15.1649
ENSG00000111087	GLI1	-1.60511	0.824188	1.31324e-09	7.48865e-09	8.1256
ENSG00000173227	SYT12	-1.61001	1.68635	3.73791e-16	3.20904e-15	14.4936
ENSG00000206028	Z99774.1	-1.62083	1.91947	2.36998e-19	2.36437e-18	17.6263
ENSG00000250033	SLC7A11-AS1	-1.62389	1.10742	1.40524e-11	9.22772e-11	10.0349
ENSG00000120594	PLXDC2	-1.62854	2.28929	6.7612e-25	8.43722e-24	23.0738
ENSG00000154864	PIEZO2	-1.6307	2.27196	1.93027e-24	2.36286e-23	22.6266
ENSG00000157368	IL34	-1.63319	-0.290287	0.000112408	0.000359333	3.4445
ENSG00000147573	TRIM55	-1.63656	1.07612	1.8543e-11	1.20693e-10	9.91832
ENSG00000106537	TSPAN13	-1.64347	1.89031	5.28928e-19	5.15836e-18	17.2875
ENSG00000058404	CAMK2B	-1.64825	0.330459	6.32702e-07	2.77723e-06	5.55639
ENSG00000126500	FLRT1	-1.64882	-0.390614	0.000101596	0.000327174	3.48522
ENSG00000167767	KRT80	-1.67876	1.30652	1.55706e-13	1.15606e-12	11.937
ENSG00000177570	SAMD12	-1.68393	2.26178	1.87479e-25	2.39413e-24	23.6209
ENSG00000124875	CXCL6	-1.68531	2.20444	2.6691e-23	3.10275e-22	21.5083
ENSG00000171462	DLK2	-1.6939	1.52185	1.32116e-15	1.09911e-14	13.959
ENSG00000196632	WNK3	-1.69636	-0.0389584	9.83084e-06	3.67738e-05	4.43446
ENSG00000157502	MUM1L1	-1.71027	1.59817	5.45457e-17	4.87841e-16	15.3117
ENSG00000079841	RIMS1	-1.72318	0.526589	1.70669e-08	8.76178e-08	7.05741
ENSG00000152056	AP1S3	-1.73702	0.402489	5.71095e-08	2.79958e-07	6.55291
ENSG00000062282	DGAT2	-1.74965	-0.0938226	7.51974e-06	2.86647e-05	4.54265
ENSG00000135480	KRT7	-1.75633	1.78086	9.25249e-20	9.35699e-19	18.0289
ENSG00000091428	RAPGEF4	-1.75796	1.0439	5.569e-12	3.79005e-11	10.4214
ENSG00000212724	KRTAP2-3	-1.78405	-0.408301	5.09107e-05	0.000171658	3.76534
ENSG00000236824	BCYRN1	-1.78596	1.1125	4.2052e-13	3.04867e-12	11.5159
ENSG00000204183	GDF5OS	-1.78998	0.127829	6.4223e-07	2.81488e-06	5.55054
ENSG00000183114	FAM43B	-1.79075	-0.166392	6.42677e-06	2.47538e-05	4.60636
ENSG00000147041	SYTL5	-1.79092	1.75337	8.81287e-20	8.92462e-19	18.0494
ENSG00000151012	SLC7A11	-1.80533	5.50777	1.64328e-211	1.34141e-209	208.872
ENSG00000110660	SLC35F2	-1.81313	1.34206	3.51523e-15	2.86789e-14	13.5424
ENSG00000247049	AC008443.2	-1.82823	-0.373493	2.17195e-05	7.75133e-05	4.11062
ENSG00000180739	S1PR5	-1.83423	0.163586	2.77479e-07	1.26419e-06	5.89819
ENSG00000164659	KIAA1324L	-1.84066	-0.498675	4.22862e-05	0.000144058	3.84146
ENSG00000260604	AL590004.4	-1.84868	0.175275	1.81559e-07	8.46226e-07	6.07251
ENSG00000169429	CXCL8	-1.86918	3.38236	5.80204e-63	1.5308e-61	60.8151
ENSG00000141469	SLC14A1	-1.89586	3.13572	5.57784e-55	1.3357e-53	52.8743
ENSG00000136367	ZFHX2	-1.90817	0.392392	2.70249e-09	1.49604e-08	7.82506
ENSG00000277734	TRAC	-1.93258	0.151846	8.56168e-08	4.12317e-07	6.38477
ENSG00000115252	PDE1A	-1.93267	0.0530453	2.51596e-07	1.15302e-06	5.93816
ENSG00000169508	GPR183	-1.93333	0.699646	3.92555e-11	2.513e-10	9.59981
ENSG00000141449	GREB1L	-1.96621	-0.0253035	6.68586e-07	2.92086e-06	5.53449
ENSG00000128606	LRRC17	-1.96801	1.12355	1.27819e-14	1.01153e-13	12.995
ENSG00000105605	CACNG7	-1.97745	-0.390972	1.57389e-05	5.71357e-05	4.24309
ENSG00000163053	SLC16A14	-1.98817	0.984709	7.47481e-14	5.64335e-13	12.2485
ENSG00000226935	LINC00161	-1.99904	-0.373894	1.0111e-05	3.77408e-05	4.42319
ENSG00000146250	PRSS35	-2.00478	-0.10841	5.2164e-07	2.31727e-06	5.63502
ENSG00000186310	NAP1L3	-2.01606	1.0628	6.94732e-15	5.55748e-14	13.2551
ENSG00000017427	IGF1	-2.03579	3.56986	3.47902e-82	1.21519e-80	79.9154
ENSG00000129521	EGLN3	-2.05417	-0.480553	1.21626e-05	4.4892e-05	4.34783
ENSG00000108759	KRT32	-2.08693	0.762314	8.34803e-13	5.96144e-12	11.2246
ENSG00000166670	MMP10	-2.122	-0.426041	3.02063e-06	1.2164e-05	4.91492
ENSG00000165323	FAT3	-2.12263	0.103024	1.85225e-08	9.48898e-08	7.02278
ENSG00000151320	AKAP6	-2.14472	3.20331	1.1927e-68	3.44856e-67	66.4624
ENSG00000178662	CSRNP3	-2.14648	0.422055	8.49119e-11	5.28464e-10	9.27698
ENSG00000286282		-2.14667	-0.576298	2.09008e-05	7.47901e-05	4.12616
ENSG00000145244	CORIN	-2.15168	1.12357	8.20468e-17	7.26328e-16	15.1389
ENSG00000172020	GAP43	-2.25968	3.09901	1.18482e-68	3.43248e-67	66.4644
ENSG00000257219	LINC02407	-2.26885	-0.307324	6.93511e-07	3.02439e-06	5.51936
ENSG00000128268	MGAT3	-2.28866	-0.291225	6.93511e-07	3.02439e-06	5.51936
ENSG00000272163	AF106564.1	-2.31652	0.26537	2.59473e-10	1.56287e-09	8.80608
ENSG00000213416	KRTAP4-12	-2.32386	-0.108992	5.8867e-08	2.87853e-07	6.54083
ENSG00000163017	ACTG2	-2.39331	2.08839	6.8464e-37	1.20423e-35	34.9193
ENSG00000170500	LONRF2	-2.41016	0.894546	1.13732e-16	1.00262e-15	14.9989
ENSG00000186832	KRT16	-2.41017	0.894982	6.9699e-17	6.19244e-16	15.2081
ENSG00000172554	SNTG2	-2.45463	0.000813235	3.217e-09	1.76959e-08	7.75213
ENSG00000171385	KCND3	-2.49776	0.722136	2.10151e-15	1.73173e-14	13.7615
ENSG00000241644	INMT	-2.5155	-0.699621	3.39299e-06	1.3549e-05	4.86809
ENSG00000139269	INHBE	-2.5267	-0.462737	4.59672e-07	2.0531e-06	5.68759
ENSG00000277586	NEFL	-2.54367	3.92427	7.1235e-134	3.94194e-132	131.404
ENSG00000115008	IL1A	-2.55144	1.09308	1.61775e-20	1.68207e-19	18.7742
ENSG00000151789	ZNF385D	-2.56007	0.0904191	1.60626e-10	9.79468e-10	9.00901
ENSG00000072133	RPS6KA6	-2.56197	0.865615	2.50186e-17	2.2664e-16	15.6447
ENSG00000010438	PRSS3	-2.5895	-0.0393579	1.94461e-09	1.09287e-08	7.96143
ENSG00000104722	NEFM	-2.60511	2.48747	1.24411e-53	2.9317e-52	51.5329
ENSG00000025423	HSD17B6	-2.62234	1.29228	1.00991e-23	1.20432e-22	21.9193
ENSG00000181634	TNFSF15	-2.7775	1.29333	1.47836e-25	1.88951e-24	23.7237
ENSG00000133110	POSTN	-2.79825	2.12039	2.26796e-45	4.69316e-44	43.3285
ENSG00000102802	MEDAG	-2.85151	-0.699686	2.10173e-07	9.71929e-07	6.01237
ENSG00000142910	TINAGL1	-2.87391	3.96392	2.49529e-167	1.60995e-165	164.793
ENSG00000173530	TNFRSF10D	-2.88564	5.65078	0	0	325
ENSG00000236345	AL354719.2	-2.97634	-0.596084	8.08143e-08	3.90462e-07	6.40842
ENSG00000139973	SYT16	-3.02581	-0.0391579	1.39892e-11	9.19031e-11	10.0367
ENSG00000102452	NALCN	-3.1939	0.488087	6.70596e-17	5.96511e-16	15.2244
ENSG00000062038	CDH3	-3.4638	0.552152	6.44634e-19	6.27022e-18	17.2027

## Sheet: Actin Up
Ensembl_ID	Gene_Symbol	logFC	-LOG10(FDR)
ENSG00000130303	BST2	9.302	325
ENSG00000006210	CX3CL1	8.3468	142.902
ENSG00000168334	XIRP1	7.16332	325
ENSG00000027644	INSRR	6.24729	32.7889
ENSG00000090339	ICAM1	3.19178	325
ENSG00000128849	CGNL1	2.52836	20.9891
ENSG00000070759	TESK2	2.37798	91.7801
ENSG00000096968	JAK2	2.23439	279.483
ENSG00000138347	MYPN	1.98424	200.733
ENSG00000145362	ANK2	1.9577	84.1404
ENSG00000046653	GPM6B	1.76134	122.667
ENSG00000054654	SYNE2	1.65844	84.398
ENSG00000171877	FRMD5	1.63102	16.5428
ENSG00000047648	ARHGAP6	1.62298	50.1332
ENSG00000157827	FMNL2	1.55976	173.408
ENSG00000171992	SYNPO	1.55237	278.619
ENSG00000085741	WNT11	1.45463	16.2058
ENSG00000116574	RHOU	1.42258	12.0885
ENSG00000196776	CD47	1.41563	243.217
ENSG00000105976	MET	1.40205	145.028
ENSG00000050405	LIMA1	1.34854	281.504
ENSG00000135407	AVIL	1.31523	19.7868
ENSG00000162493	PDPN	1.29731	31.9815
ENSG00000178882	RFLNA	1.28203	6.80124
ENSG00000088280	ASAP3	1.21889	139.85
ENSG00000112137	PHACTR1	1.20898	30.4934
ENSG00000103490	PYCARD	1.14846	23.9031
ENSG00000036448	MYOM2	1.13349	3.44898
ENSG00000113448	PDE4D	1.10497	21.4958
ENSG00000110492	MDK	1.09382	115.494
ENSG00000175084	DES	1.07835	6.40565
ENSG00000092529	CAPN3	1.06373	9.65414
ENSG00000198087	CD2AP	1.06127	87.7165
ENSG00000117152	RGS4	-1.04614	45.0392
ENSG00000049540	ELN	-1.07146	117.988
ENSG00000163739	CXCL1	-1.07913	41.761
ENSG00000163431	LMOD1	-1.08248	102.353
ENSG00000177791	MYOZ1	-1.08833	1.61995
ENSG00000146950	SHROOM2	-1.12189	8.40774
ENSG00000006740	ARHGAP44	-1.13686	2.28733
ENSG00000197046	SIGLEC15	-1.20052	3.11285
ENSG00000122367	LDB3	-1.25553	4.08364
ENSG00000102879	CORO1A	-1.2566	2.81641
ENSG00000184292	TACSTD2	-1.27005	2.2506
ENSG00000080709	KCNN2	-1.31046	40.7172
ENSG00000130176	CNN1	-1.4665	159.784
ENSG00000111348	ARHGDIB	-1.52165	4.987
ENSG00000171345	KRT19	-1.54111	275.209
ENSG00000006283	CACNA1G	-1.56199	29.5895
ENSG00000171385	KCND3	-2.49776	13.7615

## Sheet: Actin Dwn
Ensembl_ID	Gene_Symbol	logFC	-LOG10(FDR)
ENSG00000117152	RGS4	-1.04614	45.0392
ENSG00000049540	ELN	-1.07146	117.988
ENSG00000163739	CXCL1	-1.07913	41.761
ENSG00000163431	LMOD1	-1.08248	102.353
ENSG00000177791	MYOZ1	-1.08833	1.61995
ENSG00000146950	SHROOM2	-1.12189	8.40774
ENSG00000006740	ARHGAP44	-1.13686	2.28733
ENSG00000197046	SIGLEC15	-1.20052	3.11285
ENSG00000122367	LDB3	-1.25553	4.08364
ENSG00000102879	CORO1A	-1.2566	2.81641
ENSG00000184292	TACSTD2	-1.27005	2.2506
ENSG00000080709	KCNN2	-1.31046	40.7172
ENSG00000130176	CNN1	-1.4665	159.784
ENSG00000111348	ARHGDIB	-1.52165	4.987
ENSG00000171345	KRT19	-1.54111	275.209
ENSG00000006283	CACNA1G	-1.56199	29.5895
ENSG00000171385	KCND3	-2.49776	13.7615

## Sheet: GO Actin
GO Human Actin Assosicated Genes
WASHC2C
KRAS
HRAS
PRKCD
WHAMM
GHSR
KCTD13
SHROOM3
WIPF2
SSH1
ITGB5
CCDC88A
WASH3P
PTPN1
FLNA
KCNJ8
NF1
TNNI2
TMOD1
C15orf62
CYFIP1
MAPKAP1
IKBKB
PDLIM4
CSRP3
KCNH2
AKAP13
AIF1L
TF
MYL6
TNNT1
SCN1A
POTEKP
CAP2
CAPG
TWF1
ARHGEF5
CORO6
ARAP1
ALMS1
KCNQ1
CLDN19
MSRB1
ARPIN
FRMD5
FGD2
RFLNB
BCAR1
PHLDB2
BCL6
PDE4B
ARFGEF3
SMTN
ARHGAP18
VPS4A
GPD1L
PARVG
MYO5A
MICAL3
TSC1
CAPN10
KRT8
SUMO1
ARHGDIB
ARHGAP40
BST2
BST1
TAOK1
S1PR2
RHOJ
NOX4
EPB41L1
MYBPC2
KCNE1
ANG
EZR
GJC1
OR2A4
PACSIN2
PTK2B
GMFB
DSTN
CTTN
ATP1A1
XIRP2
CDC42EP3
KIF23
SHTN1
CIT
ABITRAM
JMY
TNNT2
TNNT3
ENAH
RHOF
PRKCE
PARVB
ARHGAP28
PFN2
ITPKA
SCN3B
SCN1B
MYH2
CXADR
HSP90B1
S100A10
PDLIM7
TNNI3
MYH11
ACTBL2
BIN3
THSD7B
ACTR3C
LLGL2
DPYSL3
TEK
DSG2
RAC2
ABR
ADD2
ADD1
ACTN2
MYO1E
AUTS2
SHANK1
PPM1E
SPTB
BCR
RALA
NEBL
SYNE2
CDC42BPG
ARFIP2
MYL1
GATA4
S1PR1
CDK10
GBA2
LPAR1
BRSK2
EPB41L5
SH3BP1
DMD
LIMK2
LIMK1
FGF7
CYTH2
CNN2
PRICKLE4
NCKAP1L
WNT11
BIN1
CDC42EP1
SRF
MINK1
CDK5
SMTNL2
NCKAP1
RHOBTB3
SFRP1
F2RL1
POF1B
NAA80
PDLIM3
EFNA5
MYH3
GSN
STMN1
TESK1
TNXB
PRKCI
FER
KLHL17
SELE
ARFGEF1
BRK1
PIP5K1A
KCNE3
PKP2
TNNC1
TMSB10
CNN1
KCNE2
TGFBR1
ARHGEF15
RUFY3
ABLIM3
WASL
ODAM
PHACTR4
TTN
GPR65
RHOC
PPARGC1B
CLRN1
PDPN
A0A1W2PNV4
TBCK
PREX1
CACNA1C
TRPM4
SGCD
MYO18A
DOCK2
ARHGEF10L
FCHSD1
GDPD2
TMEFF2
CDK5R1
JUP
CCL24
TMSB15B
TMSB15A
HAX1
ARHGEF19
MYO1C
PDLIM1
ERMN
MET
SYNPO
RND3
RHOA
GJA5
KCND3
PRKN
FHL3
RHOBTB2
SETD3
CUL3
CX3CL1
MYL6B
AP1AR
SDC4
PDCD6IP
CASQ1
EPHA1
BAIAP2L2
MDK
CNN3
SDCBP
TIGD5
ARHGEF2
SCIN
FOXJ1
ABI1
ACTG1
RHOU
KCNJ2
ALOX15
WASF1
ELMO1
TNFAIP1
NRK
FMNL3
PLEKHH2
TRPV4
CTNNA2
NRAP
ID1
SHROOM2
PLS3
LCP1
DSC2
ARPC5
CFLAR
NRP1
PLA2G1B
ALDOA
ANXA1
ITGB1BP1
KCNE1B
LRP1
NCK1
LIMCH1
ATP1A2
INPP5K
FARP2
SORBS2
FCHSD2
MICAL2
RHOBTB1
AMOTL1
ASAP3
SLIT2
MICALL2
PDGFRA
ARPC1A
CCL11
RYR2
RND1
RAC1
CORO1A
IQSEC1
OPHN1
GAS2L3
PFN3
MYOC
FHOD3
PAFAH1B1
EPB41
SPIRE2
KCNE4
TRIP10
SPIRE1
DIXDC1
MYH4
F11R
CD47
KCNJ3
KCNJ5
WHAMMP3
SERPINF2
ACTR3B
VIM
MEF2A
HCK
MOB2
WIPF3
CFL1
CATIP
KIF23
TMSB15B
WASH2P
MYL3
PLEK
RHOD
SORBS1
CCDC155
ROCK1
TMOD2
TAOK2
MYO9B
ARHGAP17
TMOD4
SNTA1
EHD2
ILK
MYO7A
FGD6
JAM3
FRMD7
TACSTD2
MRAS
CAPN9
CAV1
CAV3
HRG
PLEK2
CELSR1
PTK7
TMOD3
TESK2
TCAP
NPHP1
BBS4
PAK1
DMTN
PTGER4
PPFIA1
PDLIM2
AQP1
DIAPH2
MARCKS
TPM1
CAP1
TNNC2
JAK2
KLHL41
SPTA1
DIAPH1
SYNPO2L
ECT2
CAVIN3
ATP2C1
FGD1
ANK2
EMP2
CORO1B
KLHL1
MRTFA
ARHGAP44
BAIAP2
MKKS
SPECC1
TRPM7
VILL
RNF207
ARPC3
ARPC2
ARPC1B
SRC
CACNA1D
TRIM32
FLII
SLC9A1
DLC1
RTKN
FMNL2
PARVA
APOA1
ACTB
CRAD
TRIM27
FMN1
ABI2
ACTR2
HCLS1
ACTR3
RFLNA
FSCN2
PDGFRB
SMTNL1
CASQ2
XIRP1
MLST8
INPPL1
ALKBH4
PDGFA
ARHGEF18
INSRR
WASH4P
ABLIM2
CSF3
MYPN
ACTA1
SHANK3
WNT4
SEMA5A
IQGAP2
CAMK2D
DAAM2
RAB13
KRT19
MICALCL
PACSIN1
ADRA2A
RDX
NF2
EPB41L3
CDC42EP2
SDAD1
TMSB4Y
PDE4D
AMOT
MYH8
MYH6
ESPN
DLG1
ARHGAP35
EPS8
VASP
SPECC1L-ADORA2A
SCN2B
RAC3
COTL1
CORO2B
IQSEC3
ATP2A1
MYH10
MYH9
RAPGEF3
LMOD2
ADORA1
CORO7
RHOG
ARF1
MYOM1
SMAD3
SCN5A
EDN1
FAT1
NEDD9
TPM4
MKLN1
KCNN2
TENM1
ELN
ARF6
FMN2
TMSB4X
CDC42BPA
SNX9
STRIP1
CDC42BPB
NOTCH2
MTOR
ARHGAP25
CD2AP
BCL2
ARHGDIA
MAD2L2
WDR1
SH3KBP1
NOS1AP
SRGAP2
ITGB1
SIPA1L1
MSRB2
WASHC3
ESAM
RAP1GDS1
EHBP1
SUN2
NTRK3
GRB2
CAPN3
FHOD1
USH1C
INF2
LATS1
FLNB
AVIL
KPTN
FES
ADD3
SWAP70
WASF2
CCL27
DSP
RHOB
FRMD3
DNAJB6
RHOQ
MYL2
MYBPC3
NPHP4
CGNL1
OBSL1
HIP1R
EFS
COBL
MYO19
FMNL1
SRI
AMOTL2
NISCH
BAG4
RAP2A
PLS1
PDLIM5
TAC1
DBNL
GHRL
ABRACL
SHROOM4
LMOD3
CDC42EP4
CORO1C
FZD10
PYCARD
MYOZ1
URS00004C9052_9606
URS00002C11C3_9606
URS000039ED8D_9606
URS0000527F89_9606
URS00005C2A6D_9606
URS00001C770D_9606
URS00001DC04F_9606
URS0000574A2C_9606
URS000040780F_9606
URS00005FDE70_9606
SMIM22
CLASP1
CCL21
AIF1
MYH14
MICALL1
EHBP1L1
SPTAN1
NEDD4L
CXCL1
VIL1
ARHGEF11
MYH7
SEMA3E
SPTBN2
WASH6P
ARHGEF10
KANK1
MYL4
ACTN1
CACNB2
ARHGEF17
MTPN
PLN
TNF
SAMD14
CDC42EP5
WASHC1
PALLD
LLGL1
ANKRD1
GRHL3
PROX1
MICAL1
TPM3
ZYX
C15orf38-AP3S2
CSRP1
ESPNL
FGF12
SH3PXD2B
SLC9A3R1
ACTC1
SHROOM1
CLDN3
GPM6B
PDPK1
SMAD4
GAB1
FGF10
KANK4
PPP1R9B
BARGIN
STAP1
SPECC1L
CRK
ROCK2
LDB3
CAPZB
CAPZA2
abeta-42-oligomer_human
escrt-iii_human
flna_human-1
SPTBN4
DES
TNIK
DAPK3
CCN2
ANTXR1
BCAS3
PHPT1
NTF3
OBSCN
BMP10
TNNI1
FGD4
PIP5K1C
C9orf72
LURAP1
FHDC1
PHACTR1
SIGLEC15
ANLN
FSCN3
PFN1
ARHGAP6
ICAM1
CCL26
MYLK2
CFL2
IQSEC2
CSF1R
CSRP2
WAS
NUP155
NEB
TLN1
CTNNA3
INA
BAIAP2L1
U3KQV3
EVL
DAAM1
TGFB3
FAM171A1
PRKAR1A
DTNBP1
PFN4
LIMA1
GJA1
WIPF1
RICTOR
MYOM3
CCR7
CLASP2
MYBPC1
CARMIL2
MYOZ2
PAK3
ARPC4
NPHS2
MYO6
MTSS1
TWF2
KCNA5
VANGL2
PPP1R9A
PAWR
KIRREL1
TYROBP
MEF2C
PIK3R1
EPB41L4B
MYOM2
FSCN1
CACNA2D1
DBN1
PDCL3
ATXN3
PPM1F
EPB41L2
CACNA1G
TRIOBP
SORBS3
NPHS1
CDC42
MYADM
FRMPD4
THSD7A
WASF3
DIAPH3
FNBP1L
PLEKHG2
TPM2
FRMD6
SPTBN5
ARPC5L
PICK1
EPHA5
ACTN3
LMOD1
FGD5
SSH2
ARRB1
MYO1B
NKX2-5
PXN
TTC17
CALR
ACTN4
CAPZA1
KCNE5
FAM107A
SIX4
MAGEL2
ABL1
PDXP
ABL2
RACGAP1
FGD3
SHC1
CAPZA3
GMFG
EPHA3
ARHGAP26
RHOV
RND2
RGCC
ACTL8
CASS4
Q9H521
SPTBN1
SYNPO2
CARMIL1
PAM
RGS4
MYLK3
KIT
NCK2
NUAK2
STC1
RASA1
PGM5
HIP1
KANK3
CXCL12
TRPM2
ARHGAP12
EPB41L4A
SCN4B
PRKG1
