# Supplementary material for: Human XIRP1 is a new podosome protein targeting cytosolic bacteria as part of the IFN-γ defense program
Source: J Immunol. 2026 Jun 15;215(6):vkag116. doi: 10.1093/jimmun/vkag116 (PMC13267782; doi:10.1093/jimmun/vkag116)
Supplement: vkag116_Supplementary_Data [file vkag116_supplementary_data.zip › S2 Table Macrophage DEGs.xlsx]

## Sheet: M1vsND_edgeR_result
Ensembl_ID	Gene_Symbol	logFC	logCPM	PValue	FDR	log10(FDR)
ENSG00000118257	NRP2	13.2602	2.67981	1.19735112154133e-315	3.95526657099269e-314	313.403
ENSG00000204616	TRIM31	13.2558	2.67448	1.08e-302	3.35e-301	300.476
ENSG00000203446	AC004988.1	12.7969	2.20094	4.71e-275	1.29e-273	272.891
ENSG00000157168	NRG1	12.5798	4.45043	0	0	325
ENSG00000136244	IL6	12.5241	6.18777	0	0	325
ENSG00000166396	SERPINB7	12.3395	1.72534	7.9e-225	1.64e-223	222.786
ENSG00000110848	CD69	12.3211	5.59318	0	0	325
ENSG00000275385	CCL18	12.274	1.65667	1.32e-215	2.54e-214	213.595
ENSG00000108702	CCL1	12.0492	5.71089	0	0	325
ENSG00000102794	ACOD1	11.93	7.06752	0	0	325
ENSG00000113263	ITK	11.92	1.28651	4.49e-184	7.25e-183	182.14
ENSG00000108688	CCL7	11.9125	1.27759	5.23e-175	7.82e-174	173.107
ENSG00000113302	IL12B	11.8837	4.2444	0	0	325
ENSG00000261618	AC083837.1	11.8098	5.07922	0	0	325
ENSG00000253831	ETV3L	11.6616	4.68532	0	0	325
ENSG00000149131	SERPING1	11.5635	4.58581	0	0	325
ENSG00000008517	IL32	11.5476	5.02357	0	0	325
ENSG00000244482	LILRA6	11.522	0.867875	3.22e-144	3.82e-143	142.418
ENSG00000000971	CFH	11.5198	6.65753	0	0	325
ENSG00000131203	IDO1	11.4921	8.59594	0	0	325
ENSG00000276070	CCL4L2	11.4303	9.75624	0	0	325
ENSG00000117228	GBP1	11.4232	10.6151	0	0	325
ENSG00000168334	XIRP1	11.4227	7.92792	0	0	325
ENSG00000287097		11.4204	0.76088	5.21e-130	5.5e-129	128.259
ENSG00000105246	EBI3	11.4146	4.67981	0	0	325
ENSG00000108700	CCL8	11.3975	7.87852	0	0	325
ENSG00000138755	CXCL9	11.3941	11.2697	0	0	325
ENSG00000233834	AC005083.1	11.3847	0.723615	5.52e-139	6.28e-138	137.202
ENSG00000169245	CXCL10	11.3837	13.2814	0	0	325
ENSG00000234362	LINC01914	11.3712	0.7089	1.24e-135	1.38e-134	133.859
ENSG00000108691	CCL2	11.364	7.35881	0	0	325
ENSG00000182782	HCAR2	11.3142	4.03835	0	0	325
ENSG00000164400	CSF2	11.2982	0.63097	1.74e-112	1.58e-111	110.801
ENSG00000169248	CXCL11	11.2688	11.0875	0	0	325
ENSG00000163121	NEURL3	11.2471	2.32106	1.3e-276	3.6e-275	274.444
ENSG00000079385	CEACAM1	11.2395	0.571743	1.19e-135	1.33e-134	133.877
ENSG00000275302	CCL4	11.226	10.0782	0	0	325
ENSG00000138347	MYPN	11.2033	0.533193	1.78e-128	1.85e-127	126.733
ENSG00000115008	IL1A	11.1865	5.0058	0	0	325
ENSG00000148677	ANKRD1	11.1508	4.96907	0	0	325
ENSG00000285744		11.1226	4.38552	0	0	325
ENSG00000026751	SLAMF7	11.0628	10.7569	0	0	325
ENSG00000197253	TPSB2	11.055	0.371424	8.1e-93	6.14e-92	91.2117
ENSG00000122641	INHBA	11.0249	9.13213	0	0	325
ENSG00000126353	CCR7	10.9651	5.49604	0	0	325
ENSG00000136695	IL36RN	10.9566	0.275424	5e-115	4.63e-114	113.334
ENSG00000125538	IL1B	10.9539	10.8323	0	0	325
ENSG00000226025	AC005515.1	10.9517	0.269253	1.9e-118	1.81e-117	116.741
ENSG00000162692	VCAM1	10.937	5.15469	0	0	325
ENSG00000105855	ITGB8	10.9341	5.55626	0	0	325
ENSG00000154451	GBP5	10.9162	8.38101	0	0	325
ENSG00000134321	RSAD2	10.8822	10.0087	0	0	325
ENSG00000277632	CCL3	10.8814	11.266	0	0	325
ENSG00000133106	EPSTI1	10.8721	7.97514	0	0	325
ENSG00000197272	IL27	10.8674	1.92779	2.35e-244	5.47e-243	242.262
ENSG00000121380	BCL2L14	10.8662	1.92601	1.1e-245	2.59e-244	243.586
ENSG00000213512	GBP7	10.8524	0.167592	2.77e-104	2.33e-103	102.633
ENSG00000090339	ICAM1	10.8206	10.4578	0	0	325
ENSG00000162654	GBP4	10.8166	9.80882	0	0	325
ENSG00000010030	ETV7	10.8153	5.60308	0	0	325
ENSG00000255750	AC022509.1	10.8001	0.1078	1.07e-87	7.73e-87	86.112
ENSG00000078081	LAMP3	10.7769	7.37364	0	0	325
ENSG00000213886	UBD	10.7539	4.40643	0	0	325
ENSG00000135074	ADAM19	10.753	0.0632859	9.73e-101	7.98e-100	99.098
ENSG00000134460	IL2RA	10.7341	0.0403874	9.91e-103	8.28e-102	101.082
ENSG00000127954	STEAP4	10.6989	5.32049	0	0	325
ENSG00000128383	APOBEC3A	10.6823	2.51525	1.1293063605636e-310	0	308.441
ENSG00000136634	IL10	10.6786	-0.0155438	7.28e-100	5.93e-99	98.2272
ENSG00000123610	TNFAIP6	10.6464	6.25174	0	0	325
ENSG00000147138	GPR174	10.6272	-0.0666221	9.66e-91	7.19e-90	89.143
ENSG00000138670	RASGEF1B	10.6104	6.7022	0	0	325
ENSG00000274286	ADRA2B	10.6059	-0.0908638	1.13e-96	8.95e-96	95.0483
ENSG00000237988	OR2I1P	10.6018	-0.105205	2.77e-68	1.61e-67	66.7939
ENSG00000276085	CCL3L1	10.5778	10.9277	0	0	325
ENSG00000255398	HCAR3	10.5725	5.10141	0	0	325
ENSG00000152766	ANKRD22	10.5591	3.2704	0	0	325
ENSG00000137673	MMP7	10.5505	7.27493	0	0	325
ENSG00000121594	CD80	10.5496	5.0786	0	0	325
ENSG00000198959	TGM2	10.546	6.81724	0	0	325
ENSG00000100336	APOL4	10.5184	5.65306	0	0	325
ENSG00000115604	IL18R1	10.5148	-0.189513	8.8e-88	6.37e-87	86.1955
ENSG00000136688	IL36G	10.4949	2.32267	3.53e-274	9.6e-273	272.018
ENSG00000182393	IFNL1	10.4707	-0.238054	6.38e-78	4.16e-77	76.3807
ENSG00000073861	TBX21	10.4688	3.93458	0	0	325
ENSG00000135114	OASL	10.4647	8.46642	0	0	325
ENSG00000196611	MMP1	10.4533	-0.256421	2.25e-76	1.44e-75	74.8412
ENSG00000146122	DAAM2	10.451	-0.253647	1.48e-84	1.03e-83	82.9879
ENSG00000170162	VGLL2	10.4507	5.64508	0	0	325
ENSG00000225492	GBP1P1	10.4184	5.28023	0	0	325
ENSG00000185745	IFIT1	10.4115	9.18762	0	0	325
ENSG00000203395	AC015969.1	10.4093	-0.297763	2.54e-85	1.78e-84	83.7484
ENSG00000260244	AC104083.1	10.3897	-0.309121	1.52e-67	8.75e-67	66.0581
ENSG00000110436	SLC1A2	10.3849	3.63792	0	0	325
ENSG00000196917	HCAR1	10.3811	1.42167	1.37e-182	2.18e-181	180.662
ENSG00000117560	FASLG	10.3396	-0.369006	5.29e-80	3.51e-79	78.4544
ENSG00000248464	FGF10-AS1	10.3311	-0.377449	1.15e-85	8.11e-85	84.0909
ENSG00000259354	AC025580.2	10.3066	-0.397755	9.92e-72	6.01e-71	70.2214
ENSG00000137959	IFI44L	10.2977	8.40739	0	0	325
ENSG00000119922	IFIT2	10.2909	10.0041	0	0	325
ENSG00000243742	RPLP0P2	10.2599	2.96483	0	0	325
ENSG00000183347	GBP6	10.2546	1.28947	1.79e-169	2.58e-168	167.588
ENSG00000176928	GCNT4	10.2512	2.07128	1.43e-222	2.93e-221	220.533
ENSG00000113249	HAVCR1	10.2387	-0.467872	3.84e-68	2.22e-67	66.6531
ENSG00000119917	IFIT3	10.2363	10.3303	0	0	325
ENSG00000162645	GBP2	10.2244	10.2344	0	0	325
ENSG00000173369	C1QB	10.2147	2.03105	5.4e-247	1.28e-245	244.892
ENSG00000140379	BCL2A1	10.206	9.0412	0	0	325
ENSG00000103569	AQP9	10.202	3.66334	0	0	325
ENSG00000104951	IL4I1	10.2009	8.41288	0	0	325
ENSG00000158714	SLAMF8	10.198	8.78131	0	0	325
ENSG00000251230	MIR3945HG	10.1912	1.22171	1.58e-177	2.41e-176	175.618
ENSG00000134363	FST	10.18	3.18185	0	0	325
ENSG00000008118	CAMK1G	10.1675	-0.557161	1.32e-57	6.66e-57	56.1762
ENSG00000169116	PARM1	10.1613	5.16437	0	0	325
ENSG00000267607	AC011511.5	10.1516	-0.581293	4.51e-45	1.89e-44	43.724
ENSG00000230438	SERPINB9P1	10.1012	-0.614659	3.95e-71	2.38e-70	69.6232
ENSG00000250274	AC034199.1	10.0776	-0.640998	2.71e-70	1.61e-69	68.7928
ENSG00000258807	AL359237.1	10.0607	-0.656741	1.37e-67	7.9e-67	66.1024
ENSG00000188820	CALHM6	10.0493	2.36932	2.76e-255	6.77e-254	253.17
ENSG00000111331	OAS3	10.0356	9.75824	0	0	325
ENSG00000255987	TOMM20P2	9.97441	-0.742491	3.57e-65	2e-64	63.6996
ENSG00000128342	LIF	9.96083	3.60329	0	0	325
ENSG00000056558	TRAF1	9.9577	8.67339	0	0	325
ENSG00000172183	ISG20	9.9513	7.06961	0	0	325
ENSG00000120217	CD274	9.94235	9.36768	0	0	325
ENSG00000115607	IL18RAP	9.92479	-0.796391	4.09e-68	2.37e-67	66.625
ENSG00000163395	IGFN1	9.92247	-0.79101	1.37e-55	6.74e-55	54.1712
ENSG00000159189	C1QC	9.91941	1.72498	2.13e-223	4.38e-222	221.358
ENSG00000164116	GUCY1A1	9.89902	1.70471	3.16e-188	5.21e-187	186.283
ENSG00000275718	CCL15	9.89868	0.913006	4.07e-140	4.66e-139	138.331
ENSG00000204103	MAFB	9.86641	8.25292	0	0	325
ENSG00000198796	ALPK2	9.86464	-0.856256	4.08e-58	2.08e-57	56.6817
ENSG00000085563	ABCB1	9.84084	4.97141	0	0	325
ENSG00000181634	TNFSF15	9.83475	6.92045	0	0	325
ENSG00000253522	MIR3142HG	9.81441	0.827732	1.3e-143	1.53e-142	141.816
ENSG00000123095	BHLHE41	9.8023	4.9937	0	0	325
ENSG00000230647	AC022816.1	9.78545	-0.93534	2.14e-59	1.11e-58	57.9544
ENSG00000146374	RSPO3	9.78049	4.48051	0	0	325
ENSG00000005001	PRSS22	9.77617	-0.953071	5.44e-54	2.62e-53	52.5822
ENSG00000170323	FABP4	9.77602	0.783091	4.17e-122	4.12e-121	120.385
ENSG00000137331	IER3	9.77403	7.56517	0	0	325
ENSG00000234518	PTGES3P1	9.76381	3.96984	0	0	325
ENSG00000173391	OLR1	9.76204	5.75152	0	0	325
ENSG00000270392	PFN1P2	9.76084	-0.970095	1.69e-50	7.74e-50	49.1114
ENSG00000164935	DCSTAMP	9.76022	4.82658	0	0	325
ENSG00000188676	IDO2	9.75875	-0.966757	3.77e-60	1.98e-59	58.704
ENSG00000279965	AL390755.1	9.75483	1.55322	7.74e-210	1.43e-208	207.846
ENSG00000152595	MEPE	9.74943	-0.970546	1.25e-53	5.97e-53	52.224
ENSG00000174944	P2RY14	9.74183	0.752128	1.12e-130	1.2e-129	128.922
ENSG00000108342	CSF3	9.71911	-1.00772	1.04e-57	5.27e-57	56.2778
ENSG00000163734	CXCL3	9.71556	4.13937	0	0	325
ENSG00000124256	ZBP1	9.71059	-1.01478	1.06e-58	5.46e-58	57.2627
ENSG00000184371	CSF1	9.70734	8.52296	0	0	325
ENSG00000137872	SEMA6D	9.69113	-1.03005	7.29e-57	3.64e-56	55.439
ENSG00000157150	TIMP4	9.68999	-1.03409	4.4e-57	2.2e-56	55.6576
ENSG00000250423	KIAA1210	9.6782	-1.04618	3.66e-57	1.84e-56	55.7359
ENSG00000188643	S100A16	9.67258	4.67187	0	0	325
ENSG00000121797	CCRL2	9.66614	3.61482	0	0	325
ENSG00000137965	IFI44	9.65864	7.9001	0	0	325
ENSG00000175899	A2M	9.63863	12.2186	0	0	325
ENSG00000259341	AC015660.1	9.63305	-1.0906	2.21e-57	1.11e-56	55.9535
ENSG00000153923	CLCA3P	9.62385	-1.10181	2.01e-56	9.96e-56	55.0016
ENSG00000173762	CD7	9.61858	1.41042	1.7e-196	2.94e-195	194.532
ENSG00000091656	ZFHX4	9.61522	0.622286	2.58e-91	1.94e-90	89.7132
ENSG00000274029	AC069209.1	9.61289	-1.11014	2.25e-55	1.1e-54	53.9583
ENSG00000215861	AC245297.1	9.60513	2.28972	8.73e-255	2.14e-253	252.67
ENSG00000115009	CCL20	9.59836	7.0619	0	0	325
ENSG00000133063	CHIT1	9.59052	5.61406	0	0	325
ENSG00000256234	AC022509.2	9.58887	-1.13916	2.21e-53	1.06e-52	51.9767
ENSG00000101017	CD40	9.58849	7.42765	0	0	325
ENSG00000171855	IFNB1	9.58668	1.37567	3.54e-175	5.3e-174	173.276
ENSG00000134668	SPOCD1	9.57873	6.17425	0	0	325
ENSG00000116785	CFHR3	9.55112	0.55042	5.6e-118	5.32e-117	116.274
ENSG00000165694	FRMD7	9.52723	-1.19572	8.86e-53	4.18e-52	51.3789
ENSG00000108950	FAM20A	9.52421	0.521181	3.94e-133	4.29e-132	131.368
ENSG00000152778	IFIT5	9.50962	6.51468	0	0	325
ENSG00000173918	C1QTNF1	9.48711	-1.2409	2.32e-43	9.46e-43	42.0242
ENSG00000144837	PLA1A	9.47863	0.47463	4.57e-124	4.57e-123	122.34
ENSG00000248677	LINC02102	9.44853	-1.27242	1.55e-45	6.53e-45	44.1852
ENSG00000038945	MSR1	9.44153	6.84379	0	0	325
ENSG00000236700	LINC01010	9.43853	3.64042	0	0	325
ENSG00000162771	FAM71A	9.4269	0.418839	1.75e-123	1.74e-122	121.759
ENSG00000147050	KDM6A	9.42402	2.40557	2.72e-298	8.25e-297	296.084
ENSG00000078401	EDN1	9.41306	3.83225	0	0	325
ENSG00000187944	C2orf66	9.40792	1.19096	1.91e-173	2.82e-172	171.55
ENSG00000185885	IFITM1	9.39256	6.85298	0	0	325
ENSG00000163568	AIM2	9.38516	3.6995	0	0	325
ENSG00000189058	APOD	9.3746	-1.35022	1.31e-46	5.63e-46	45.2495
ENSG00000169429	CXCL8	9.36249	12.079	0	0	325
ENSG00000257242	LINC01619	9.36062	-1.36479	2.36e-47	1.03e-46	45.9871
ENSG00000118785	SPP1	9.35338	11.6068	0	0	325
ENSG00000126838	PZP	9.34453	-1.38024	6.27e-46	2.67e-45	44.5736
ENSG00000185433	LINC00158	9.34319	3.65633	0	0	325
ENSG00000197893	NRAP	9.34247	2.78657	0	0	325
ENSG00000273331	TM4SF19-TCTEX1D2	9.33184	0.318594	1.12e-119	1.08e-118	117.967
ENSG00000118160	SLC8A2	9.3252	0.313572	2.16e-120	2.1e-119	118.677
ENSG00000049249	TNFRSF9	9.31027	5.11682	0	0	325
ENSG00000253535	AC120193.1	9.30333	-1.41955	1.24e-45	5.25e-45	44.2798
ENSG00000179044	EXOC3L1	9.3032	0.283123	1.27e-92	9.57e-92	91.019
ENSG00000105376	ICAM5	9.28774	1.57987	2.07e-211	3.86e-210	209.413
ENSG00000179362	HMGN2P46	9.27853	-1.45448	3.53e-39	1.33e-38	37.8763
ENSG00000233117	LINC00702	9.2723	0.256508	8.4e-116	7.85e-115	114.105
ENSG00000261036	AC113418.1	9.25851	-1.46591	1.59e-42	6.39e-42	41.1946
ENSG00000267712	LINC01539	9.24051	-1.48259	1.86e-44	7.74e-44	43.1112
ENSG00000165323	FAT3	9.21697	-1.50665	3.22e-43	1.31e-42	41.883
ENSG00000165023	DIRAS2	9.21613	0.199034	1.99e-113	1.82e-112	111.74
ENSG00000146859	TMEM140	9.21025	4.45578	0	0	325
ENSG00000090104	RGS1	9.20666	8.60094	0	0	325
ENSG00000276980	AC008760.2	9.1891	-1.53808	3.85e-41	1.51e-40	39.8224
ENSG00000145681	HAPLN1	9.189	-1.53808	1.87e-41	7.35e-41	40.1335
ENSG00000145107	TM4SF19	9.1815	5.6592	0	0	325
ENSG00000120337	TNFSF18	9.16767	1.456	1.01e-191	1.7e-190	189.77
ENSG00000235385	LINC02154	9.14985	-1.57349	3.76e-43	1.53e-42	41.8166
ENSG00000031081	ARHGAP31	9.14337	7.1004	0	0	325
ENSG00000259760	AC015660.3	9.13885	0.114245	1.24e-92	9.4e-92	91.027
ENSG00000088538	DOCK3	9.13459	1.80344	7.14e-225	1.48e-223	222.829
ENSG00000100346	CACNA1I	9.12145	0.0990249	8.14e-108	7.08e-107	106.15
ENSG00000089041	P2RX7	9.09963	6.58684	0	0	325
ENSG00000104432	IL7	9.09839	0.0763912	7.68e-95	5.95e-94	93.2252
ENSG00000089127	OAS1	9.09516	8.20685	0	0	325
ENSG00000126709	IFI6	9.07158	10.4434	0	0	325
ENSG00000110852	CLEC2B	9.07071	3.26518	0	0	325
ENSG00000129354	AP1M2	9.07003	-1.6597	3.4e-32	1.12e-31	30.9493
ENSG00000020577	SAMD4A	9.06722	5.66205	0	0	325
ENSG00000135919	SERPINE2	9.06141	9.69352	0	0	325
ENSG00000183486	MX2	9.05661	8.38061	0	0	325
ENSG00000231274	SBK3	9.04598	-1.67246	9.71e-38	3.57e-37	36.4473
ENSG00000255521	AL356215.1	9.04549	2.0133	3.28e-251	7.94e-250	249.1
ENSG00000256268	LINC02454	9.0446	-1.67297	8.63e-40	3.29e-39	38.4832
ENSG00000283646	LINC02009	9.03412	0.00751216	4.72e-99	3.81e-98	97.4186
ENSG00000110324	IL10RA	9.01137	9.29764	0	0	325
ENSG00000100985	MMP9	8.98999	2.92477	0	0	325
ENSG00000163347	CLDN1	8.98251	3.58609	0	0	325
ENSG00000136052	SLC41A2	8.97633	4.27643	0	0	325
ENSG00000170542	SERPINB9	8.96876	3.57198	0	0	325
ENSG00000120885	CLU	8.94487	-0.0856883	4.06e-94	3.13e-93	92.5041
ENSG00000254838	GVINP1	8.93958	-1.7764	3.22e-38	1.19e-37	36.9228
ENSG00000168062	BATF2	8.93868	5.90538	0	0	325
ENSG00000286062		8.93412	-0.0963067	7.95e-99	6.41e-98	97.1929
ENSG00000156886	ITGAD	8.91732	-1.79671	3.39e-37	1.23e-36	35.9092
ENSG00000173868	PHOSPHO1	8.91643	-1.79695	1.82e-36	6.55e-36	35.1839
ENSG00000265494	AC005304.2	8.9143	-1.80445	7.29e-36	2.59e-35	34.5871
ENSG00000166863	TAC3	8.90945	-1.80588	7.4e-38	2.73e-37	36.5637
ENSG00000110446	SLC15A3	8.89765	7.61316	0	0	325
ENSG00000179431	FJX1	8.89746	3.20332	0	0	325
ENSG00000111335	OAS2	8.88222	8.87425	0	0	325
ENSG00000149635	OCSTAMP	8.87629	4.51597	0	0	325
ENSG00000041982	TNC	8.87601	1.14999	7.29e-176	1.1e-174	173.959
ENSG00000102359	SRPX2	8.87472	-0.152289	3.72e-80	2.47e-79	78.6068
ENSG00000122786	CALD1	8.85242	-1.85796	1.94e-35	6.84e-35	34.1651
ENSG00000233539	AC011294.1	8.83844	-1.87647	2.45e-34	8.45e-34	33.0733
ENSG00000119508	NR4A3	8.81081	6.32589	0	0	325
ENSG00000164949	GEM	8.80358	7.15729	0	0	325
ENSG00000128422	KRT17	8.78944	0.538925	3.95e-115	3.66e-114	113.436
ENSG00000134028	ADAMDEC1	8.78328	3.08641	0	0	325
ENSG00000271216	LINC01050	8.78158	-1.93003	1.02e-33	3.49e-33	32.4571
ENSG00000112139	MDGA1	8.77153	4.9774	0	0	325
ENSG00000088827	SIGLEC1	8.77047	6.50126	0	0	325
ENSG00000176358	TAC4	8.76861	3.61581	0	0	325
ENSG00000090530	P3H2	8.76252	4.52819	0	0	325
ENSG00000165949	IFI27	8.75456	5.88569	0	0	325
ENSG00000174808	BTC	8.75272	-1.9536	2.32e-33	7.87e-33	32.104
ENSG00000140511	HAPLN3	8.75259	7.68961	0	0	325
ENSG00000166670	MMP10	8.74256	-1.97244	8.12e-30	2.54e-29	28.5948
ENSG00000271856	LINC01215	8.73353	0.483657	3.16e-128	3.27e-127	126.486
ENSG00000115414	FN1	8.72825	3.91	0	0	325
ENSG00000141497	ZMYND15	8.72557	3.23169	0	0	325
ENSG00000230062	ANKRD66	8.70863	-1.99738	2.79e-33	9.46e-33	32.0241
ENSG00000066056	TIE1	8.7056	4.00093	0	0	325
ENSG00000122574	WIPF3	8.70471	-2.00651	8.78e-32	2.86e-31	30.5429
ENSG00000156414	TDRD9	8.69692	-2.00865	3.13e-33	1.06e-32	31.9759
ENSG00000283648	AC006974.2	8.69589	-2.00003	7.8e-28	2.33e-27	26.6325
ENSG00000216490	IFI30	8.69544	1.34363	1.96e-182	3.09e-181	180.509
ENSG00000130203	APOE	8.67832	9.41799	0	0	325
ENSG00000128510	CPA4	8.67233	-2.04036	2.73e-29	8.45e-29	28.0733
ENSG00000102575	ACP5	8.66589	1.31114	1.66e-154	2.14e-153	152.67
ENSG00000133636	NTS	8.66275	2.27288	1.5e-263	3.83e-262	261.416
ENSG00000285103	AL451123.1	8.63982	-0.40124	6.52e-84	4.51e-83	82.3458
ENSG00000132688	NES	8.62629	4.30688	0	0	325
ENSG00000070193	FGF10	8.62554	3.54304	0	0	325
ENSG00000012223	LTF	8.62453	-2.07809	1.24e-31	4.01e-31	30.3964
ENSG00000188389	PDCD1	8.62214	-2.08784	1.11e-27	3.3e-27	26.4815
ENSG00000137265	IRF4	8.6198	0.365439	4.54e-121	4.46e-120	119.351
ENSG00000124493	GRM4	8.61755	1.56968	1.14e-209	2.1e-208	207.679
ENSG00000165379	LRFN5	8.60475	1.5567	9.4e-208	1.7e-206	205.768
ENSG00000177047	IFNW1	8.58811	-2.10462	6.49e-28	1.94e-27	26.7118
ENSG00000259590	AC015660.2	8.56182	2.48269	1.43e-220	2.86e-219	218.544
ENSG00000185640	KRT79	8.56038	0.300695	2.21e-117	2.09e-116	115.679
ENSG00000012124	CD22	8.55799	2.74096	0	0	325
ENSG00000163739	CXCL1	8.5482	6.20322	0	0	325
ENSG00000277089	AC243829.4	8.53652	1.47367	2.37e-89	1.74e-88	87.7594
ENSG00000164136	IL15	8.52796	3.12298	0	0	325
ENSG00000233030	AC243772.2	8.52094	0.776093	4.04e-141	4.67e-140	139.331
ENSG00000204577	LILRB3	8.5145	1.93071	2.15e-230	4.65e-229	228.332
ENSG00000023902	PLEKHO1	8.5034	8.35362	0	0	325
ENSG00000220412	AL356234.1	8.50303	-2.18999	1.87e-27	5.54e-27	26.2567
ENSG00000162772	ATF3	8.4838	9.29182	0	0	325
ENSG00000006118	TMEM132A	8.48143	1.4281	1.23e-189	2.04e-188	187.691
ENSG00000278910	BANCR	8.4814	-2.21424	4.09e-29	1.26e-28	27.8991
ENSG00000172348	RCAN2	8.47693	-0.566532	3.72e-75	2.35e-74	73.6292
ENSG00000183742	MACC1	8.46978	0.725119	8.81e-145	1.05e-143	142.979
ENSG00000118515	SGK1	8.46422	8.88856	0	0	325
ENSG00000111341	MGP	8.46363	3.515	0	0	325
ENSG00000128284	APOL3	8.46018	3.57452	0	0	325
ENSG00000128271	ADORA2A	8.45945	1.09753	2.73e-172	4e-171	170.398
ENSG00000157680	DGKI	8.45629	-2.23987	1.9e-27	5.63e-27	26.2497
ENSG00000181045	SLC26A11	8.44858	4.53164	0	0	325
ENSG00000130513	GDF15	8.42901	8.29176	0	0	325
ENSG00000163746	PLSCR2	8.42117	-2.26814	2.91e-28	8.82e-28	27.0545
ENSG00000284196	AL158064.1	8.41618	-2.26937	4.93e-27	1.45e-26	25.8387
ENSG00000236747	LINC01282	8.41554	-2.2696	2.28e-27	6.75e-27	26.1708
ENSG00000270504	AL391422.3	8.41096	-2.28066	1.56e-26	4.53e-26	25.3436
ENSG00000147481	SNTG1	8.40109	-2.29326	5.75e-26	1.65e-25	24.7831
ENSG00000091831	ESR1	8.4	-2.2833	9e-27	2.63e-26	25.5808
ENSG00000100302	RASD2	8.39075	-0.657512	5.14e-73	3.17e-72	71.4993
ENSG00000135077	HAVCR2	8.38402	5.72871	0	0	325
ENSG00000229400	AL596330.1	8.37849	-2.30866	9.77e-28	2.91e-27	26.5357
ENSG00000170214	ADRA1B	8.3777	-2.30889	1.8e-27	5.35e-27	26.272
ENSG00000120278	PLEKHG1	8.37101	-2.3106	1.18e-26	3.44e-26	25.4636
ENSG00000230107	AL022316.1	8.36696	-2.3111	5.08e-24	1.38e-23	22.8586
ENSG00000224272	AC131097.3	8.3397	-2.34932	2.55e-25	7.17e-25	24.1444
ENSG00000141574	SECTM1	8.31107	5.78209	0	0	325
ENSG00000238015	AC104837.2	8.31082	-2.36671	1.16e-25	3.28e-25	24.4843
ENSG00000169442	CD52	8.31046	7.71934	0	0	325
ENSG00000112818	MEP1A	8.30847	-0.740942	1.5e-70	8.94e-70	69.0488
ENSG00000163554	SPTA1	8.30532	-2.37864	1.18e-25	3.34e-25	24.4758
ENSG00000166523	CLEC4E	8.3025	-0.749816	1.11e-62	6.04e-62	61.2193
ENSG00000146674	IGFBP3	8.28488	4.87552	0	0	325
ENSG00000204580	DDR1	8.28409	0.014305	2.38e-98	1.91e-97	96.7197
ENSG00000081041	CXCL2	8.24956	6.30093	0	0	325
ENSG00000242479	AC109992.1	8.24727	-2.4252	4.4e-25	1.23e-24	23.9097
ENSG00000074317	SNCB	8.24547	-2.43696	1.42e-23	3.82e-23	22.4176
ENSG00000134531	EMP1	8.24494	8.6143	0	0	325
ENSG00000123500	COL10A1	8.23308	-2.43964	3.81e-25	1.07e-24	23.9714
ENSG00000173714	WFIKKN2	8.21773	-2.45446	3.46e-25	9.7e-25	24.0134
ENSG00000231811	AL159166.1	8.21104	-0.840038	3.81e-65	2.13e-64	63.6719
ENSG00000234191	AC091808.1	8.20322	-0.0672492	4.43e-91	3.31e-90	89.4801
ENSG00000287278		8.20026	-2.46993	5.5e-25	1.53e-24	23.8143
ENSG00000169436	COL22A1	8.18923	-2.4841	2.11e-22	5.52e-22	21.2583
ENSG00000174059	CD34	8.18436	-2.48507	2.23e-24	6.14e-24	23.2118
ENSG00000172738	TMEM217	8.17357	4.66881	0	0	325
ENSG00000180611	MB21D2	8.17331	-0.102385	2.14e-93	1.63e-92	91.7868
ENSG00000104368	PLAT	8.17088	2.84422	0	0	325
ENSG00000268916	CSAG3	8.16657	-2.50083	2.32e-24	6.38e-24	23.1953
ENSG00000205856	C22orf42	8.15587	0.778709	2.37e-143	2.78e-142	141.556
ENSG00000270689	BUD13P1	8.14844	-2.51678	5.29e-24	1.44e-23	22.841
ENSG00000110799	VWF	8.14529	3.37563	0	0	325
ENSG00000134470	IL15RA	8.14425	7.2225	0	0	325
ENSG00000243649	CFB	8.1427	0.767802	2.02e-134	2.23e-133	132.652
ENSG00000138100	TRIM54	8.14193	3.18894	0	0	325
ENSG00000232618	AL355304.1	8.1321	4.30734	0	0	325
ENSG00000189223	PAX8-AS1	8.13038	1.72222	9.89e-207	1.78e-205	204.749
ENSG00000132274	TRIM22	8.11922	8.62764	0	0	325
ENSG00000257964	AC020612.3	8.11843	-2.54744	2.9e-23	7.74e-23	22.1113
ENSG00000168772	CXXC4	8.10918	-2.54963	6.75e-23	1.79e-22	21.7479
ENSG00000023445	BIRC3	8.10483	7.02808	0	0	325
ENSG00000177294	FBXO39	8.10411	0.347275	3.64e-85	2.55e-84	83.5926
ENSG00000101892	ATP1B4	8.10271	-2.5634	6.54e-22	1.69e-21	20.7728
ENSG00000049540	ELN	8.10223	-2.5634	2.38e-22	6.2e-22	21.2073
ENSG00000130222	GADD45G	8.0997	-2.56387	4.82e-23	1.28e-22	21.8929
ENSG00000129009	ISLR	8.08418	-2.57977	2.68e-22	6.98e-22	21.1564
ENSG00000149948	HMGA2	8.08356	3.8813	0	0	325
ENSG00000163565	IFI16	8.07083	9.17043	0	0	325
ENSG00000162896	PIGR	8.06778	3.69917	0	0	325
ENSG00000286065		8.06137	-0.984743	2.01e-52	9.44e-52	51.0249
ENSG00000129244	ATP1B2	8.0527	-0.995873	3.78e-53	1.8e-52	51.7453
ENSG00000101203	COL20A1	8.04187	-2.61427	1.38e-22	3.62e-22	21.4418
ENSG00000151789	ZNF385D	8.04045	2.32534	8.59e-269	2.28e-267	266.643
ENSG00000255874	LINC00346	8.038	-1.01589	8.52e-58	4.32e-57	56.3646
ENSG00000259374	NDUFB4P11	8.02659	-2.63045	1.11e-21	2.85e-21	20.5449
ENSG00000100311	PDGFB	8.02184	0.944881	1.3e-149	1.61e-148	147.793
ENSG00000162894	FCMR	8.00592	5.46533	0	0	325
ENSG00000183696	UPP1	8.00435	7.36918	0	0	325
ENSG00000013725	CD6	7.99516	-0.285876	1.78e-89	1.31e-88	87.8833
ENSG00000259207	ITGB3	7.99352	4.28097	0	0	325
ENSG00000224596	ZMIZ1-AS1	7.99053	1.57626	1.09e-211	2.03e-210	209.692
ENSG00000136235	GPNMB	7.98068	7.8266	0	0	325
ENSG00000109321	AREG	7.97376	1.87785	1.83e-222	3.73e-221	220.428
ENSG00000253842	AP003472.2	7.96169	-1.09134	1.12e-45	4.73e-45	44.3255
ENSG00000182985	CADM1	7.93083	-0.35144	8.85e-85	6.18e-84	83.2087
ENSG00000230943	LINC02541	7.90902	0.137711	4.69e-111	4.18e-110	109.378
ENSG00000186891	TNFRSF18	7.89989	0.124012	2.48e-99	2.01e-98	97.696
ENSG00000108830	RND2	7.89832	-1.15505	1.55e-54	7.53e-54	53.1231
ENSG00000184979	USP18	7.89615	7.09894	0	0	325
ENSG00000035720	STAP1	7.89463	6.04224	0	0	325
ENSG00000127951	FGL2	7.89301	5.49604	0	0	325
ENSG00000255921	AC026310.2	7.89187	-1.16151	8.85e-49	3.95e-48	47.4034
ENSG00000196092	PAX5	7.88327	5.20357	0	0	325
ENSG00000260941	LINC00622	7.88242	1.05596	2.77e-166	3.88e-165	164.411
ENSG00000256262	USP30-AS1	7.8816	2.2667	1.66e-229	3.56e-228	227.448
ENSG00000135094	SDS	7.8758	6.74581	0	0	325
ENSG00000050730	TNIP3	7.87388	1.26522	8.54e-185	1.38e-183	182.859
ENSG00000133216	EPHB2	7.86245	1.44268	9.69e-198	1.69e-196	195.772
ENSG00000166068	SPRED1	7.85198	0.0790576	2.26e-96	1.78e-95	94.7498
ENSG00000214851	LINC00612	7.83707	-1.22499	1.72e-43	7.01e-43	42.1545
ENSG00000147614	ATP6V0D2	7.82749	2.86783	0	0	325
ENSG00000197077	KIAA1671	7.82434	1.72655	2.54e-172	3.74e-171	170.427
ENSG00000272512	AL645608.8	7.82341	2.20586	4.76e-238	1.07e-236	235.971
ENSG00000120129	DUSP1	7.81433	8.25492	0	0	325
ENSG00000184384	MAML2	7.79937	5.91036	0	0	325
ENSG00000005884	ITGA3	7.77308	5.55492	0	0	325
ENSG00000162892	IL24	7.77185	-1.27922	1.82e-48	8.09e-48	47.092
ENSG00000178033	CALHM5	7.75838	-0.530275	1.53e-78	1e-77	76.9987
ENSG00000285006	AC005280.3	7.75767	-0.0128831	3.83e-81	2.58e-80	79.5892
ENSG00000134070	IRAK2	7.72141	6.09456	0	0	325
ENSG00000102271	KLHL4	7.71656	0.322125	1.09e-118	1.04e-117	116.984
ENSG00000135436	FAM186B	7.69141	1.58703	7.57e-179	1.17e-177	176.933
ENSG00000088882	CPXM1	7.68809	2.34942	8.97e-264	2.31e-262	261.636
ENSG00000236915	AL356270.1	7.68321	1.06672	4.84e-144	5.73e-143	142.242
ENSG00000103089	FA2H	7.68291	2.50716	5.37e-308	1.7e-306	305.769
ENSG00000132669	RIN2	7.67591	3.71895	0	0	325
ENSG00000155719	OTOA	7.6489	1.02612	1.21e-133	1.32e-132	131.879
ENSG00000271830	AC012213.4	7.64411	-1.41059	1.5e-45	6.32e-45	44.1995
ENSG00000137757	CASP5	7.63358	1.66103	9.25e-210	1.7e-208	207.77
ENSG00000168994	PXDC1	7.63102	4.87747	0	0	325
ENSG00000126549	STATH	7.62639	-0.666195	1.91e-71	1.16e-70	69.9373
ENSG00000178803	ADORA2A-AS1	7.62299	-0.665228	6.67e-69	3.9e-68	67.4094
ENSG00000187608	ISG15	7.62249	8.96416	0	0	325
ENSG00000104321	TRPA1	7.61839	-0.672988	3.15e-72	1.92e-71	70.7157
ENSG00000107201	DDX58	7.61611	8.91495	0	0	325
ENSG00000144476	ACKR3	7.61153	0.772445	6.06e-144	7.16e-143	142.145
ENSG00000248727	LINC01948	7.59863	-1.45177	2.61e-40	1.01e-39	38.9972
ENSG00000130589	HELZ2	7.59479	8.99519	0	0	325
ENSG00000112149	CD83	7.58531	9.32649	0	0	325
ENSG00000103888	CEMIP	7.58475	0.187805	4.92e-95	3.82e-94	93.4177
ENSG00000132329	RAMP1	7.58407	-1.46682	1.66e-45	7.02e-45	44.1536
ENSG00000133574	GIMAP4	7.5719	-0.72121	2.69e-71	1.62e-70	69.7892
ENSG00000197506	SLC28A3	7.56913	-0.216887	4.35e-88	3.16e-87	86.5
ENSG00000177409	SAMD9L	7.56885	9.38456	2.69e-193	4.58e-192	191.339
ENSG00000138166	DUSP5	7.56206	8.63037	0	0	325
ENSG00000139626	ITGB7	7.55406	8.36848	0	0	325
ENSG00000128805	ARHGAP22	7.55316	1.70298	4.6e-196	7.93e-195	194.101
ENSG00000246363	LINC02458	7.53098	0.908971	3.42e-148	4.21e-147	146.376
ENSG00000115155	OTOF	7.51673	-0.268451	1.33e-87	9.59e-87	86.0184
ENSG00000172927	MYEOV	7.51358	3.98059	0	0	325
ENSG00000188897	AC099489.1	7.50256	1.06978	2.08e-155	2.69e-154	153.57
ENSG00000137491	SLCO2B1	7.49559	0.654362	5.08e-126	5.15e-125	124.288
ENSG00000075223	SEMA3C	7.49345	2.59103	1.15e-287	3.32e-286	285.479
ENSG00000136689	IL1RN	7.49109	10.4152	0	0	325
ENSG00000234199	LINC01191	7.46171	-0.833855	4.01e-63	2.19e-62	61.6593
ENSG00000184588	PDE4B	7.46032	5.98202	0	0	325
ENSG00000104415	WISP1	7.45811	-1.59851	2.63e-34	9.07e-34	33.0425
ENSG00000137745	MMP13	7.45469	-1.59253	2.39e-42	9.59e-42	41.0181
ENSG00000099715	PCDH11Y	7.45458	-1.58608	1.88e-33	6.38e-33	32.1949
ENSG00000100003	SEC14L2	7.45425	2.19289	1.78e-263	4.52e-262	261.345
ENSG00000152592	DMP1	7.44458	-1.60205	1.08e-41	4.28e-41	40.3688
ENSG00000147647	DPYS	7.43696	1.3208	2.16e-182	3.41e-181	180.467
ENSG00000087076	HSD17B14	7.42837	0.98821	3.68e-142	4.29e-141	140.368
ENSG00000283849	AC092053.2	7.42316	-1.63345	6.57e-35	2.29e-34	33.6396
ENSG00000197405	C5AR1	7.39652	4.79254	0	0	325
ENSG00000123342	MMP19	7.39472	5.70295	0	0	325
ENSG00000178965	ERICH3	7.38667	-0.90001	4.83e-53	2.29e-52	51.6405
ENSG00000115648	MLPH	7.38598	-0.911028	2.54e-60	1.33e-59	58.8755
ENSG00000221955	SLC12A8	7.38594	6.67636	0	0	325
ENSG00000228863	AL121985.1	7.38007	-0.0259227	3.99e-97	3.16e-96	95.4998
ENSG00000138311	ZNF365	7.37799	-1.66524	9.68e-40	3.69e-39	38.4335
ENSG00000248323	LUCAT1	7.37622	4.00537	0	0	325
ENSG00000137507	LRRC32	7.37083	-0.421058	6.7e-74	4.17e-73	72.3797
ENSG00000157510	AFAP1L1	7.36772	-0.0386971	3.54e-96	2.77e-95	94.5568
ENSG00000166278	C2	7.36646	3.4051	0	0	325
ENSG00000100292	HMOX1	7.36601	5.80348	0	0	325
ENSG00000261644	AC007728.2	7.36489	3.23175	0	0	325
ENSG00000233237	LINC00472	7.36454	0.731018	4.55e-131	4.86e-130	129.313
ENSG00000113594	LIFR	7.36239	-1.68248	3.21e-40	1.23e-39	38.9092
ENSG00000029559	IBSP	7.36205	-0.423988	5.81e-70	3.44e-69	68.4632
ENSG00000184838	PRR16	7.35396	2.3827	6.26e-292	1.83e-290	289.737
ENSG00000185477	GPRIN3	7.34226	3.56904	9.73e-306	3.07e-304	303.513
ENSG00000102174	PHEX	7.32973	-0.0811055	2.97e-91	2.23e-90	89.6526
ENSG00000106366	SERPINE1	7.32549	1.58463	3.24e-211	6.03e-210	209.22
ENSG00000169418	NPR1	7.31544	2.93378	0	0	325
ENSG00000091129	NRCAM	7.30159	0.200605	1.5e-91	1.12e-90	89.95
ENSG00000152661	GJA1	7.29589	-1.00265	3.53e-56	1.74e-55	54.7583
ENSG00000151790	TDO2	7.29459	6.5608	0	0	325
ENSG00000160683	CXCR5	7.28313	-1.77303	6.08e-31	1.94e-30	29.7116
ENSG00000101916	TLR8	7.27637	3.47275	0	0	325
ENSG00000137473	TTC29	7.26404	-1.02606	5.52e-52	2.57e-51	50.5898
ENSG00000198125	MB	7.2403	3.14022	0	0	325
ENSG00000035664	DAPK2	7.23516	2.61311	3.19266933121273e-311	0	308.988
ENSG00000174600	CMKLR1	7.23434	-1.81438	3.19e-31	1.03e-30	29.9884
ENSG00000118777	ABCG2	7.23026	3.19903	0	0	325
ENSG00000196664	TLR7	7.22521	2.7507	3.888065904114e-317	1.29247495877829e-315	314.889
ENSG00000108679	LGALS3BP	7.20858	5.72619	0	0	325
ENSG00000284669	AC092053.3	7.20476	-1.83596	1.69e-36	6.09e-36	35.2153
ENSG00000203797	DDO	7.20419	0.7562	3.06e-141	3.54e-140	139.451
ENSG00000073754	CD5L	7.20249	-1.83667	6.27e-37	2.27e-36	35.6433
ENSG00000231346	LINC01160	7.19914	3.02466	0	0	325
ENSG00000189013	KIR2DL4	7.19487	1.5567	1.47e-205	2.65e-204	203.577
ENSG00000105976	MET	7.17378	2.79184	6.83e-298	2.07e-296	295.684
ENSG00000172243	CLEC7A	7.16392	3.09728	0	0	325
ENSG00000168621	GDNF	7.15409	0.298903	1.1e-111	9.83e-111	110.008
ENSG00000188026	RILPL1	7.14161	1.01382	3.25e-165	4.51e-164	163.346
ENSG00000287158		7.13622	-1.8993	7.53e-34	2.58e-33	32.5887
ENSG00000161921	CXCL16	7.13316	5.92736	0	0	325
ENSG00000011590	ZBTB32	7.13093	-1.9086	5.85e-34	2.01e-33	32.6977
ENSG00000232783	FRG2FP	7.12674	-0.668948	6.05e-73	3.72e-72	71.4295
ENSG00000156587	UBE2L6	7.12631	7.05757	0	0	325
ENSG00000197122	SRC	7.12484	7.07381	0	0	325
ENSG00000158683	PKD1L1	7.12337	-0.290788	1.16e-77	7.53e-77	76.1234
ENSG00000168081	PNOC	7.12047	4.06168	0	0	325
ENSG00000254704	AP002358.2	7.11422	-1.16854	8.84e-38	3.25e-37	36.4878
ENSG00000011347	SYT7	7.11047	1.57222	3.24e-204	5.77e-203	202.239
ENSG00000273341	AC004921.1	7.10321	-1.19449	3.49e-50	1.59e-49	48.7989
ENSG00000186340	THBS2	7.10253	2.12298	2.58e-265	6.7e-264	263.174
ENSG00000145623	OSMR	7.09651	-0.0144139	1.04e-89	7.68e-89	88.1145
ENSG00000137077	CCL21	7.0858	0.63128	1.12e-132	1.21e-131	130.916
ENSG00000117090	SLAMF1	7.06925	2.88919	0	0	325
ENSG00000143333	RGS16	7.06416	9.02346	0	0	325
ENSG00000156804	FBXO32	7.05764	6.18615	0	0	325
ENSG00000100600	LGMN	7.03733	2.12091	4.09e-216	7.93e-215	214.101
ENSG00000115590	IL1R2	7.02819	-0.0868367	5.55e-97	4.39e-96	95.3571
ENSG00000276231	PIK3R6	7.01667	-2.01838	1.02e-30	3.24e-30	29.4894
ENSG00000101670	LIPG	7.01197	3.47378	0	0	325
ENSG00000147485	PXDNL	7.00761	-0.106805	2.4e-86	1.71e-85	84.7669
ENSG00000099834	CDHR5	7.0054	0.138774	4.58e-102	3.8e-101	100.421
ENSG00000237352	LINC01358	7.00351	-1.28778	1.16e-46	4.98e-46	45.3024
ENSG00000152402	GUCY1A2	7.0032	-1.28797	3.2e-48	1.42e-47	46.8481
ENSG00000182050	MGAT4C	6.99994	0.137394	4.79e-105	4.07e-104	103.39
ENSG00000171621	SPSB1	6.99796	6.39054	0	0	325
ENSG00000064195	DLX3	6.98605	3.32052	0	0	325
ENSG00000185245	GP1BA	6.97247	0.106623	3.96e-107	3.42e-106	105.465
ENSG00000156453	PCDH1	6.95965	-1.33613	2.67e-41	1.05e-40	39.9789
ENSG00000095397	WHRN	6.94475	0.948218	5e-152	6.3e-151	150.201
ENSG00000152583	SPARCL1	6.94252	-0.853311	2.11e-63	1.15e-62	61.9379
ENSG00000136267	DGKB	6.9353	-2.09027	1.39e-31	4.5e-31	30.3466
ENSG00000235505	AP002004.1	6.93529	-2.09024	2.59e-31	8.37e-31	30.0774
ENSG00000261795	AC093627.7	6.93022	-1.36075	1.84e-47	8.03e-47	46.0951
ENSG00000231389	HLA-DPA1	6.91598	-2.11311	2.59e-28	7.86e-28	27.1047
ENSG00000157827	FMNL2	6.91554	7.06923	0	0	325
ENSG00000134853	PDGFRA	6.91293	2.73179	2.12642991068151e-312	6.89452326276398e-311	310.161
ENSG00000253824	AP003472.1	6.91036	-2.1147	3.16e-29	9.76e-29	28.0104
ENSG00000168394	TAP1	6.90523	11.4655	0	0	325
ENSG00000130300	PLVAP	6.90247	-0.515982	6.92e-70	4.1e-69	68.3872
ENSG00000015413	DPEP1	6.89057	-0.531854	2.34e-76	1.49e-75	74.8256
ENSG00000121858	TNFSF10	6.88742	9.0637	0	0	325
ENSG00000179583	CIITA	6.88462	3.29441	0	0	325
ENSG00000108771	DHX58	6.87483	5.48465	0	0	325
ENSG00000134326	CMPK2	6.86771	8.39611	0	0	325
ENSG00000247317	LY6E-DT	6.86403	-1.41667	2.61e-38	9.71e-38	37.013
ENSG00000149972	CNTN5	6.8615	-0.259132	9.8e-85	6.85e-84	83.1645
ENSG00000072182	ASIC4	6.85786	-2.16361	1.13e-29	3.53e-29	28.4517
ENSG00000175003	SLC22A1	6.85633	-2.16405	1.27e-28	3.88e-28	27.4113
ENSG00000272941	AC083862.2	6.84769	2.45278	1.68e-231	3.65e-230	229.437
ENSG00000002933	TMEM176A	6.8426	-0.589311	3.9e-63	2.13e-62	61.6714
ENSG00000095303	PTGS1	6.84043	8.79263	0	0	325
ENSG00000250519	AP002784.1	6.82827	-0.595083	2.2e-75	1.39e-74	73.8567
ENSG00000073712	FERMT2	6.80491	2.8041	1.31e-296	3.94e-295	294.404
ENSG00000142089	IFITM3	6.80486	8.13611	0	0	325
ENSG00000275630	AC004816.2	6.80461	-1.49034	2.18e-40	8.39e-40	39.0764
ENSG00000166750	SLFN5	6.80233	6.18123	0	0	325
ENSG00000113504	SLC12A7	6.80017	2.4938	1.49e-284	4.25e-283	282.372
ENSG00000108846	ABCC3	6.79762	1.99643	2.56e-242	5.86e-241	240.232
ENSG00000120875	DUSP4	6.79493	6.80524	0	0	325
ENSG00000163793	DNAJC5G	6.78982	-1.49436	8.06e-41	3.13e-40	39.5046
ENSG00000079393	DUSP13	6.78135	-1.0172	1.86e-59	9.7e-59	58.0134
ENSG00000105559	PLEKHA4	6.77905	3.56926	0	0	325
ENSG00000198785	GRIN3A	6.77691	1.97745	7.72e-222	1.56e-220	219.808
ENSG00000131979	GCH1	6.76111	8.49488	0	0	325
ENSG00000250041	AC069360.1	6.75331	-0.117681	5.61e-92	4.23e-91	90.3739
ENSG00000260249	AC007608.3	6.73565	-0.142225	7.35e-77	4.74e-76	75.3247
ENSG00000184545	DUSP8	6.73137	3.21493	0	0	325
ENSG00000130600	H19	6.73002	-2.28204	1.82e-25	5.13e-25	24.2898
ENSG00000177606	JUN	6.72773	7.58159	0	0	325
ENSG00000232811	AL360270.1	6.72094	0.252945	1.89e-112	1.71e-111	110.766
ENSG00000287626		6.71996	-1.5673	3.63e-43	1.47e-42	41.8318
ENSG00000117226	GBP3	6.7193	8.42503	0	0	325
ENSG00000102804	TSC22D1	6.71191	5.54986	0	0	325
ENSG00000181523	SGSH	6.70609	0.406744	8.74e-123	8.65e-122	121.063
ENSG00000237248	LINC00987	6.7031	-0.419495	2.33e-74	1.46e-73	72.8368
ENSG00000057704	TMCC3	6.70286	0.697348	2.95e-133	3.21e-132	131.493
ENSG00000099250	NRP1	6.69702	6.78038	0	0	325
ENSG00000128268	MGAT3	6.68891	2.15313	2.26e-227	4.76e-226	225.322
ENSG00000198400	NTRK1	6.67771	3.21082	0	0	325
ENSG00000114019	AMOTL2	6.67627	4.53428	0	0	325
ENSG00000251194	AL133330.1	6.67161	0.793481	3.29e-115	3.06e-114	113.515
ENSG00000156234	CXCL13	6.671	-1.60543	2.14e-35	7.52e-35	34.1238
ENSG00000235750	KIAA0040	6.66914	5.24913	0	0	325
ENSG00000143344	RGL1	6.66823	4.48859	0	0	325
ENSG00000144596	GRIP2	6.65914	-2.33939	5.62e-26	1.61e-25	24.7923
ENSG00000114315	HES1	6.65234	5.53591	0	0	325
ENSG00000118946	PCDH17	6.64891	2.2556	2.27e-236	5.04e-235	234.298
ENSG00000137033	IL33	6.64627	0.764757	6.14e-145	7.33e-144	143.135
ENSG00000026508	CD44	6.63483	10.62	0	0	325
ENSG00000223361	FTH1P10	6.63213	-1.65499	9.12e-41	3.54e-40	39.4514
ENSG00000060718	COL11A1	6.62733	0.159807	2.11e-102	1.75e-101	100.756
ENSG00000172508	CARNS1	6.62212	2.35569	5.15e-258	1.28e-256	255.894
ENSG00000189334	S100A14	6.61865	-1.17763	4.3e-53	2.04e-52	51.6898
ENSG00000123240	OPTN	6.60655	7.69565	0	0	325
ENSG00000058335	RASGRF1	6.60308	0.944466	1.98e-158	2.61e-157	156.584
ENSG00000122877	EGR2	6.60135	5.34249	0	0	325
ENSG00000127074	RGS13	6.5994	0.44747	2.56e-111	2.28e-110	109.641
ENSG00000166016	ABTB2	6.582	6.69518	0	0	325
ENSG00000198963	RORB	6.5813	1.83644	3.47e-172	5.08e-171	170.294
ENSG00000180644	PRF1	6.57697	-0.0835947	1.3e-98	1.05e-97	96.9795
ENSG00000157087	ATP2B2	6.57492	1.36545	3.62e-173	5.35e-172	171.272
ENSG00000079215	SLC1A3	6.56461	5.75027	0	0	325
ENSG00000137975	CLCA2	6.56248	0.0905004	9.28e-102	7.66e-101	100.116
ENSG00000124762	CDKN1A	6.54963	11.1828	0	0	325
ENSG00000137936	BCAR3	6.54927	6.4476	0	0	325
ENSG00000198203	SULT1C2	6.54466	-0.883715	5.59e-61	2.96e-60	59.5294
ENSG00000269720	CCDC194	6.53991	0.980293	1.34e-159	1.79e-158	157.746
ENSG00000137868	STRA6	6.53822	-2.45452	4.36e-24	1.19e-23	22.9245
ENSG00000224614	TNK2-AS1	6.53267	-1.26481	2.16e-46	9.28e-46	45.0325
ENSG00000258733	LINC02328	6.53227	2.49081	5.63e-254	1.38e-252	251.861
ENSG00000188015	S100A3	6.53224	1.2353	7.24e-142	8.42e-141	140.075
ENSG00000137198	GMPR	6.5306	4.61503	0	0	325
ENSG00000204099	NEU4	6.52954	-1.75632	1.44e-36	5.17e-36	35.2865
ENSG00000131016	AKAP12	6.51193	-0.139012	2.33e-59	1.21e-58	57.9175
ENSG00000267414	AC120049.1	6.50697	-1.28236	2.96e-45	1.25e-44	43.9047
ENSG00000088881	EBF4	6.50612	-0.620176	9.94e-72	6.02e-71	70.2204
ENSG00000128512	DOCK4	6.49671	5.69055	0	0	325
ENSG00000278095	AC022509.4	6.49491	-2.49985	9.84e-22	2.52e-21	20.598
ENSG00000115165	CYTIP	6.49275	5.54188	0	0	325
ENSG00000007171	NOS2	6.48436	-1.30975	1.61e-49	7.28e-49	48.138
ENSG00000146005	PSD2	6.48072	-1.79783	1.12e-34	3.89e-34	33.4095
ENSG00000123700	KCNJ2	6.47615	6.25295	0	0	325
ENSG00000080573	COL5A3	6.47182	-1.80687	1.07e-34	3.74e-34	33.4274
ENSG00000142621	FHAD1	6.47013	-2.51635	7.21e-24	1.96e-23	22.7085
ENSG00000110195	FOLR1	6.4586	-1.33245	1.18e-46	5.07e-46	45.2952
ENSG00000237781	AL356356.1	6.45842	-2.5312	6.37e-22	1.64e-21	20.7839
ENSG00000163545	NUAK2	6.44831	-0.02705	1.4e-99	1.13e-98	97.9454
ENSG00000230753	ZNF341-AS1	6.44484	-1.8287	1.45e-35	5.12e-35	34.2911
ENSG00000154589	LY96	6.43196	1.29216	8.94e-166	1.25e-164	163.904
ENSG00000164176	EDIL3	6.43101	1.89341	9.66e-192	1.63e-190	189.788
ENSG00000143320	CRABP2	6.42211	3.0144	3.86e-244	8.99e-243	242.046
ENSG00000143153	ATP1B1	6.41661	6.41238	0	0	325
ENSG00000092068	SLC7A8	6.41624	-1.0077	6.11e-55	2.98e-54	53.5262
ENSG00000142920	AZIN2	6.40314	0.0947539	1.16e-107	1e-106	105.998
ENSG00000069399	BCL3	6.40204	5.51767	0	0	325
ENSG00000105889	STEAP1B	6.39657	-2.58128	1.43e-22	3.75e-22	21.4255
ENSG00000172575	RASGRP1	6.3947	-0.266327	1.32e-78	8.68e-78	77.0616
ENSG00000204010	IFIT1B	6.39426	-2.58219	4.59e-23	1.22e-22	21.9135
ENSG00000073756	PTGS2	6.39186	6.42369	0	0	325
ENSG00000267121	AC008105.3	6.39098	5.55887	0	0	325
ENSG00000100342	APOL1	6.3772	8.30861	0	0	325
ENSG00000248713	AC083902.2	6.37661	-1.41418	2.23e-46	9.56e-46	45.0197
ENSG00000140678	ITGAX	6.37566	7.8847	0	0	325
ENSG00000110448	CD5	6.36705	-0.760401	8.92e-68	5.14e-67	66.2891
ENSG00000108387	2020-09-04	6.36661	2.2483	6.27e-221	1.25e-219	218.902
ENSG00000157601	MX1	6.36206	3.88051	0	0	325
ENSG00000140105	WARS	6.36201	12.3004	0	0	325
ENSG00000112096	SOD2	6.35142	11.3419	0	0	325
ENSG00000131378	RFTN1	6.34566	6.87535	0	0	325
ENSG00000139289	PHLDA1	6.33741	8.33802	0	0	325
ENSG00000267074	AC015911.3	6.33435	-0.800174	4.46e-57	2.23e-56	55.6515
ENSG00000159388	BTG2	6.33122	8.72833	0	0	325
ENSG00000177575	CD163	6.32898	1.02948	1.43e-160	1.93e-159	158.715
ENSG00000123689	G0S2	6.32618	6.56256	0	0	325
ENSG00000185507	IRF7	6.29982	7.6865	0	0	325
ENSG00000151617	EDNRA	6.29226	-1.97588	3.35e-33	1.13e-32	31.9467
ENSG00000143479	DYRK3	6.27672	3.2297	0	0	325
ENSG00000232810	TNF	6.27008	9.43315	0	0	325
ENSG00000234534	CSNK1G2P1	6.26989	-1.98999	3.57e-30	1.13e-29	28.9481
ENSG00000145911	N4BP3	6.26007	0.87049	9.1e-120	8.8e-119	118.055
ENSG00000164181	ELOVL7	6.2582	4.95343	0	0	325
ENSG00000137801	THBS1	6.24947	-0.869616	7.02e-47	3.04e-46	45.517
ENSG00000183549	ACSM5	6.24346	-0.886533	3.13e-57	1.57e-56	55.8029
ENSG00000123096	SSPN	6.24097	0.460831	3.32e-116	3.11e-115	114.507
ENSG00000272196	HIST2H2AA4	6.23961	0.217398	1.03e-95	8.03e-95	94.0955
ENSG00000226979	LTA	6.23866	2.83412	4.08e-300	1.25e-298	297.903
ENSG00000144655	CSRNP1	6.23772	7.95105	0	0	325
ENSG00000167034	NKX3-1	6.23253	0.336039	4.57e-103	3.82e-102	101.417
ENSG00000232187	FTH1P7	6.22951	-1.55364	6.54e-40	2.5e-39	38.6025
ENSG00000105371	ICAM4	6.22518	2.96965	1.63e-263	4.15e-262	261.382
ENSG00000184557	SOCS3	6.22283	6.73533	0	0	325
ENSG00000185650	ZFP36L1	6.2208	5.91706	0	0	325
ENSG00000156265	MAP3K7CL	6.21188	5.48919	0	0	325
ENSG00000128335	APOL2	6.19726	8.65646	0	0	325
ENSG00000078018	MAP2	6.19114	-1.58768	1.8e-35	6.34e-35	34.1976
ENSG00000173821	RNF213	6.18814	10.0435	1.46e-250	3.51e-249	248.455
ENSG00000225964	NRIR	6.17418	1.85401	6.27e-211	1.16e-209	208.935
ENSG00000137968	SLC44A5	6.17377	-0.494227	2.62e-80	1.75e-79	78.7571
ENSG00000145850	TIMD4	6.17168	-0.314722	8.08e-73	4.97e-72	71.304
ENSG00000104154	SLC30A4	6.17064	-1.61325	6.79e-41	2.64e-40	39.5783
ENSG00000248187	AC078850.1	6.16958	-0.960874	1.29e-60	6.78e-60	59.1691
ENSG00000204287	HLA-DRA	6.16041	0.931552	1.39e-126	1.41e-125	124.851
ENSG00000115963	RND3	6.15516	6.96802	0	0	325
ENSG00000139679	LPAR6	6.15382	6.38029	0	0	325
ENSG00000254017	IGHEP2	6.14385	1.14363	2.31e-99	1.88e-98	97.7262
ENSG00000117600	PLPPR4	6.13798	1.26056	2.46e-153	3.13e-152	151.505
ENSG00000155265	GOLGA7B	6.13795	1.1958	5.83e-165	8.07e-164	163.093
ENSG00000144488	ESPNL	6.13213	-2.12699	4.86e-30	1.53e-29	28.8156
ENSG00000013619	MAMLD1	6.1296	3.2683	2.41e-275	6.6e-274	273.181
ENSG00000148143	ZNF462	6.11587	-0.759625	1.12e-54	5.46e-54	53.2625
ENSG00000236567	TCF3P1	6.11487	1.11399	3.42e-91	2.56e-90	89.5921
ENSG00000245904	AC025164.1	6.10555	-0.566276	9.93e-71	5.95e-70	69.2256
ENSG00000151474	FRMD4A	6.0995	0.62152	1.1e-120	1.07e-119	118.969
ENSG00000206073	SERPINB4	6.0967	-2.15404	5.79e-29	1.78e-28	27.7498
ENSG00000163874	ZC3H12A	6.09537	7.45075	0	0	325
ENSG00000151612	ZNF827	6.09066	-2.16545	3.38e-21	8.58e-21	20.0665
ENSG00000110944	IL23A	6.07339	6.07687	0	0	325
ENSG00000137193	PIM1	6.07311	7.98342	0	0	325
ENSG00000160791	CCR5	6.06763	2.24283	2.93e-184	4.74e-183	182.324
ENSG00000175040	CHST2	6.06718	4.45176	0	0	325
ENSG00000279400	AC008957.3	6.06449	-0.405335	1.55e-53	7.41e-53	52.1302
ENSG00000115267	IFIH1	6.05951	9.0838	0	0	325
ENSG00000173702	MUC13	6.05624	0.661709	1.18e-130	1.25e-129	128.903
ENSG00000163536	SERPINI1	6.05457	6.31506	0	0	325
ENSG00000109943	CRTAM	6.054	-1.08247	9.76e-39	3.65e-38	37.4379
ENSG00000107249	GLIS3	6.04914	1.22866	8.67e-161	1.17e-159	158.932
ENSG00000186827	TNFRSF4	6.03617	0.456729	1.84e-117	1.75e-116	115.758
ENSG00000267733	AP005264.5	6.03143	-2.21712	8.71e-28	2.6e-27	26.5856
ENSG00000185215	TNFAIP2	6.03019	10.5218	0	0	325
ENSG00000225101	OR52K3P	6.02009	1.3117	2.18e-169	3.15e-168	167.502
ENSG00000154099	DNAAF1	6.01997	-0.464122	9.29e-76	5.9e-75	74.2289
ENSG00000188886	ASTL	6.01946	-1.11218	1.34e-52	6.29e-52	51.2014
ENSG00000163666	HESX1	6.01658	5.55318	0	0	325
ENSG00000173193	PARP14	6.01615	9.65183	1.27e-285	3.65e-284	283.437
ENSG00000244242	IFITM10	6.01136	2.38267	1.71e-251	4.16e-250	249.381
ENSG00000104888	SLC17A7	6.00772	1.5972	2.29e-183	3.66e-182	181.436
ENSG00000162897	FCAMR	6.00664	1.98822	3.47e-222	7.04e-221	220.152
ENSG00000164761	TNFRSF11B	5.99353	0.510936	4.18e-124	4.18e-123	122.379
ENSG00000074416	MGLL	5.99193	3.54798	0	0	325
ENSG00000047648	ARHGAP6	5.99057	-1.13741	3.87e-55	1.89e-54	53.7242
ENSG00000147044	CASK	5.98655	-0.685452	7.3e-65	4.07e-64	63.3904
ENSG00000173210	ABLIM3	5.98242	-1.7974	7.17e-35	2.5e-34	33.602
ENSG00000138642	HERC6	5.98184	6.38882	0	0	325
ENSG00000102524	TNFSF13B	5.96276	6.78895	0	0	325
ENSG00000203747	FCGR3A	5.9583	-1.81061	5.02e-31	1.61e-30	29.7936
ENSG00000101230	ISM1	5.95404	-0.715259	1.43e-67	8.19e-67	66.0866
ENSG00000262223	AC110285.1	5.95288	-2.28461	6.66e-26	1.9e-25	24.7203
ENSG00000139318	DUSP6	5.94377	9.36906	0	0	325
ENSG00000150630	VEGFC	5.94018	5.74666	0	0	325
ENSG00000042832	TG	5.93988	0.99215	5.26e-141	6.07e-140	139.217
ENSG00000165695	AK8	5.93822	-2.29859	1.11e-26	3.23e-26	25.4912
ENSG00000115718	PROC	5.93106	-0.388575	6.24e-76	3.97e-75	74.4013
ENSG00000227295	ELL2P1	5.93101	-0.235925	4.83e-89	3.54e-88	87.4512
ENSG00000103196	CRISPLD2	5.93057	-0.383802	1.27e-64	7.05e-64	63.1519
ENSG00000143184	XCL1	5.92654	-2.31121	9.2e-27	2.68e-26	25.5712
ENSG00000057657	PRDM1	5.92314	6.94113	0	0	325
ENSG00000128641	MYO1B	5.9184	5.06939	0	0	325
ENSG00000155659	VSIG4	5.91546	3.45258	2.58e-285	7.42e-284	283.13
ENSG00000217801	AL390719.1	5.91397	2.54694	6.64e-243	1.53e-241	240.816
ENSG00000246662	LINC00535	5.90726	-1.86102	4.89e-34	1.68e-33	32.7757
ENSG00000125347	IRF1	5.90674	9.20747	0	0	325
ENSG00000186642	PDE2A	5.90559	-2.3262	1.36e-25	3.86e-25	24.4132
ENSG00000115594	IL1R1	5.89413	3.61445	3.64053950961318e-317	1.21274512506198e-315	314.916
ENSG00000277443	MARCKS	5.89389	8.09811	0	0	325
ENSG00000172819	RARG	5.89385	3.67262	0	0	325
ENSG00000234290	AC116366.1	5.88933	0.308083	9.58e-99	7.72e-98	97.1122
ENSG00000116514	RNF19B	5.87914	8.12416	0	0	325
ENSG00000136867	SLC31A2	5.87882	6.31857	0	0	325
ENSG00000069812	HES2	5.87598	0.293967	9.23e-116	8.62e-115	114.065
ENSG00000261888	AC144831.1	5.87309	1.91914	1.03e-204	1.84e-203	202.736
ENSG00000153208	MERTK	5.86817	4.08102	0	0	325
ENSG00000169181	GSG1L	5.86392	-0.307865	2.14e-82	1.46e-81	80.8364
ENSG00000175147	TMEM51-AS1	5.8601	0.173619	1.07e-99	8.71e-99	98.0601
ENSG00000131981	LGALS3	5.85973	7.94512	0	0	325
ENSG00000133321	RARRES3	5.85799	-0.63443	3.45e-59	1.78e-58	57.7488
ENSG00000123384	LRP1	5.85678	2.17825	1.54e-189	2.56e-188	187.592
ENSG00000105499	PLA2G4C	5.85625	3.13811	1.89e-305	5.94e-304	303.226
ENSG00000203812	HIST2H2AA3	5.85534	2.22591	1.3e-216	2.53e-215	214.597
ENSG00000118503	TNFAIP3	5.85199	9.22802	0	0	325
ENSG00000164674	SYTL3	5.8482	4.41585	0	0	325
ENSG00000280303	ERICD	5.84649	3.56508	0	0	325
ENSG00000253123	AC091182.1	5.84424	-0.479697	1.21e-70	7.24e-70	69.14
ENSG00000059378	PARP12	5.84128	6.78725	0	0	325
ENSG00000177707	NECTIN3	5.83399	3.44254	0	0	325
ENSG00000164683	HEY1	5.83317	-0.484715	8.84e-73	5.43e-72	71.2655
ENSG00000042980	ADAM28	5.82727	1.91011	2.13e-147	2.6e-146	145.585
ENSG00000091409	ITGA6	5.81871	6.35803	0	0	325
ENSG00000130813	C19orf66	5.81423	6.55359	0	0	325
ENSG00000138378	STAT4	5.80949	4.93057	0	0	325
ENSG00000167703	SLC43A2	5.80588	7.48024	0	0	325
ENSG00000164929	BAALC	5.79654	1.58749	7.87e-163	1.07e-161	160.969
ENSG00000005059	MCUB	5.79644	3.65409	0	0	325
ENSG00000253477	AC012213.1	5.78231	-0.698025	7.34e-59	3.78e-58	57.4226
ENSG00000151575	TEX9	5.78115	4.02822	0	0	325
ENSG00000138496	PARP9	5.77775	8.07095	0	0	325
ENSG00000137747	TMPRSS13	5.77718	1.48954	4.16e-164	5.71e-163	162.243
ENSG00000285888		5.76676	-2.4558	5.23e-25	1.46e-24	23.8359
ENSG00000102755	FLT1	5.74212	4.61951	0	0	325
ENSG00000099994	SUSD2	5.74027	0.850401	7.55e-140	8.62e-139	138.064
ENSG00000137727	ARHGAP20	5.73356	-0.17478	1.56e-81	1.05e-80	79.9796
ENSG00000104972	LILRB1	5.73112	3.67473	3.78e-279	1.06e-277	276.975
ENSG00000152954	NRSN1	5.73064	-1.15009	3.72e-50	1.69e-49	48.7717
ENSG00000144802	NFKBIZ	5.72125	7.20738	0	0	325
ENSG00000167861	HID1	5.72092	-2.50089	1.87e-21	4.77e-21	20.3215
ENSG00000173166	RAPH1	5.72041	3.8824	1.24e-294	3.69e-293	292.433
ENSG00000167207	NOD2	5.71897	4.00168	0	0	325
ENSG00000070808	CAMK2A	5.71851	-2.5012	7.98e-24	2.16e-23	22.665
ENSG00000079263	SP140	5.71812	0.948161	6.08e-129	6.36e-128	127.197
ENSG00000115523	GNLY	5.71318	5.07538	7.01e-228	1.49e-226	225.828
ENSG00000015520	NPC1L1	5.70791	-2.04665	5.66e-31	1.81e-30	29.7424
ENSG00000259436	AC010247.2	5.70656	-0.777218	1.45e-64	8.06e-64	63.0938
ENSG00000287263		5.68925	6.74472	0	0	325
ENSG00000132185	FCRLA	5.68565	-2.06964	2.23e-30	7.05e-30	29.1519
ENSG00000273143	AL355512.1	5.67695	-0.991462	1.51e-52	7.08e-52	51.1499
ENSG00000237927	AL078604.2	5.67643	-0.813882	3.64e-51	1.68e-50	49.7754
ENSG00000139220	PPFIA2	5.66832	1.77932	2.52e-179	3.9e-178	177.409
ENSG00000185585	OLFML2A	5.66314	-2.54928	4.92e-23	1.3e-22	21.8846
ENSG00000173559	NABP1	5.64761	7.55535	0	0	325
ENSG00000280248	AC124319.4	5.62762	-1.24743	9.61e-52	4.47e-51	50.3497
ENSG00000069020	MAST4	5.62499	3.36859	2.21e-266	5.79e-265	264.238
ENSG00000085831	TTC39A	5.62248	1.20141	6.56e-154	8.42e-153	152.075
ENSG00000115194	SLC30A3	5.61884	3.48382	4.75e-290	1.39e-288	287.858
ENSG00000138623	SEMA7A	5.60099	6.64684	0	0	325
ENSG00000166920	C15orf48	5.5998	1.12846	2.4e-133	2.62e-132	131.581
ENSG00000151704	KCNJ1	5.58529	-0.732828	1.19e-62	6.41e-62	61.1932
ENSG00000197461	PDGFA	5.57794	7.26939	0	0	325
ENSG00000136541	ERMN	5.57777	-1.29722	2.63e-50	1.2e-49	48.9208
ENSG00000258777	HIF1A-AS1	5.57596	-2.1776	5.75e-26	1.65e-25	24.7831
ENSG00000287839		5.57436	1.193	1.09e-125	1.1e-124	123.958
ENSG00000047365	ARAP2	5.5611	6.04201	6.43970103445939e-319	2.16346553877117e-317	316.665
ENSG00000186594	MIR22HG	5.55677	5.23759	0	0	325
ENSG00000138646	HERC5	5.55297	6.94805	0	0	325
ENSG00000113657	DPYSL3	5.54916	4.00938	0	0	325
ENSG00000257599	OVCH1-AS1	5.54674	0.769687	7.99e-111	7.11e-110	109.148
ENSG00000137869	CYP19A1	5.54428	5.39419	0	0	325
ENSG00000025708	TYMP	5.53992	8.44745	1.05e-298	3.2e-297	296.495
ENSG00000250320	AC113383.1	5.53524	-1.86078	1.24e-34	4.32e-34	33.3642
ENSG00000152217	SETBP1	5.53335	1.67341	4.9e-127	5e-126	125.301
ENSG00000178573	MAF	5.53272	0.437437	3.93e-114	3.61e-113	112.442
ENSG00000099998	GGT5	5.52897	-1.14294	4.47e-45	1.87e-44	43.7277
ENSG00000156011	PSD3	5.52514	5.7797	1.44988982091239e-314	4.73990895903405e-313	312.324
ENSG00000181036	FCRL6	5.51196	-0.1751	4.21e-81	2.83e-80	79.5487
ENSG00000137267	TUBB2A	5.5048	1.86777	3.75e-183	5.98e-182	181.223
ENSG00000234465	PINLYP	5.50373	3.63004	4.03e-288	1.17e-286	285.931
ENSG00000074660	SCARF1	5.50288	3.6841	0	0	325
ENSG00000178860	MSC	5.50165	6.64307	0	0	325
ENSG00000173846	PLK3	5.49707	7.06371	0	0	325
ENSG00000203685	STUM	5.48911	2.70174	1.93e-215	3.72e-214	213.43
ENSG00000184678	HIST2H2BE	5.48586	4.95673	0	0	325
ENSG00000144857	BOC	5.47708	3.14093	1.1e-269	2.92e-268	267.534
ENSG00000260911	AC135050.3	5.47035	-2.26007	7.93e-25	2.2e-24	23.6571
ENSG00000132514	CLEC10A	5.45653	1.86998	2.41e-170	3.5e-169	168.456
ENSG00000118971	CCND2	5.4397	0.476854	7.84e-107	6.77e-106	105.169
ENSG00000267365	KCNJ2-AS1	5.41796	1.86117	1.31e-169	1.9e-168	167.722
ENSG00000129667	RHBDF2	5.41408	7.4546	0	0	325
ENSG00000198336	MYL4	5.41213	-2.32386	1.29e-25	3.65e-25	24.4377
ENSG00000269446	AC006967.3	5.40775	0.380626	1.31e-107	1.14e-106	105.945
ENSG00000135218	CD36	5.38665	6.41143	0	0	325
ENSG00000171115	GIMAP8	5.38185	1.38765	8.48e-161	1.14e-159	158.942
ENSG00000280007	AC008079.2	5.37827	-2.35276	4.58e-26	1.32e-25	24.8804
ENSG00000125355	TMEM255A	5.37716	3.30346	1.08e-297	3.27e-296	295.485
ENSG00000104213	PDGFRL	5.37092	3.29439	3.7e-273	1e-271	271
ENSG00000271344	AC018638.6	5.37055	-0.662191	1.82e-55	8.93e-55	54.0493
ENSG00000138640	FAM13A	5.36851	-2.35518	8.73e-26	2.49e-25	24.6043
ENSG00000166866	MYO1A	5.36611	-0.129274	1.19e-86	8.48e-86	85.0716
ENSG00000214900	LINC01588	5.3639	2.64728	3e-237	6.72e-236	235.173
ENSG00000106178	CCL24	5.36117	-0.961045	2.61e-52	1.22e-51	50.9131
ENSG00000167910	CYP7A1	5.35664	-0.330792	1.61e-65	9.05e-65	64.0432
ENSG00000240219	AL512306.2	5.35238	-0.963663	1.06e-54	5.15e-54	53.2886
ENSG00000260139	CSPG4P13	5.34904	-0.429775	9.59e-43	3.87e-42	41.4126
ENSG00000135899	SP110	5.34865	7.85912	0	0	325
ENSG00000286215		5.34713	-0.969842	3.48e-57	1.75e-56	55.7577
ENSG00000165685	TMEM52B	5.34308	0.380923	4.16e-112	3.75e-111	110.426
ENSG00000165168	CYBB	5.32656	7.58655	0	0	325
ENSG00000113916	BCL6	5.325	7.22405	0	0	325
ENSG00000264448	AC084346.2	5.32418	-2.05851	6.61e-31	2.11e-30	29.6755
ENSG00000070031	SCT	5.32293	-2.40972	1.81e-22	4.73e-22	21.3251
ENSG00000149654	CDH22	5.31972	-2.39853	4.3e-25	1.2e-24	23.9195
ENSG00000026103	FAS	5.31116	4.37707	0	0	325
ENSG00000101384	JAG1	5.3077	5.76006	0	0	325
ENSG00000167996	FTH1	5.29908	12.7687	8.35e-306	2.64e-304	303.579
ENSG00000163947	ARHGEF3	5.29846	6.00383	0	0	325
ENSG00000119686	FLVCR2	5.29071	4.36736	0	0	325
ENSG00000258659	TRIM34	5.29001	-1.18633	5.49e-50	2.49e-49	48.6033
ENSG00000128394	APOBEC3F	5.28743	4.24425	0	0	325
ENSG00000067113	PLPP1	5.28147	1.24962	1.1e-146	1.34e-145	144.873
ENSG00000271538	LINC02427	5.27256	-0.763544	5.07e-58	2.58e-57	56.5885
ENSG00000273972	AC068722.2	5.27246	-0.520433	4.62e-58	2.36e-57	56.6278
ENSG00000239713	APOBEC3G	5.25388	6.95128	0	0	325
ENSG00000205413	SAMD9	5.25116	8.34672	1.16e-214	2.23e-213	212.652
ENSG00000163016	ALMS1P1	5.24952	-1.22198	9.75e-48	4.29e-47	46.3674
ENSG00000006327	TNFRSF12A	5.23734	4.2283	0	0	325
ENSG00000161929	SCIMP	5.23596	2.69175	1.07e-241	2.42e-240	239.615
ENSG00000110092	CCND1	5.23086	8.0717	0	0	325
ENSG00000173334	TRIB1	5.23019	7.44969	0	0	325
ENSG00000102290	PCDH11X	5.22889	0.761221	2.23e-101	1.83e-100	99.7365
ENSG00000111817	DSE	5.22331	4.79534	0	0	325
ENSG00000153902	LGI4	5.20754	-0.698558	2.08e-53	9.92e-53	52.0036
ENSG00000185880	TRIM69	5.20646	6.15888	0	0	325
ENSG00000107736	CDH23	5.19398	4.39159	1.62e-269	4.32e-268	267.365
ENSG00000238280	AL133417.1	5.18828	-1.66766	2.29e-38	8.49e-38	37.071
ENSG00000258302	AC025034.1	5.18746	-2.17971	1.03e-25	2.92e-25	24.5339
ENSG00000138411	HECW2	5.18625	-0.214914	8.17e-63	4.43e-62	61.3539
ENSG00000279296	PRAL	5.1796	2.30335	2.45e-138	2.78e-137	136.556
ENSG00000153291	SLC25A27	5.17952	-1.91259	1.98e-30	6.26e-30	29.2032
ENSG00000144481	TRPM8	5.17895	0.0788424	2.27e-84	1.58e-83	82.8013
ENSG00000179954	SSC5D	5.1759	-0.606282	1.91e-44	7.93e-44	43.1005
ENSG00000166963	MAP1A	5.17326	0.699809	5.43e-119	5.22e-118	117.283
ENSG00000226004	AL591468.1	5.1667	-0.0786602	9.04e-87	6.47e-86	85.189
ENSG00000143452	HORMAD1	5.1666	0.386298	1.09e-97	8.72e-97	96.0597
ENSG00000219507	FTH1P8	5.16407	0.816791	1.56e-93	1.19e-92	91.9234
ENSG00000249249	AC010226.1	5.16291	-1.31165	6.39e-46	2.72e-45	44.566
ENSG00000266970	AC061992.1	5.1616	0.124573	1.82e-71	1.1e-70	69.9579
ENSG00000188290	HES4	5.1597	4.57904	2.21e-145	2.65e-144	143.577
ENSG00000150637	CD226	5.158	2.78468	6.23e-200	1.09e-198	197.962
ENSG00000122121	XPNPEP2	5.15657	-1.69555	5.33e-36	1.9e-35	34.7223
ENSG00000213757	AC020898.1	5.15568	-1.69622	1.02e-36	3.68e-36	35.4339
ENSG00000221890	NPTXR	5.15406	1.91134	1.52e-182	2.41e-181	180.619
ENSG00000184828	ZBTB7C	5.1501	-0.44522	3.44e-63	1.88e-62	61.7261
ENSG00000163293	NIPAL1	5.14878	-0.537428	2.94e-64	1.62e-63	62.7897
ENSG00000087589	CASS4	5.14823	3.83148	6.49744480365674e-315	2.12851978113052e-313	312.672
ENSG00000171444	MCC	5.14645	-1.02	2.07e-39	7.84e-39	38.1054
ENSG00000185022	MAFF	5.14522	6.77619	0	0	325
ENSG00000262979	AC124319.1	5.143	-1.95329	3.03e-25	8.52e-25	24.0697
ENSG00000240694	PNMA2	5.14286	-0.180652	6.2e-75	3.91e-74	73.4083
ENSG00000187116	LILRA5	5.13339	-2.23111	2.51e-26	7.25e-26	25.1398
ENSG00000130066	SAT1	5.12997	8.46833	0	0	325
ENSG00000169783	LINGO1	5.12814	0.164515	5.59e-93	4.25e-92	91.3715
ENSG00000068079	IFI35	5.12448	8.30339	3.75687517097684e-320	1.27025759742722e-318	317.896
ENSG00000174125	TLR1	5.12033	4.96687	8.73e-296	2.61e-294	293.584
ENSG00000162739	SLAMF6	5.11591	0.641847	3.26e-112	2.94e-111	110.532
ENSG00000151726	ACSL1	5.11253	8.93971	0	0	325
ENSG00000243414	TICAM2	5.10811	0.146247	4.39e-87	3.16e-86	85.5006
ENSG00000271503	CCL5	5.1065	9.39636	0	0	325
ENSG00000224083	MTCO1P11	5.10063	-0.479931	2.54e-47	1.11e-46	45.9558
ENSG00000205085	FAM71F2	5.09764	0.792706	1.96e-103	1.64e-102	101.785
ENSG00000128918	ALDH1A2	5.08458	-0.822862	1.97e-55	9.68e-55	54.0141
ENSG00000135636	DYSF	5.0826	2.60188	1.55e-229	3.32e-228	227.479
ENSG00000149289	ZC3H12C	5.0799	7.26137	0	1.67e-307	306.776
ENSG00000161791	FMNL3	5.07529	6.46268	0	0	325
ENSG00000100906	NFKBIA	5.06694	8.54937	0	0	325
ENSG00000125430	HS3ST3B1	5.05395	6.5968	0	0	325
ENSG00000167772	ANGPTL4	5.04293	-2.30107	1.11e-22	2.93e-22	21.5333
ENSG00000115956	PLEK	5.04218	11.1955	0	0	325
ENSG00000103811	CTSH	5.04068	7.51373	0	0	325
ENSG00000137877	SPTBN5	5.03373	1.94312	2.51e-183	4.03e-182	181.395
ENSG00000253671	AC027117.1	5.027	-1.61658	8.86e-37	3.21e-36	35.4938
ENSG00000154258	ABCA9	5.02383	-0.138444	6.37e-62	3.41e-61	60.4668
ENSG00000087494	PTHLH	5.02363	-1.62413	4.76e-34	1.63e-33	32.7865
ENSG00000169071	ROR2	5.01992	0.914462	3.21e-128	3.32e-127	126.479
ENSG00000221963	APOL6	5.01944	9.02028	2.05e-259	5.12e-258	257.29
ENSG00000253214	AC079209.1	5.01929	-2.05885	3.37e-30	1.06e-29	28.9734
ENSG00000104808	DHDH	5.01673	-0.573553	8.95e-66	5.05e-65	64.2966
ENSG00000064886	CHI3L2	5.01192	-0.577359	1.54e-66	8.79e-66	65.056
ENSG00000165312	OTUD1	5.01091	6.0524	0	0	325
ENSG00000167874	TMEM88	5.01058	1.10934	5.23e-129	5.48e-128	127.261
ENSG00000129353	SLC44A2	5.00686	4.42595	0	0	325
ENSG00000133639	BTG1	5.00411	9.05419	0	0	325
ENSG00000223485	LINC01615	4.99637	-1.47172	2.8e-38	1.04e-37	36.9832
ENSG00000118137	APOA1	4.9949	2.68127	1.13e-187	1.85e-186	185.732
ENSG00000231407	AL354732.1	4.98749	-1.31855	7.39e-42	2.94e-41	40.5323
ENSG00000197872	FAM49A	4.9722	3.91691	0	0	325
ENSG00000230225	MTND5P14	4.96907	-0.337177	7.74e-38	2.85e-37	36.5447
ENSG00000119681	LTBP2	4.96621	1.93289	4.56e-177	6.94e-176	175.158
ENSG00000226380	AC016831.1	4.95894	1.84684	4.07e-167	5.76e-166	165.24
ENSG00000063180	CA11	4.95864	4.02447	0	0	325
ENSG00000070759	TESK2	4.95789	4.56792	0	0	325
ENSG00000171680	PLEKHG5	4.95329	0.774075	3.29e-112	2.97e-111	110.527
ENSG00000144668	ITGA9	4.95322	-0.289186	1.84e-73	1.14e-72	71.9435
ENSG00000095794	CREM	4.94714	7.07647	0	0	325
ENSG00000175879	HOXD8	4.94694	0.217611	2.92e-96	2.29e-95	94.6402
ENSG00000075399	VPS9D1	4.94523	5.88808	0	0	325
ENSG00000180422	LINC00304	4.9445	-0.844706	1.53e-56	7.58e-56	55.1203
ENSG00000149218	ENDOD1	4.94317	6.98801	0	0	325
ENSG00000159733	ZFYVE28	4.94252	-1.68916	1.94e-33	6.58e-33	32.1815
ENSG00000084710	EFR3B	4.94122	1.0087	3.44e-100	2.81e-99	98.5512
ENSG00000197646	PDCD1LG2	4.94103	2.49794	1.28e-188	2.12e-187	186.674
ENSG00000229644	NAMPTP1	4.9374	4.58028	1.74e-297	5.27e-296	295.279
ENSG00000145757	SPATA9	4.93611	-0.969945	1.73e-47	7.58e-47	46.1201
ENSG00000234043	NUDT9P1	4.92008	-2.1441	3.74e-28	1.13e-27	26.9475
ENSG00000237980	AL590648.3	4.91472	-1.38769	2.78e-39	1.05e-38	37.9788
ENSG00000163359	COL6A3	4.91425	-2.41491	2.77e-21	7.04e-21	20.1521
ENSG00000180573	HIST1H2AC	4.91309	4.28882	9.3526626757748e-321	3.17590337803212e-319	318.498
ENSG00000171617	ENC1	4.90192	5.87837	1.27e-295	3.79e-294	293.422
ENSG00000287553		4.89563	0.593251	2.18e-106	1.88e-105	104.727
ENSG00000255397	AC022182.3	4.89273	-1.94536	1.53e-27	4.55e-27	26.3417
ENSG00000257838	AC106788.1	4.88916	-1.13574	6.12e-47	2.65e-46	45.5764
ENSG00000111181	SLC6A12	4.88569	1.83185	5.58e-148	6.85e-147	146.164
ENSG00000262061	AC129507.1	4.88494	-0.904153	7.92e-56	3.9e-55	54.409
ENSG00000135047	CTSL	4.88135	9.32842	0	0	325
ENSG00000243629	LINC00880	4.88127	-2.18035	3.54e-25	9.93e-25	24.003
ENSG00000083799	CYLD	4.87726	8.43577	0	0	325
ENSG00000160326	SLC2A6	4.87564	5.41008	0	0	325
ENSG00000242960	FTH1P23	4.87087	-2.19363	3.68e-22	9.54e-22	21.0207
ENSG00000121989	ACVR2A	4.85631	4.91493	0	0	325
ENSG00000141837	CACNA1A	4.85536	4.3402	1.67e-240	3.77e-239	238.424
ENSG00000081479	LRP2	4.85334	-1.16498	3.26e-43	1.32e-42	41.878
ENSG00000276289	KCNE1B	4.84984	-0.637984	2.35e-54	1.14e-53	52.944
ENSG00000285106	AC016831.7	4.8381	1.89474	2.26e-134	2.49e-133	132.605
ENSG00000071242	RPS6KA2	4.83461	3.66678	6.23e-246	1.47e-244	243.834
ENSG00000182578	CSF1R	4.83188	6.7122	0	0	325
ENSG00000118849	RARRES1	4.8299	0.988679	1.45e-130	1.53e-129	128.814
ENSG00000176170	SPHK1	4.82918	5.93936	5.88e-203	1.04e-201	200.982
ENSG00000141753	IGFBP4	4.82815	6.92741	1.49e-257	3.69e-256	255.433
ENSG00000231160	KLF3-AS1	4.82404	-0.346027	1.21e-69	7.18e-69	68.1441
ENSG00000143119	CD53	4.8239	8.57267	0	0	325
ENSG00000269919	AL022067.1	4.82293	-2.22192	7.6e-22	1.95e-21	20.7089
ENSG00000152315	KCNK13	4.81887	-0.144775	9.56e-80	6.32e-79	78.1992
ENSG00000134830	C5AR2	4.81785	3.57752	3.28e-246	7.74e-245	244.111
ENSG00000286952		4.81686	-1.08526	3.05e-44	1.26e-43	42.8998
ENSG00000156219	ART3	4.81621	-1.81135	5.13e-33	1.72e-32	31.7633
ENSG00000228097	MTATP6P11	4.81311	-1.31376	5.41e-21	1.36e-20	19.865
ENSG00000105835	NAMPT	4.80748	8.75753	0	0	325
ENSG00000099377	HSD3B7	4.80417	4.78919	0	0	325
ENSG00000145545	SRD5A1	4.79117	5.34018	0	0	325
ENSG00000257605	AC073611.1	4.78657	1.02785	3.85e-104	3.23e-103	102.49
ENSG00000084628	NKAIN1	4.78558	1.03106	1.71e-120	1.67e-119	118.778
ENSG00000117091	CD48	4.77976	1.07999	3.35e-120	3.25e-119	118.488
ENSG00000052795	FNIP2	4.77619	6.88339	3.13e-222	6.37e-221	220.196
ENSG00000115295	CLIP4	4.76386	-1.53008	3.07e-36	1.1e-35	34.959
ENSG00000109436	TBC1D9	4.76297	2.15687	8.29e-175	1.24e-173	172.908
ENSG00000178732	GP5	4.76046	-2.28662	1.29e-23	3.48e-23	22.4589
ENSG00000161835	GRASP	4.75917	0.722255	1.48e-109	1.3e-108	107.886
ENSG00000205730	ITPRIPL2	4.75886	7.89394	0	0	325
ENSG00000197249	SERPINA1	4.7544	2.48807	5.11e-204	9.1e-203	202.041
ENSG00000124201	ZNFX1	4.75332	8.45083	1.67666344842883e-316	5.5502129677102e-315	314.256
ENSG00000280152	AC009078.3	4.75021	-1.38437	2.62e-30	8.3e-30	29.0809
ENSG00000234840	LINC01239	4.74823	-1.87361	3.06e-28	9.27e-28	27.033
ENSG00000286153		4.74436	0.555992	8.92e-83	6.11e-82	81.2142
ENSG00000129116	PALLD	4.74361	3.05665	1.4e-197	2.44e-196	195.612
ENSG00000257453	AC011611.3	4.74309	-1.70468	9.39e-33	3.13e-32	31.504
ENSG00000131015	ULBP2	4.73707	4.43012	2.4e-260	6.02e-259	258.221
ENSG00000127666	TICAM1	4.73183	6.03373	0	0	325
ENSG00000241106	HLA-DOB	4.73175	1.21591	1.11e-132	1.2e-131	130.921
ENSG00000175084	DES	4.72756	1.2811	4.28e-108	3.73e-107	106.428
ENSG00000177374	HIC1	4.72597	2.68263	9.58e-214	1.82e-212	211.739
ENSG00000124225	PMEPA1	4.71925	3.67571	6.72e-285	1.92e-283	282.716
ENSG00000135604	STX11	4.71748	6.99205	0	0	325
ENSG00000139211	AMIGO2	4.71133	3.66851	1.43e-280	4.04e-279	278.394
ENSG00000135931	ARMC9	4.70843	4.71066	0	0	325
ENSG00000270076	AF131215.7	4.70681	0.59557	2.6e-98	2.09e-97	96.6803
ENSG00000270426	AC099343.2	4.7057	-0.327054	5.06e-49	2.26e-48	47.645
ENSG00000164733	CTSB	4.70536	9.59203	0	0	325
ENSG00000135048	TMEM2	4.70114	5.35495	2.14e-268	5.65e-267	266.248
ENSG00000132530	XAF1	4.6999	8.45015	1.2e-232	2.61e-231	230.583
ENSG00000157227	MMP14	4.69689	11.9342	0	0	325
ENSG00000115415	STAT1	4.69241	10.0223	0	0	325
ENSG00000138134	STAMBPL1	4.68882	0.256354	5.47e-91	4.08e-90	89.3894
ENSG00000175505	CLCF1	4.68463	1.68285	6.29e-156	8.16e-155	154.088
ENSG00000127124	HIVEP3	4.68354	8.24559	3.83e-188	6.3e-187	186.201
ENSG00000105219	CNTD2	4.68312	-2.3675	8.73e-19	2.08e-18	17.6826
ENSG00000146090	RASGEF1C	4.67982	-1.21594	9.19e-40	3.5e-39	38.4562
ENSG00000224397	SMIM25	4.67941	-1.93689	1.53e-30	4.86e-30	29.3131
ENSG00000213626	LBH	4.67936	3.56375	1.47e-280	4.16e-279	278.381
ENSG00000157873	TNFRSF14	4.67901	4.6561	1.60645280221421e-315	5.29559284882371e-314	313.276
ENSG00000160932	LY6E	4.67837	8.52138	4.79e-235	1.06e-233	232.976
ENSG00000269952	AL117336.2	4.67769	-1.93609	3.42e-28	1.03e-27	26.9863
ENSG00000198933	TBKBP1	4.67708	6.40321	0	0	325
ENSG00000028277	POU2F2	4.66626	6.25679	0	6.75e-308	307.171
ENSG00000174844	DNAH12	4.66607	-1.94859	5.62e-30	1.77e-29	28.7527
ENSG00000130592	LSP1	4.66451	6.12435	0	0	325
ENSG00000118985	ELL2	4.66301	6.88708	0	0	325
ENSG00000130208	APOC1	4.66133	8.3767	4.96e-238	1.11e-236	235.953
ENSG00000180263	FGD6	4.6575	1.62433	1.1e-109	9.73e-109	108.012
ENSG00000121101	TEX14	4.65694	0.0845088	3.39e-77	2.19e-76	75.659
ENSG00000105711	SCN1B	4.65133	0.685721	1.52e-97	1.21e-96	95.9179
ENSG00000166592	RRAD	4.64836	-1.36473	1.56e-38	5.81e-38	37.2357
ENSG00000105419	MEIS3	4.64399	0.674971	1.82e-94	1.41e-93	92.8517
ENSG00000165997	ARL5B	4.63916	7.78623	6.12e-229	1.31e-227	226.883
ENSG00000147100	SLC16A2	4.63812	2.34621	1.7e-162	2.32e-161	160.634
ENSG00000261737	AL049597.2	4.63605	1.09317	3.61e-102	2.99e-101	100.524
ENSG00000203799	CCDC162P	4.63058	1.06723	1.27e-127	1.3e-126	125.885
ENSG00000134020	PEBP4	4.62706	-1.38067	1.63e-38	6.07e-38	37.2168
ENSG00000174837	ADGRE1	4.62555	-1.26635	1.73e-42	6.96e-42	41.1571
ENSG00000172345	STARD5	4.62404	3.60662	2.84e-282	8.09e-281	280.092
ENSG00000134871	COL4A2	4.62264	-0.410388	5.3e-57	2.65e-56	55.5774
ENSG00000090659	CD209	4.62227	4.75202	4.18e-233	9.15e-232	231.039
ENSG00000260231	JHDM1D-AS1	4.62009	-0.476152	6.19e-61	3.27e-60	59.4851
ENSG00000274021	AC024909.2	4.61873	1.4942	1e-144	1.19e-143	142.924
ENSG00000011422	PLAUR	4.61609	9.11387	0	0	325
ENSG00000151388	ADAMTS12	4.61203	-1.99439	9.53e-26	2.71e-25	24.5665
ENSG00000137496	IL18BP	4.61167	5.01825	6.78e-293	2e-291	290.699
ENSG00000270379	HEATR9	4.60781	-0.630242	1.61e-57	8.11e-57	56.0911
ENSG00000113070	HBEGF	4.60412	6.56046	0	0	325
ENSG00000185338	SOCS1	4.59967	4.4748	7.95e-233	1.74e-231	230.76
ENSG00000260910	LINC00565	4.59573	-0.888993	7.65e-50	3.46e-49	48.4603
ENSG00000164342	TLR3	4.5893	-0.644595	6.01e-50	2.72e-49	48.5647
ENSG00000126262	FFAR2	4.58906	-2.20871	1.38e-24	3.8e-24	23.4202
ENSG00000261759	AC099518.5	4.58344	-0.825639	2.72e-39	1.03e-38	37.9887
ENSG00000231528	FAM225A	4.58183	2.3351	2.14e-167	3.05e-166	165.516
ENSG00000153993	SEMA3D	4.57836	2.67887	2.06e-197	3.57e-196	195.447
ENSG00000137393	RNF144B	4.57642	3.99678	1.26e-296	3.8e-295	294.42
ENSG00000270120	AC007728.3	4.56606	-1.86395	6.36e-31	2.03e-30	29.6925
ENSG00000164330	EBF1	4.56483	-0.0535398	5.45e-71	3.27e-70	69.4852
ENSG00000275880	AL139385.1	4.56058	0.30685	6.37e-68	3.68e-67	66.4343
ENSG00000103642	LACTB	4.55581	7.80559	0	0	325
ENSG00000165617	DACT1	4.55431	-0.763321	1.69e-55	8.32e-55	54.0799
ENSG00000160223	ICOSLG	4.551	4.88293	0	0	325
ENSG00000139053	PDE6H	4.55089	-2.47375	6.81e-21	1.71e-20	19.7658
ENSG00000163032	VSNL1	4.54685	1.19354	7.25e-119	6.94e-118	117.158
ENSG00000155011	DKK2	4.54375	6.38504	2.52763984412382e-320	8.56467737722259e-319	318.067
ENSG00000183578	TNFAIP8L3	4.54185	3.60969	3.81e-267	1e-265	265
ENSG00000287176		4.53363	-0.427842	4.21e-64	2.32e-63	62.6351
ENSG00000213949	ITGA1	4.53165	3.64633	1.81e-198	3.16e-197	196.5
ENSG00000198765	SYCP1	4.53148	-0.559458	3.32e-61	1.76e-60	59.7546
ENSG00000142961	MOB3C	4.52925	6.21023	0	0	325
ENSG00000132510	KDM6B	4.52826	7.62571	6.67e-282	1.9e-280	279.722
ENSG00000148926	ADM	4.52735	3.84461	2.44e-226	5.12e-225	224.291
ENSG00000116668	SWT1	4.52449	3.73651	5.94e-236	1.32e-234	233.881
ENSG00000134955	SLC37A2	4.51535	6.83244	0	0	325
ENSG00000225206	MIR137HG	4.51397	-1.36235	6.01e-35	2.1e-34	33.6781
ENSG00000131669	NINJ1	4.51291	7.57427	5.14e-277	1.42e-275	274.847
ENSG00000239445	ST3GAL6-AS1	4.51109	1.50776	8.94e-131	9.53e-130	129.021
ENSG00000125730	C3	4.5048	5.56087	0	0	325
ENSG00000137225	CAPN11	4.50399	-2.09629	2.76e-26	7.97e-26	25.0985
ENSG00000160013	PTGIR	4.495	2.00697	5.66e-169	8.15e-168	167.089
ENSG00000082074	FYB1	4.49141	7.52643	2.95e-161	3.98e-160	159.4
ENSG00000145358	DDIT4L	4.48936	2.85387	3.04e-205	5.45e-204	203.264
ENSG00000136048	DRAM1	4.48881	6.72159	0	0	325
ENSG00000077150	NFKB2	4.48704	7.88387	0	0	325
ENSG00000061676	NCKAP1	4.47952	2.50515	6.59e-186	1.07e-184	183.97
ENSG00000006459	KDM7A	4.47582	3.75891	4.05e-246	9.53e-245	244.021
ENSG00000126561	STAT5A	4.47302	6.98148	0	0	325
ENSG00000120318	ARAP3	4.47104	0.578223	3.82e-65	2.13e-64	63.6711
ENSG00000236254	MTND4P14	4.47094	-0.977979	3.31e-20	8.19e-20	19.0866
ENSG00000279320	AC069528.2	4.46458	-0.148227	2.72e-59	1.41e-58	57.8515
ENSG00000000938	FGR	4.46341	6.68901	0	0	325
ENSG00000138685	FGF2	4.4607	4.62496	3.2e-292	9.4e-291	290.027
ENSG00000158296	SLC13A3	4.46017	-1.11129	1.67e-40	6.47e-40	39.189
ENSG00000107798	LIPA	4.45955	9.33949	0	0	325
ENSG00000266378	AC005224.3	4.45921	-2.32892	9.36e-23	2.47e-22	21.608
ENSG00000225329	LHFPL3-AS2	4.45919	-2.13284	9.27e-26	2.64e-25	24.5782
ENSG00000131042	LILRB2	4.4575	-0.56567	9.35e-61	4.93e-60	59.3072
ENSG00000234883	MIR155HG	4.45616	7.07804	9.85e-247	2.33e-245	244.633
ENSG00000125845	BMP2	4.44526	3.98173	4.74e-224	9.78e-223	222.01
ENSG00000137628	DDX60	4.44196	7.12642	9.88131291682493e-324	3.4090529563046e-322	321.467
ENSG00000133313	CNDP2	4.44081	8.0507	0	0	325
ENSG00000152413	HOMER1	4.43628	6.63852	1.82382657618993e-311	5.90127492582766e-310	309.229
ENSG00000107731	UNC5B	4.43571	5.18049	0	0	325
ENSG00000087510	TFAP2C	4.43446	-0.517285	9.66e-51	4.43e-50	49.3532
ENSG00000142173	COL6A2	4.43344	5.24809	8.4e-302	2.6e-300	299.586
ENSG00000143850	PLEKHA6	4.42888	-0.401027	5.61e-56	2.77e-55	54.5578
ENSG00000170581	STAT2	4.42877	8.69812	0	0	325
ENSG00000106571	GLI3	4.42241	-2.1592	2.76e-23	7.37e-23	22.1323
ENSG00000100385	IL2RB	4.41969	-0.739167	5.57e-48	2.46e-47	46.6098
ENSG00000171951	SCG2	4.41913	2.23078	1.52e-186	2.49e-185	184.604
ENSG00000104112	SCG3	4.41199	0.480616	5.58e-87	4e-86	85.3979
ENSG00000272825	AL844908.1	4.4111	0.568134	2.22e-94	1.72e-93	92.7648
ENSG00000105928	GSDME	4.41056	2.32777	4.51e-163	6.17e-162	161.21
ENSG00000018280	SLC11A1	4.38641	4.75603	0	0	325
ENSG00000135148	TRAFD1	4.37507	8.38769	0	0	325
ENSG00000107796	ACTA2	4.37367	0.192949	3.25e-71	1.96e-70	69.7071
ENSG00000111912	NCOA7	4.37244	8.47751	1.35e-271	3.62e-270	269.441
ENSG00000102032	RENBP	4.37044	2.33173	8.28e-142	9.61e-141	140.017
ENSG00000140464	PML	4.3697	8.03808	0	0	325
ENSG00000152154	TMEM178A	4.36605	0.148893	2.52e-76	1.61e-75	74.7936
ENSG00000180596	HIST1H2BC	4.3605	2.37152	1.76e-179	2.72e-178	177.565
ENSG00000103742	IGDCC4	4.35905	-0.942745	7.15e-39	2.68e-38	37.5713
ENSG00000172936	MYD88	4.35269	7.19891	0	0	325
ENSG00000133805	AMPD3	4.34859	5.59588	0	0	325
ENSG00000154645	CHODL	4.34738	-1.31709	3.33e-34	1.15e-33	32.94
ENSG00000104970	KIR3DX1	4.34579	-1.89776	1.12e-23	3.03e-23	22.5181
ENSG00000213928	IRF9	4.34149	4.43064	3.5e-303	1.09e-301	300.964
ENSG00000230149	AL021707.3	4.33956	-0.431885	4.42e-43	1.79e-42	41.7465
ENSG00000124875	CXCL6	4.3374	0.117864	1.47e-71	8.89e-71	70.0511
ENSG00000130598	TNNI2	4.3326	0.715127	7.6e-85	5.32e-84	83.2742
ENSG00000231131	LINC01468	4.33136	2.66927	1.61e-205	2.89e-204	203.539
ENSG00000120594	PLXDC2	4.32872	5.84055	3.57e-174	5.32e-173	172.274
ENSG00000067082	KLF6	4.31531	7.86856	4.95e-267	1.3e-265	264.887
ENSG00000177791	MYOZ1	4.31419	4.53948	1.65e-209	3.02e-208	207.52
ENSG00000228824	MIR4500HG	4.31388	-1.93826	5.81e-28	1.74e-27	26.759
ENSG00000197019	SERTAD1	4.30969	4.87793	1.84e-221	3.69e-220	219.433
ENSG00000133019	CHRM3	4.30728	-1.24909	8.18e-36	2.9e-35	34.538
ENSG00000164088	PPM1M	4.30114	4.76799	3.95e-278	1.1e-276	275.958
ENSG00000275395	FCGBP	4.29974	-2.27313	3.63e-22	9.4e-22	21.0267
ENSG00000101665	SMAD7	4.29796	6.71904	0	0	325
ENSG00000114698	PLSCR4	4.29609	3.45141	3.92e-175	5.86e-174	173.232
ENSG00000131797	CLUHP3	4.29606	1.79542	6.2e-130	6.55e-129	128.184
ENSG00000287287		4.28464	-2.11988	1.19e-23	3.22e-23	22.4924
ENSG00000273076	AL021707.7	4.28463	-1.69323	1.65e-28	5.03e-28	27.298
ENSG00000124145	SDC4	4.28331	7.07614	2.31e-303	7.2e-302	301.142
ENSG00000203709	MIR29B2CHG	4.28083	0.975993	9.72e-107	8.38e-106	105.077
ENSG00000131370	SH3BP5	4.27875	5.46788	0	0	325
ENSG00000185070	FLRT2	4.27507	2.98604	5.51e-167	7.77e-166	165.109
ENSG00000235917	MTCO2P11	4.27451	-2.12184	2.63e-19	6.38e-19	18.1955
ENSG00000172543	CTSW	4.27134	3.35766	1.07e-217	2.09e-216	215.679
ENSG00000142959	BEST4	4.27027	-1.98077	8.09e-26	2.31e-25	24.6364
ENSG00000188313	PLSCR1	4.26954	8.40685	0	0	325
ENSG00000175161	CADM2	4.26728	0.0123855	4.32e-70	2.57e-69	68.5904
ENSG00000171223	JUNB	4.26657	7.74786	6.24e-237	1.39e-235	234.857
ENSG00000224888	AC138028.2	4.26554	-2.30181	1.2e-22	3.15e-22	21.5014
ENSG00000274370	AC130371.2	4.26043	-2.00177	6.32e-20	1.55e-19	18.8089
ENSG00000279138	AP002847.1	4.25986	-0.164003	8.56e-70	5.06e-69	68.2954
ENSG00000197329	PELI1	4.25412	5.05044	8.69e-274	2.36e-272	271.627
ENSG00000273301	AC016717.2	4.23805	-2.15792	9.35e-25	2.59e-24	23.5863
ENSG00000136404	TM6SF1	4.23141	2.91037	3.21e-168	4.59e-167	166.338
ENSG00000107593	PKD2L1	4.23127	-2.50877	6.1e-16	1.34e-15	14.8728
ENSG00000130518	IQCN	4.23112	1.40203	9.05e-125	9.08e-124	123.042
ENSG00000240065	PSMB9	4.23043	7.76837	1.58e-196	2.73e-195	194.563
ENSG00000002549	LAP3	4.23024	9.70922	0	0	325
ENSG00000141664	ZCCHC2	4.22421	6.76535	2.41e-296	7.24e-295	294.14
ENSG00000070540	WIPI1	4.21701	2.19795	9.74e-128	1e-126	126
ENSG00000287838		4.21396	-1.8862	2.07e-25	5.85e-25	24.2329
ENSG00000181649	PHLDA2	4.20995	4.89853	3.24e-214	6.19e-213	212.208
ENSG00000231507	LINC01353	4.20955	-0.689066	3.24e-38	1.2e-37	36.9205
ENSG00000100647	SUSD6	4.20704	7.81585	2.02157721194214e-311	6.52775136535102e-310	309.185
ENSG00000020633	RUNX3	4.20682	8.08827	0	0	325
ENSG00000134245	WNT2B	4.2049	0.220964	8.56e-49	3.82e-48	47.4179
ENSG00000160678	S100A1	4.20326	2.65477	1.1e-111	9.82e-111	110.008
ENSG00000115085	ZAP70	4.19776	-2.18598	2.57e-20	6.38e-20	19.1954
ENSG00000112182	BACH2	4.19637	-0.74851	6.11e-43	2.47e-42	41.6075
ENSG00000171004	HS6ST2	4.19625	-0.0949103	7.26e-72	4.4e-71	70.3562
ENSG00000110218	PANX1	4.19491	6.87195	7.98e-242	1.82e-240	239.741
ENSG00000154642	C21orf91	4.19267	7.33831	3e-293	8.86e-292	291.053
ENSG00000089472	HEPH	4.1914	-1.27419	5.35e-37	1.94e-36	35.7118
ENSG00000116663	FBXO6	4.18956	5.93579	2.47e-242	5.66e-241	240.247
ENSG00000169136	ATF5	4.18528	9.24997	1.82e-280	5.14e-279	278.289
ENSG00000137642	SORL1	4.1846	3.17679	1.91e-182	3.02e-181	180.52
ENSG00000231721	LINC-PINT	4.18408	1.981	2.49e-158	3.28e-157	156.484
ENSG00000178568	ERBB4	4.18062	2.47884	1.63e-128	1.7e-127	126.768
ENSG00000135914	HTR2B	4.17692	-1.28301	8.46e-36	3e-35	34.5233
ENSG00000253320	AZIN1-AS1	4.17157	3.12597	7.58e-209	1.39e-207	206.858
ENSG00000125148	MT2A	4.17132	7.52115	6.05e-189	1e-187	187
ENSG00000285413	AP001056.2	4.16704	-1.47104	9.62e-28	2.87e-27	26.5426
ENSG00000180155	LYNX1	4.16615	-1.37309	3.77e-29	1.16e-28	27.934
ENSG00000095587	TLL2	4.16585	-2.06496	4.67e-23	1.24e-22	21.907
ENSG00000133069	TMCC2	4.16541	0.266474	2.79e-76	1.78e-75	74.7494
ENSG00000125089	SH3TC1	4.16526	4.35858	2.23e-285	6.42e-284	283.193
ENSG00000104856	RELB	4.16445	6.00291	8.08e-274	2.2e-272	271.658
ENSG00000150347	ARID5B	4.16167	5.35523	3.07e-303	9.56e-302	301.019
ENSG00000205436	EXOC3L4	4.16146	0.626207	8.23e-91	6.13e-90	89.2122
ENSG00000276600	RAB7B	4.15907	5.79604	0	0	325
ENSG00000146072	TNFRSF21	4.15791	5.42805	4.1e-308	1.3e-306	305.885
ENSG00000238164	TNFRSF14-AS1	4.15516	-0.0974391	1.58e-67	9.09e-67	66.0413
ENSG00000019991	HGF	4.14383	2.75368	3.25e-164	4.47e-163	162.35
ENSG00000147488	ST18	4.14005	-2.40292	3.26e-19	7.86e-19	18.1043
ENSG00000096968	JAK2	4.13725	8.77712	1.66e-257	4.09e-256	255.388
ENSG00000278982	AL139125.2	4.12986	0.738632	2.06e-100	1.69e-99	98.7725
ENSG00000169896	ITGAM	4.12913	7.37719	0	0	325
ENSG00000150687	PRSS23	4.12814	0.866245	7.16e-97	5.66e-96	95.247
ENSG00000107317	PTGDS	4.12506	1.86545	3.37e-121	3.31e-120	119.48
ENSG00000133985	TTC9	4.1161	-1.34038	2.4e-33	8.12e-33	32.0904
ENSG00000168685	IL7R	4.10692	6.5358	2.87e-239	6.47e-238	237.189
ENSG00000250771	AC106865.1	4.10533	-0.606551	2e-47	8.72e-47	46.0593
ENSG00000159403	C1R	4.09615	0.661028	3.76e-96	2.95e-95	94.5303
ENSG00000115919	KYNU	4.09417	8.41566	0	0	325
ENSG00000158050	DUSP2	4.08849	5.86432	2.56e-298	7.79e-297	296.108
ENSG00000168016	TRANK1	4.0862	5.31429	2.1e-175	3.14e-174	173.503
ENSG00000243176	AC092944.1	4.0854	2.60727	4.16e-174	6.19e-173	172.208
ENSG00000149564	ESAM	4.08179	0.962787	1.69e-101	1.39e-100	99.8561
ENSG00000105329	TGFB1	4.0802	8.52626	4.39e-299	1.34e-297	296.872
ENSG00000183230	CTNNA3	4.08001	-2.29992	6.07e-17	1.37e-16	15.8622
ENSG00000141434	MEP1B	4.0789	-2.00551	3.9e-23	1.04e-22	21.9842
ENSG00000130940	CASZ1	4.07856	4.31902	2.34e-279	6.58e-278	277.182
ENSG00000137819	PAQR5	4.07825	2.21398	6.21e-156	8.06e-155	154.093
ENSG00000169855	ROBO1	4.07679	5.69218	7.36e-202	1.3e-200	199.887
ENSG00000214855	APOC1P1	4.07347	-1.56061	4.87e-33	1.64e-32	31.7857
ENSG00000284977	AL160272.1	4.07291	-1.66328	4.5e-30	1.42e-29	28.8485
ENSG00000237513	AC007384.1	4.06944	-1.8879	7.02e-26	2.01e-25	24.6977
ENSG00000223855	AC147651.1	4.06751	2.21919	1.28e-161	1.74e-160	159.761
ENSG00000145416	2020-03-01	4.06683	-0.395415	2.77e-59	1.44e-58	57.8426
ENSG00000249096	LINC02362	4.05786	-1.6743	4.73e-30	1.49e-29	28.8273
ENSG00000179630	LACC1	4.0511	4.21143	5.16e-213	9.77e-212	211.01
ENSG00000185985	SLITRK2	4.05083	1.90068	5.19e-142	6.05e-141	140.219
ENSG00000144730	IL17RD	4.04488	0.723199	1.94e-89	1.43e-88	87.8457
ENSG00000184602	SNN	4.04423	6.16552	1.17301065635629e-319	3.94921986755929e-318	317.403
ENSG00000233621	LINC01137	4.04342	2.3139	1.29e-139	1.47e-138	137.832
ENSG00000158517	NCF1	4.03853	6.9486	8.48e-226	1.77e-224	223.752
ENSG00000136960	ENPP2	4.03388	-0.214386	5.24e-61	2.77e-60	59.5575
ENSG00000223749	MIR503HG	4.03266	3.4457	2.3e-192	3.89e-191	190.41
ENSG00000049323	LTBP1	4.03138	2.26726	5.78e-153	7.33e-152	151.135
ENSG00000197536	C5orf56	4.02858	4.0543	1.44e-227	3.05e-226	225.516
ENSG00000071205	ARHGAP10	4.0223	6.05605	7.90505033345994e-323	2.69759842629321e-321	320.569
ENSG00000153162	BMP6	4.016	1.3519	2.27e-125	2.29e-124	123.639
ENSG00000197380	DACT3	4.01403	0.601543	4.46e-82	3.03e-81	80.5187
ENSG00000120162	MOB3B	4.01163	2.21121	2.04e-165	2.84e-164	163.546
ENSG00000184988	TMEM106A	4.0112	6.64048	0	0	325
ENSG00000287286		4.01036	-2.22059	4.61e-17	1.05e-16	15.9803
ENSG00000143786	CNIH3	4.01016	3.23635	2.82e-181	4.42e-180	179.355
ENSG00000136830	FAM129B	4.00929	7.65175	1.01e-263	2.61e-262	261.584
ENSG00000147650	LRP12	4.00356	6.51053	1.46e-230	3.16e-229	228.5
ENSG00000108821	COL1A1	4.00276	0.344731	1.47e-67	8.44e-67	66.0734
ENSG00000143067	ZNF697	4.0006	5.52864	7.44e-276	2.04e-274	273.69
ENSG00000204592	HLA-E	3.99634	10.5796	3.11e-295	9.24e-294	293.034
ENSG00000109320	NFKB1	3.99364	8.39598	5.27e-301	1.62e-299	298.79
ENSG00000179331	RAB39A	3.99362	3.99029	9.21e-128	9.48e-127	126.023
ENSG00000279254	AC020604.1	3.99276	-1.95153	2.36e-18	5.57e-18	17.2543
ENSG00000013297	CLDN11	3.98779	-1.37626	5.71e-31	1.83e-30	29.7385
ENSG00000110042	DTX4	3.98693	4.44698	1.26e-247	3e-246	245.523
ENSG00000132334	PTPRE	3.98588	7.40463	9.64e-235	2.12e-233	232.673
ENSG00000007237	GAS7	3.9838	6.41417	4.42e-261	1.11e-259	258.954
ENSG00000231535	LINC00278	3.98373	2.25014	4.01e-152	5.06e-151	150.296
ENSG00000234975	FTH1P2	3.98214	1.20056	5e-71	3.01e-70	69.5216
ENSG00000286281		3.98191	-1.29364	8.37e-35	2.92e-34	33.5352
ENSG00000145147	SLIT2	3.98073	2.70233	1.53e-102	1.27e-101	100.895
ENSG00000272841	AL139393.2	3.9783	3.7159	3.44e-228	7.32e-227	226.135
ENSG00000108370	RGS9	3.97704	-1.96392	1.33e-22	3.51e-22	21.4553
ENSG00000261504	LINC01686	3.97644	1.88636	3.92e-140	4.49e-139	138.348
ENSG00000267034	AC010980.2	3.97373	-0.782849	7.93e-41	3.08e-40	39.5115
ENSG00000135929	CYP27A1	3.97339	-0.789056	1.03e-42	4.13e-42	41.3836
ENSG00000055332	EIF2AK2	3.96512	8.34762	2.17e-149	2.68e-148	147.571
ENSG00000117475	BLZF1	3.9641	6.67667	2.06e-273	5.58e-272	271.253
ENSG00000139597	N4BP2L1	3.95865	4.91	1.6e-288	4.67e-287	286.33
ENSG00000250644	AC068580.4	3.95817	1.73898	1.06e-114	9.74e-114	113.011
ENSG00000109265	KIAA1211	3.94734	0.326226	4.02e-54	1.94e-53	52.7128
ENSG00000115828	QPCT	3.94242	4.85297	8.78e-207	1.58e-205	204.8
ENSG00000095383	TBC1D2	3.94087	4.27563	5.33e-264	1.38e-262	261.862
ENSG00000050820	BCAR1	3.94021	5.00736	1e-229	2.15e-228	227.667
ENSG00000256852	KNOP1P1	3.93884	-0.985798	5.71e-39	2.15e-38	37.6685
ENSG00000003402	CFLAR	3.93204	8.91601	1.65e-219	3.28e-218	217.484
ENSG00000116191	RALGPS2	3.92948	2.17378	7.75e-139	8.8e-138	137.055
ENSG00000171051	FPR1	3.92774	-0.941645	3.58e-43	1.45e-42	41.8378
ENSG00000136514	RTP4	3.92506	4.86958	7.67e-251	1.85e-249	248.732
ENSG00000286369		3.92258	-1.0803	4.16e-32	1.37e-31	30.8635
ENSG00000276462	BX255923.2	3.92061	-1.43295	1.05e-33	3.59e-33	32.4451
ENSG00000237596	AL138828.1	3.91832	-1.20791	6.68e-35	2.33e-34	33.6325
ENSG00000287151		3.91636	1.51159	2.56e-108	2.23e-107	106.651
ENSG00000167588	GPD1	3.90809	-1.80686	7e-27	2.05e-26	25.6879
ENSG00000196843	ARID5A	3.90722	6.7061	1.54e-226	3.23e-225	224.491
ENSG00000102265	TIMP1	3.90636	8.18061	2.68e-146	3.24e-145	144.49
ENSG00000171729	TMEM51	3.90328	5.06671	1.44e-257	3.56e-256	255.449
ENSG00000250673	REELD1	3.89608	-1.8255	1.04e-24	2.88e-24	23.5406
ENSG00000185567	AHNAK2	3.89448	2.25241	7.19e-112	6.46e-111	110.19
ENSG00000110047	EHD1	3.88841	7.92714	1.38e-281	3.92e-280	279.407
ENSG00000105639	JAK3	3.88814	-0.808548	5.51e-44	2.27e-43	42.6442
ENSG00000187775	DNAH17	3.88684	-1.63109	3.02e-28	9.15e-28	27.0388
ENSG00000223804	AC244669.1	3.88558	-0.0302138	3.32e-53	1.58e-52	51.8007
ENSG00000174307	PHLDA3	3.88164	-0.814996	8.12e-41	3.15e-40	39.5018
ENSG00000224812	TMEM72-AS1	3.88076	-2.317	3.36e-19	8.1e-19	18.0917
ENSG00000170458	CD14	3.8801	2.00474	8.7e-106	7.45e-105	104.128
ENSG00000177721	ANXA2R	3.87943	4.42493	5.24e-215	1.01e-213	212.997
ENSG00000112561	TFEB	3.87687	6.18854	2.18e-152	2.76e-151	150.56
ENSG00000172578	KLHL6	3.8731	4.01499	5.08e-190	8.46e-189	188.072
ENSG00000104312	RIPK2	3.87309	7.21851	5.54341654633879e-321	1.88644144895105e-319	318.724
ENSG00000173706	HEG1	3.87281	6.79496	4.89e-185	7.94e-184	183.1
ENSG00000143355	LHX9	3.87276	-0.215607	3.34e-62	1.79e-61	60.746
ENSG00000150938	CRIM1	3.86516	3.78597	1.27e-208	2.31e-207	206.636
ENSG00000174136	RGMB	3.86415	-0.728982	7.66e-45	3.2e-44	43.4951
ENSG00000131459	GFPT2	3.86231	0.690067	5.47e-86	3.88e-85	84.4116
ENSG00000171992	SYNPO	3.86171	1.96277	3.42e-144	4.06e-143	142.392
ENSG00000242574	HLA-DMB	3.85767	-1.56373	6.38e-22	1.65e-21	20.7836
ENSG00000240057	AC078785.1	3.85026	0.423775	5.5e-83	3.77e-82	81.4236
ENSG00000240583	AQP1	3.85024	0.558071	5.3e-77	3.42e-76	75.4659
ENSG00000004139	SARM1	3.84574	-1.50232	1.94e-25	5.49e-25	24.2604
ENSG00000233452	STXBP5-AS1	3.84052	0.505894	3.58e-83	2.46e-82	81.6094
ENSG00000163082	SGPP2	3.8402	-2.21039	1.55e-21	3.96e-21	20.4028
ENSG00000272669	AL021707.6	3.83988	2.94329	4.47e-128	4.62e-127	126.336
ENSG00000277511	AC116407.2	3.8366	1.23147	1.04e-87	7.54e-87	86.1224
ENSG00000204267	TAP2	3.83537	8.47587	6.93203053362115e-317	2.29951181073728e-315	314.638
ENSG00000166002	SMCO4	3.83139	5.93817	1.87e-222	3.8e-221	220.42
ENSG00000137449	CPEB2	3.8308	8.29639	4.86e-241	1.1e-239	238.96
ENSG00000285244	DINOL	3.82905	-1.78686	1.15e-23	3.1e-23	22.5092
ENSG00000163840	DTX3L	3.82872	7.86722	2.09e-251	5.07e-250	249.295
ENSG00000237276	ANO7L1	3.82668	-1.68391	7.81e-27	2.29e-26	25.641
ENSG00000237711	MTCO3P11	3.81842	-1.28304	6.65e-24	1.81e-23	22.7426
ENSG00000287733		3.81778	0.882117	1.26e-84	8.78e-84	83.0565
ENSG00000213694	S1PR3	3.81679	4.78529	2.28e-136	2.56e-135	134.592
ENSG00000277117	FP565260.3	3.81314	3.69692	1.23e-227	2.6e-226	225.585
ENSG00000167992	VWCE	3.81215	-1.61378	4.73e-29	1.46e-28	27.8361
ENSG00000147257	GPC3	3.81201	5.39923	5.55e-296	1.66e-294	293.78
ENSG00000233251	AC007743.1	3.81088	-2.36213	1.24e-15	2.71e-15	14.5674
ENSG00000223764	AL645608.1	3.81049	0.771625	1.64e-87	1.19e-86	85.9256
ENSG00000006016	CRLF1	3.80476	-0.647397	2.84e-40	1.09e-39	38.9615
ENSG00000228013	IL6R-AS1	3.79944	3.11363	3.17e-185	5.14e-184	183.289
ENSG00000070731	ST6GALNAC2	3.79764	2.34103	7.49e-149	9.24e-148	147.034
ENSG00000099139	PCSK5	3.79441	0.650895	7.65e-62	4.09e-61	60.3881
ENSG00000176845	METRNL	3.79435	5.76714	1.24e-165	1.73e-164	163.761
ENSG00000222009	BTBD19	3.79262	3.21486	7.24e-192	1.22e-190	189.913
ENSG00000274818	AC004825.2	3.79252	-0.0321188	4.31e-47	1.87e-46	45.7275
ENSG00000177340	AC024940.1	3.79023	-2.25071	8.36e-21	2.1e-20	19.6778
ENSG00000135124	P2RX4	3.7878	7.71822	4.13e-275	1.13e-273	272.948
ENSG00000174804	FZD4	3.78611	2.40358	2.82e-146	3.41e-145	144.467
ENSG00000130303	BST2	3.78582	8.8529	3.68e-177	5.61e-176	175.251
ENSG00000121270	ABCC11	3.78536	-1.63191	2.85e-28	8.63e-28	27.0639
ENSG00000173267	SNCG	3.78344	-2.13687	6.64e-21	1.67e-20	19.7763
ENSG00000187479	C11orf96	3.78176	2.81947	3.68e-131	3.94e-130	129.405
ENSG00000134107	BHLHE40	3.7817	7.74989	1.47e-287	4.26e-286	285.371
ENSG00000102760	RGCC	3.78083	6.31938	1.68e-191	2.83e-190	189.548
ENSG00000173801	JUP	3.77966	0.304861	9.12e-56	4.49e-55	54.3481
ENSG00000180828	BHLHE22	3.76919	3.61914	8.74e-204	1.55e-202	201.809
ENSG00000273174	AC108673.2	3.76727	1.77286	1.63e-110	1.45e-109	108.839
ENSG00000154065	ANKRD29	3.75742	-1.35256	3.74e-31	1.2e-30	29.9207
ENSG00000278177	AL354811.1	3.75742	-1.84608	3.11e-22	8.08e-22	21.0924
ENSG00000217442	SYCE3	3.75566	-1.84573	3.65e-20	9.01e-20	19.0455
ENSG00000087074	PPP1R15A	3.7545	8.01357	3.16e-296	9.47e-295	294.024
ENSG00000277895	AC135279.3	3.75413	-2.05071	2.18e-18	5.14e-18	17.2894
ENSG00000170379	TCAF2	3.75382	0.755817	5.12e-86	3.63e-85	84.4402
ENSG00000171551	ECEL1	3.75059	-2.16238	6.9e-21	1.74e-20	19.76
ENSG00000111305	GSG1	3.74961	0.849296	1.47e-76	9.42e-76	75.0261
ENSG00000181418	DDN	3.74618	2.2046	2.92e-129	3.06e-128	127.514
ENSG00000161133	USP41	3.74316	-0.943479	1.31e-41	5.19e-41	40.2849
ENSG00000262001	DLGAP1-AS2	3.74289	-1.95107	5.33e-22	1.38e-21	20.8607
ENSG00000261971	MMP25-AS1	3.74238	5.31126	1.28e-192	2.17e-191	190.663
ENSG00000164509	IL31RA	3.7416	4.44877	1.43e-166	2.02e-165	164.696
ENSG00000022556	NLRP2	3.74133	-2.17348	2.27e-21	5.78e-21	20.2382
ENSG00000177989	ODF3B	3.74113	3.7409	2.11e-144	2.51e-143	142.601
ENSG00000162734	PEA15	3.74092	9.1412	2.14e-305	6.71e-304	303.174
ENSG00000120051	CFAP58	3.73867	1.49879	1.48e-104	1.25e-103	102.904
ENSG00000157111	TMEM171	3.738	-0.493412	6.5e-44	2.67e-43	42.5733
ENSG00000284052	AC006460.2	3.73564	-1.16738	1.58e-22	4.13e-22	21.3836
ENSG00000163071	SPATA18	3.73376	-0.948884	1.4e-41	5.51e-41	40.2587
ENSG00000136205	TNS3	3.73352	8.56571	4.32e-236	9.58e-235	234.019
ENSG00000054793	ATP9A	3.72328	5.64117	1.93e-174	2.87e-173	172.541
ENSG00000059804	SLC2A3	3.71285	6.29668	4.35e-271	1.16e-269	268.934
ENSG00000187634	SAMD11	3.71059	-0.519438	2e-48	8.91e-48	47.0501
ENSG00000183484	GPR132	3.70796	6.22367	2.47e-271	6.62e-270	269.179
ENSG00000284882	AL359762.1	3.70769	3.32758	5.16e-156	6.71e-155	154.173
ENSG00000256043	CTSO	3.70603	5.90354	2.41e-236	5.36e-235	234.271
ENSG00000163131	CTSS	3.70414	10.1387	1.88e-307	5.95e-306	305.225
ENSG00000186197	EDARADD	3.70224	0.705598	4.57e-89	3.35e-88	87.4748
ENSG00000140564	FURIN	3.70168	7.75046	1.56e-302	4.82e-301	300.317
ENSG00000154040	CABYR	3.70016	-1.70478	7.68e-26	2.19e-25	24.6589
ENSG00000165806	CASP7	3.69683	6.90544	4.22e-290	1.23e-288	287.908
ENSG00000095637	SORBS1	3.68473	-1.63549	4.19e-21	1.06e-20	19.9748
ENSG00000188483	IER5L	3.68287	4.53265	3.43e-182	5.41e-181	180.267
ENSG00000100368	CSF2RB	3.68008	6.37681	1.65e-225	3.43e-224	223.464
ENSG00000143028	SYPL2	3.67613	-1.42815	6.68e-30	2.09e-29	28.6789
ENSG00000281741	AC241377.3	3.66931	-0.517878	2.47e-45	1.04e-44	43.9841
ENSG00000140545	MFGE8	3.66384	4.14785	6.6e-210	1.22e-208	207.915
ENSG00000108551	RASD1	3.66283	-1.12469	1.67e-29	5.19e-29	28.2852
ENSG00000034677	RNF19A	3.66047	8.87656	1.1e-168	1.58e-167	166.8
ENSG00000146425	DYNLT1	3.66034	7.81718	3.27e-222	6.63e-221	220.179
ENSG00000117984	CTSD	3.65136	8.52962	1.37e-123	1.37e-122	121.864
ENSG00000177706	FAM20C	3.64965	7.26904	3.2e-223	6.57e-222	221.183
ENSG00000237172	B3GNT9	3.64254	1.86488	1.87e-126	1.9e-125	124.722
ENSG00000143322	ABL2	3.64235	6.41952	1.77e-160	2.37e-159	158.625
ENSG00000121577	POPDC2	3.64049	0.928495	1.85e-66	1.05e-65	64.9771
ENSG00000143079	CTTNBP2NL	3.64039	5.10093	4.01e-172	5.87e-171	170.232
ENSG00000187730	GABRD	3.63777	-1.26734	2.33e-32	7.73e-32	31.1119
ENSG00000162493	PDPN	3.63631	-0.0056943	2.87e-63	1.57e-62	61.8045
ENSG00000136378	ADAMTS7	3.63615	0.721791	3.68e-49	1.65e-48	47.7825
ENSG00000169398	PTK2	3.6359	0.807892	1.91e-73	1.18e-72	71.928
ENSG00000124216	SNAI1	3.63282	3.41618	2.95e-159	3.93e-158	157.406
ENSG00000251322	SHANK3	3.62996	0.636195	3e-62	1.61e-61	60.7928
ENSG00000147168	IL2RG	3.6288	-0.444833	2.09e-45	8.81e-45	44.0552
ENSG00000100276	RASL10A	3.6288	-0.0428237	2.28e-58	1.17e-57	56.9331
ENSG00000233297	RASA4DP	3.62767	0.405377	2.79e-66	1.58e-65	64.8009
ENSG00000119669	IRF2BPL	3.62461	5.06804	2.33e-268	6.13e-267	266.212
ENSG00000142178	SIK1	3.62306	1.62595	8.96e-103	7.48e-102	101.126
ENSG00000139970	RTN1	3.61947	0.276138	1.03e-63	5.66e-63	62.2475
ENSG00000235531	MSC-AS1	3.61855	5.50997	4.8e-243	1.11e-241	240.956
ENSG00000196954	CASP4	3.61656	8.19054	3.74e-271	1e-269	269
ENSG00000224376	AC017104.1	3.6148	-0.394676	3.72e-40	1.43e-39	38.8447
ENSG00000173110	HSPA6	3.61349	1.62915	3.3e-118	3.14e-117	116.502
ENSG00000225595	LINC01623	3.6129	-0.72688	2.93e-40	1.13e-39	38.948
ENSG00000010818	HIVEP2	3.61171	8.08981	1.09e-113	1e-112	111.998
ENSG00000138678	GPAT3	3.61139	3.88429	1.52e-211	2.84e-210	209.547
ENSG00000050344	NFE2L3	3.60825	3.27263	2.87e-138	3.25e-137	136.488
ENSG00000088340	FER1L4	3.60123	-2.40556	6.71e-16	1.47e-15	14.8327
ENSG00000131242	RAB11FIP4	3.60104	1.87165	4.5e-133	4.89e-132	131.311
ENSG00000006432	MAP3K9	3.59769	-0.745364	5.34e-44	2.2e-43	42.6581
ENSG00000148154	UGCG	3.59623	6.36588	1.24e-263	3.19e-262	261.497
ENSG00000167995	BEST1	3.59616	5.04253	5.73e-59	2.95e-58	57.5297
ENSG00000228526	MIR34AHG	3.59399	-0.403617	2.11e-46	9.06e-46	45.043
ENSG00000138316	ADAMTS14	3.59264	-0.663348	2e-35	7.05e-35	34.1517
ENSG00000277969	AC006449.6	3.5889	3.38377	1.58e-181	2.47e-180	179.606
ENSG00000246695	RASSF8-AS1	3.58807	2.92029	1.49e-147	1.81e-146	145.742
ENSG00000110002	VWA5A	3.58762	1.67528	1.2e-104	1.02e-103	102.993
ENSG00000222041	CYTOR	3.58722	6.98356	2.14e-164	2.95e-163	162.53
ENSG00000213853	EMP2	3.58416	2.29308	1.99e-144	2.36e-143	142.627
ENSG00000230825	AC005532.1	3.5801	-2.43158	1.78e-15	3.86e-15	14.4133
ENSG00000101977	MCF2	3.57899	-1.50747	6.18e-28	1.85e-27	26.7321
ENSG00000254887	AC010247.1	3.57367	-1.43999	2.39e-23	6.4e-23	22.1941
ENSG00000204673	AKT1S1	3.57131	7.44141	3.62e-258	8.99e-257	256.046
ENSG00000055813	CCDC85A	3.56974	-0.255656	2.82e-35	9.9e-35	34.0045
ENSG00000076716	GPC4	3.56551	7.78041	1.75e-265	4.54e-264	263.343
ENSG00000172216	CEBPB	3.56223	7.10611	5.66e-176	8.53e-175	174.069
ENSG00000162512	SDC3	3.56186	4.83157	4.95e-227	1.04e-225	224.982
ENSG00000137094	DNAJB5	3.55926	3.25295	1.71e-166	2.4e-165	164.62
ENSG00000141682	PMAIP1	3.55925	8.43599	4.51e-270	1.2e-268	267.92
ENSG00000152377	SPOCK1	3.55833	-0.540732	1.05e-43	4.31e-43	42.3651
ENSG00000115525	ST3GAL5	3.55782	4.9984	4.05e-249	9.68e-248	247.014
ENSG00000138119	MYOF	3.55616	7.81171	5.05e-86	3.59e-85	84.4455
ENSG00000284930	AC005280.2	3.55113	0.367732	2.52e-45	1.06e-44	43.9754
ENSG00000138172	CALHM2	3.55001	1.06668	8.82e-89	6.45e-88	87.1905
ENSG00000277258	PCGF2	3.54683	-0.593	5.55e-43	2.24e-42	41.649
ENSG00000164236	ANKRD33B	3.54499	7.8059	4.74e-133	5.15e-132	131.288
ENSG00000137460	FHDC1	3.53973	2.20309	3.84e-136	4.28e-135	134.368
ENSG00000153071	DAB2	3.539	5.92203	1.87e-176	2.83e-175	174.548
ENSG00000106665	CLIP2	3.53489	4.13611	2.65e-215	5.1e-214	213.292
ENSG00000178685	PARP10	3.52363	7.69023	8.69e-188	1.43e-186	185.846
ENSG00000104783	KCNN4	3.52358	7.45127	1.33e-194	2.29e-193	192.64
ENSG00000155158	TTC39B	3.52144	4.703	1.16e-249	2.77e-248	247.557
ENSG00000145016	RUBCN	3.51932	5.95841	3.4e-258	8.46e-257	256.073
ENSG00000182379	NXPH4	3.51894	1.00614	3.38e-85	2.38e-84	83.624
ENSG00000055955	ITIH4	3.51609	-0.58091	1.31e-41	5.16e-41	40.2875
ENSG00000280407	AC132872.4	3.51321	-0.465947	3.61e-30	1.14e-29	28.9436
ENSG00000157483	MYO1E	3.5132	7.79917	2.37e-160	3.17e-159	158.498
ENSG00000180758	GPR157	3.51217	4.19955	1.44e-208	2.63e-207	206.579
ENSG00000254528	AP000757.1	3.51195	-1.7817	3.16e-19	7.62e-19	18.1181
ENSG00000241886	AC112496.1	3.5095	-1.42278	8.06e-17	1.82e-16	15.7404
ENSG00000197121	PGAP1	3.50692	4.53297	7.68e-88	5.57e-87	86.254
ENSG00000182809	CRIP2	3.50622	-1.79158	1.88e-23	5.03e-23	22.2981
ENSG00000170873	MTSS1	3.5013	4.96131	1.91e-192	3.23e-191	190.491
ENSG00000241170	AP001992.1	3.50071	-0.917918	5.03e-37	1.82e-36	35.7391
ENSG00000157800	SLC37A3	3.50005	0.91684	1.32e-75	8.36e-75	74.0776
ENSG00000091513	TF	3.49984	-1.57577	1.56e-22	4.09e-22	21.3887
ENSG00000074181	NOTCH3	3.49714	-1.88216	8.81e-23	2.32e-22	21.6337
ENSG00000163191	S100A11	3.4968	9.86857	2.96e-184	4.77e-183	182.321
ENSG00000134256	CD101	3.49316	0.999655	1.12e-88	8.2e-88	87.0863
ENSG00000070190	DAPP1	3.49269	6.74596	5.16e-264	1.33e-262	261.875
ENSG00000127507	ADGRE2	3.49071	5.22121	2.71e-208	4.94e-207	206.306
ENSG00000275993	SIK1B	3.48616	3.33158	2.43e-178	3.74e-177	176.427
ENSG00000114127	XRN1	3.486	7.99697	6.43e-84	4.45e-83	82.352
ENSG00000103855	CD276	3.48291	7.94193	9.64e-244	2.24e-242	241.651
ENSG00000111012	CYP27B1	3.47999	2.94915	2.73e-167	3.87e-166	165.412
ENSG00000146192	FGD2	3.47264	4.58252	8.78e-218	1.72e-216	215.764
ENSG00000198246	SLC29A3	3.47235	3.56438	3.4e-199	5.95e-198	197.225
ENSG00000204248	COL11A2	3.47115	3.61144	6.85e-188	1.12e-186	185.949
ENSG00000182541	LIMK2	3.47094	6.58864	3.74e-248	8.9e-247	246.051
ENSG00000161091	MFSD12	3.47066	7.84067	8.17e-152	1.02e-150	149.989
ENSG00000256646	AC010132.3	3.47029	-1.82175	1.67e-21	4.27e-21	20.37
ENSG00000163297	ANTXR2	3.46241	7.21719	2.3e-137	2.59e-136	135.587
ENSG00000167601	AXL	3.4617	6.76015	1.32e-261	3.34e-260	259.476
ENSG00000168421	RHOH	3.46112	2.87425	5.4e-107	4.67e-106	105.331
ENSG00000171658	NMRAL2P	3.45984	0.407439	1.15e-67	6.62e-67	66.1788
ENSG00000229647	MYOSLID	3.45947	0.659072	1.79e-76	1.15e-75	74.9398
ENSG00000186907	RTN4RL2	3.45856	2.20878	1.09e-72	6.66e-72	71.1768
ENSG00000213023	SYT3	3.45774	1.68206	4.69e-100	3.82e-99	98.4181
ENSG00000101000	PROCR	3.45757	1.9735	6.09e-100	4.96e-99	98.3043
ENSG00000154736	ADAMTS5	3.4484	1.75233	4.29e-116	4.02e-115	114.396
ENSG00000102962	CCL22	3.44669	2.22554	7.03e-98	5.61e-97	96.2508
ENSG00000060140	STYK1	3.44404	-1.49769	1.23e-24	3.4e-24	23.4682
ENSG00000186854	TRABD2A	3.43718	0.834784	3.16e-59	1.64e-58	57.7865
ENSG00000128590	DNAJB9	3.43635	5.8448	8e-259	2e-257	256.7
ENSG00000238184	CD81-AS1	3.43484	-1.56718	1.38e-26	4e-26	25.3984
ENSG00000106089	STX1A	3.43477	2.50808	6.44e-150	7.99e-149	148.097
ENSG00000215529	EFCAB8	3.43002	-1.86042	4.35e-23	1.15e-22	21.9374
ENSG00000089692	LAG3	3.42983	-2.11569	2.54e-16	5.64e-16	15.2489
ENSG00000138639	ARHGAP24	3.42916	-0.0446765	2.06e-55	1.01e-54	53.9953
ENSG00000170667	RASA4B	3.41787	0.42436	3.4e-66	1.93e-65	64.715
ENSG00000079337	RAPGEF3	3.41328	0.596352	5.42e-69	3.18e-68	67.4982
ENSG00000119714	GPR68	3.40831	3.46524	2.21e-184	3.58e-183	182.446
ENSG00000026025	VIM	3.40781	10.5085	2.99e-212	5.61e-211	210.251
ENSG00000088826	SMOX	3.40612	2.9362	1.12e-96	8.83e-96	95.054
ENSG00000197903	HIST1H2BK	3.40398	4.11553	2.06e-205	3.69e-204	203.433
ENSG00000187800	PEAR1	3.40326	-1.0964	5.81e-30	1.82e-29	28.7389
ENSG00000188157	AGRN	3.4024	7.93762	1.06e-255	2.62e-254	253.582
ENSG00000168310	IRF2	3.40106	6.5966	6.38e-244	1.48e-242	241.829
ENSG00000197746	PSAP	3.39823	11.3136	3.66e-226	7.65e-225	224.116
ENSG00000103241	FOXF1	3.39804	0.984359	1.15e-70	6.88e-70	69.1625
ENSG00000111886	GABRR2	3.39764	2.97967	1.19e-112	1.08e-111	110.966
ENSG00000105767	CADM4	3.39753	1.24238	4.97e-83	3.41e-82	81.4677
ENSG00000117036	ETV3	3.39752	7.9961	1.04e-193	1.77e-192	191.751
ENSG00000232065	LINC01063	3.39744	-2.14049	1.55e-18	3.67e-18	17.4348
ENSG00000142156	COL6A1	3.39685	6.31767	1.08e-249	2.6e-248	247.584
ENSG00000139899	CBLN3	3.39413	0.772842	2.37e-65	1.33e-64	63.8771
ENSG00000287382		3.39033	-0.287505	2.92e-48	1.29e-47	46.8881
ENSG00000148429	USP6NL	3.38936	5.2155	4.46e-144	5.28e-143	142.277
ENSG00000013374	NUB1	3.38713	8.09287	8.85e-251	2.13e-249	248.671
ENSG00000128203	ASPHD2	3.38489	2.50398	6.53e-140	7.46e-139	138.127
ENSG00000287725		3.38174	-1.82918	7.35e-21	1.85e-20	19.7333
ENSG00000069493	CLEC2D	3.38054	3.93357	1.92e-177	2.94e-176	175.532
ENSG00000137767	SQOR	3.37934	7.95353	1.29e-141	1.5e-140	139.824
ENSG00000260729	AC009690.1	3.37265	-2.35015	3.01e-13	6.05e-13	12.2184
ENSG00000163631	ALB	3.37123	-1.75528	6.79e-22	1.75e-21	20.7571
ENSG00000189067	LITAF	3.37047	8.1104	3.15e-255	7.72e-254	253.112
ENSG00000080845	DLGAP4	3.36417	6.41297	1.56e-244	3.65e-243	242.437
ENSG00000158470	B4GALT5	3.36318	8.54509	2.33e-135	2.58e-134	133.588
ENSG00000197555	SIPA1L1	3.3593	4.1785	9.25e-102	7.64e-101	100.117
ENSG00000197653	DNAH10	3.35603	-0.288121	2.28e-34	7.86e-34	33.1046
ENSG00000273199	AP000692.2	3.35504	-0.659717	7.22e-39	2.71e-38	37.5674
ENSG00000197558	SSPO	3.35266	0.773074	1.92e-73	1.19e-72	71.926
ENSG00000082781	ITGB5	3.35051	6.18815	3.46e-237	7.73e-236	235.112
ENSG00000145780	FEM1C	3.3501	6.96946	2.61e-129	2.74e-128	127.563
ENSG00000160255	ITGB2	3.34947	10.8435	3.53e-253	8.63e-252	251.064
ENSG00000115318	LOXL3	3.34864	4.37357	1.24e-228	2.65e-227	226.577
ENSG00000237517	DGCR5	3.34755	-0.891074	1.18e-33	4.01e-33	32.3965
ENSG00000118242	MREG	3.34735	4.57434	1.2e-217	2.35e-216	215.628
ENSG00000088899	LZTS3	3.34452	0.262208	6.19e-63	3.37e-62	61.4728
ENSG00000159374	M1AP	3.34236	-1.45804	1.28e-20	3.19e-20	19.4964
ENSG00000257594	GALNT4	3.33959	1.23757	2.8e-18	6.58e-18	17.1815
ENSG00000100918	REC8	3.33797	4.02285	1.97e-190	3.28e-189	188.484
ENSG00000059758	CDK17	3.33667	6.05445	2.1e-231	4.55e-230	229.342
ENSG00000134548	SPX	3.33612	-2.11358	1.54e-16	3.45e-16	15.4627
ENSG00000267534	S1PR2	3.33368	3.60843	8.12e-145	9.69e-144	143.014
ENSG00000178075	GRAMD1C	3.33212	-1.59352	1.88e-24	5.19e-24	23.285
ENSG00000182197	EXT1	3.32888	2.22045	1.92e-130	2.03e-129	128.692
ENSG00000185345	PRKN	3.32883	-1.15333	1.37e-25	3.88e-25	24.4114
ENSG00000165915	SLC39A13	3.32524	5.9556	9.99e-212	1.87e-210	209.728
ENSG00000128872	TMOD2	3.32206	-1.21141	3.11e-28	9.39e-28	27.0272
ENSG00000136114	THSD1	3.3199	0.494669	4.22e-66	2.39e-65	64.6221
ENSG00000136160	EDNRB	3.31901	-1.74128	2.09e-18	4.92e-18	17.3081
ENSG00000253217	AP001574.1	3.31606	-1.03744	8.85e-32	2.89e-31	30.5398
ENSG00000043462	LCP2	3.31419	8.5449	4e-206	7.2e-205	204.143
ENSG00000100024	UPB1	3.31312	-0.0391878	1.9e-48	8.45e-48	47.073
ENSG00000203804	ADAMTSL4-AS1	3.31265	0.417803	3.32e-48	1.47e-47	46.8322
ENSG00000186174	BCL9L	3.31182	4.58815	8.91e-197	1.54e-195	194.812
ENSG00000169403	PTAFR	3.31166	2.11132	4.37e-102	3.62e-101	100.441
ENSG00000159871	LYPD5	3.31023	-2.12667	7.34e-19	1.75e-18	17.7563
ENSG00000251393	AC005280.1	3.30414	0.319115	2.9e-51	1.34e-50	49.8727
ENSG00000144821	MYH15	3.30316	-1.18128	1.61e-26	4.67e-26	25.3304
ENSG00000030419	IKZF2	3.30228	-1.27975	9.14e-28	2.73e-27	26.5646
ENSG00000204388	HSPA1B	3.30029	7.00071	6.92e-182	1.09e-180	179.964
ENSG00000133424	LARGE1	3.29964	-0.362641	5.16e-34	1.77e-33	32.752
ENSG00000169902	TPST1	3.29948	2.43455	4.06e-114	3.73e-113	112.428
ENSG00000206190	ATP10A	3.29527	6.06399	2.37e-228	5.05e-227	226.296
ENSG00000258884	LINC02321	3.29387	-2.04747	2.8e-16	6.21e-16	15.2066
ENSG00000162627	SNX7	3.29171	1.60421	1.21e-91	9.1e-91	90.0408
ENSG00000198829	SUCNR1	3.28807	3.44295	9.7e-126	9.81e-125	124.008
ENSG00000119408	NEK6	3.28709	7.5722	3.95e-209	7.23e-208	207.141
ENSG00000082293	COL19A1	3.2865	-0.98054	1.04e-31	3.4e-31	30.4687
ENSG00000185291	IL3RA	3.28632	5.81675	1.37e-153	1.74e-152	151.759
ENSG00000146232	NFKBIE	3.2836	7.16412	1.5e-135	1.67e-134	133.777
ENSG00000185909	KLHDC8B	3.28221	1.7092	1.09e-73	6.73e-73	72.172
ENSG00000104763	ASAH1	3.28189	8.10604	1.01e-247	2.41e-246	245.617
ENSG00000196126	HLA-DRB1	3.28048	-1.254	2.21e-21	5.62e-21	20.25
ENSG00000107968	MAP3K8	3.27977	5.68975	3.67e-218	7.23e-217	216.141
ENSG00000178695	KCTD12	3.27927	6.92456	6.31e-199	1.1e-197	196.957
ENSG00000256594	AC010186.2	3.27456	2.68631	5.39e-135	5.97e-134	133.224
ENSG00000176046	NUPR1	3.27377	3.8524	8.43e-150	1.04e-148	147.982
ENSG00000169851	PCDH7	3.27275	1.7241	3.24e-95	2.53e-94	93.5976
ENSG00000251136	AF117829.1	3.26191	4.42667	5.8e-177	8.82e-176	175.054
ENSG00000283199	C13orf46	3.25888	-2.16506	2.42e-18	5.7e-18	17.2441
ENSG00000163823	CCR1	3.25735	7.41015	1.87e-192	3.18e-191	190.498
ENSG00000213190	MLLT11	3.24882	1.49822	2.43e-95	1.9e-94	93.7224
ENSG00000164463	CREBRF	3.24374	5.27857	5.34e-92	4.02e-91	90.3954
ENSG00000225968	ELFN1	3.241	0.543372	1.85e-52	8.67e-52	51.0619
ENSG00000286207		3.2399	-0.482969	6.21e-35	2.17e-34	33.6642
ENSG00000177337	DLGAP1-AS1	3.2362	-0.56967	9.61e-41	3.72e-40	39.4291
ENSG00000213073	AL353625.1	3.23573	3.34153	1.13e-130	1.21e-129	128.919
ENSG00000168890	TMEM150A	3.22488	3.23006	8.76e-156	1.14e-154	153.945
ENSG00000169439	SDC2	3.22484	9.12628	5.07e-223	1.04e-221	220.983
ENSG00000137312	FLOT1	3.22372	5.36285	1.64e-138	1.86e-137	136.73
ENSG00000085733	CTTN	3.22362	3.53727	4.49e-177	6.84e-176	175.165
ENSG00000257524	AL157935.2	3.22218	2.1701	3.77e-112	3.4e-111	110.468
ENSG00000079156	OSBPL6	3.21944	0.515851	5.12e-60	2.68e-59	58.572
ENSG00000177106	EPS8L2	3.21603	-1.46199	8.41e-25	2.33e-24	23.632
ENSG00000181381	DDX60L	3.21434	8.94055	5.02e-153	6.37e-152	151.196
ENSG00000163491	NEK10	3.21171	-1.82258	1.62e-20	4.03e-20	19.3947
ENSG00000211455	STK38L	3.21078	7.49446	3.28e-162	4.47e-161	160.35
ENSG00000168404	MLKL	3.20698	5.97983	3.15e-219	6.25e-218	217.204
ENSG00000114423	CBLB	3.1992	4.70038	1.35e-113	1.24e-112	111.907
ENSG00000270344	POC1B-AS1	3.19917	0.557012	1.59e-52	7.46e-52	51.1271
ENSG00000153976	HS3ST3A1	3.19859	2.03954	2.45e-103	2.05e-102	101.688
ENSG00000178719	GRINA	3.19748	7.87496	6.75e-164	9.25e-163	162.034
ENSG00000011600	TYROBP	3.19601	7.54031	3.46e-132	3.72e-131	130.429
ENSG00000100036	SLC35E4	3.19517	0.558323	2.35e-58	1.2e-57	56.9203
ENSG00000121060	TRIM25	3.19325	9.46151	1.1e-201	1.93e-200	199.715
ENSG00000135677	GNS	3.19272	8.56539	1.23e-204	2.2e-203	202.657
ENSG00000163644	PPM1K	3.19259	6.82444	1.74e-216	3.37e-215	214.473
ENSG00000242732	RTL5	3.18998	1.32927	3.58e-78	2.34e-77	76.6315
ENSG00000166839	ANKDD1A	3.18843	1.31317	3.07e-83	2.11e-82	81.6748
ENSG00000117009	KMO	3.18725	2.20235	2.66e-99	2.15e-98	97.667
ENSG00000196352	CD55	3.18609	6.28193	4.42e-230	9.53e-229	228.021
ENSG00000112941	PAPD7	3.18438	7.72199	3.63e-222	7.35e-221	220.134
ENSG00000166311	SMPD1	3.18358	4.85321	7.71e-145	9.2e-144	143.036
ENSG00000180628	PCGF5	3.18242	6.97914	1.19e-175	1.79e-174	173.748
ENSG00000243696	AC006254.1	3.1801	1.29636	3.48e-82	2.37e-81	80.6258
ENSG00000136161	RCBTB2	3.17969	5.54835	2.22e-212	4.18e-211	210.379
ENSG00000132003	ZSWIM4	3.17799	3.37582	2.99e-133	3.26e-132	131.487
ENSG00000153234	NR4A2	3.17529	3.26856	8.11e-153	1.03e-151	150.989
ENSG00000145040	UCN2	3.17282	-1.44883	2.34e-22	6.09e-22	21.2152
ENSG00000165178	NCF1C	3.17233	5.65616	4.65e-147	5.66e-146	145.248
ENSG00000196388	INCA1	3.17094	-1.86173	1.82e-18	4.3e-18	17.3665
ENSG00000138795	LEF1	3.16962	1.24896	3.76e-61	1.99e-60	59.7009
ENSG00000151694	ADAM17	3.16958	7.80502	1.9e-171	2.77e-170	169.557
ENSG00000234636	MED14OS	3.1693	-0.234828	4.32e-47	1.88e-46	45.7263
ENSG00000154721	JAM2	3.16922	-0.0562797	8.02e-51	3.68e-50	49.4339
ENSG00000111846	GCNT2	3.16836	1.06706	1.74e-75	1.1e-74	73.9576
ENSG00000115738	ID2	3.16706	6.03279	9.94e-176	1.5e-174	173.825
ENSG00000165233	CARD19	3.16655	5.66228	7.23e-134	7.91e-133	132.102
ENSG00000117266	CDK18	3.1634	2.17631	5.5e-118	5.23e-117	116.281
ENSG00000136816	TOR1B	3.16297	6.08609	5.78e-214	1.1e-212	211.958
ENSG00000102554	KLF5	3.16135	4.74621	1.64e-193	2.8e-192	191.553
ENSG00000140853	NLRC5	3.16134	7.30445	7.76e-218	1.52e-216	215.817
ENSG00000067066	SP100	3.15741	7.70231	4.33e-212	8.13e-211	210.09
ENSG00000197181	PIWIL2	3.15734	-2.1656	2.34e-17	5.36e-17	16.2707
ENSG00000111859	NEDD9	3.15725	6.09886	1.06e-101	8.72e-101	100.06
ENSG00000121753	ADGRB2	3.15385	-1.80427	5.89e-21	1.49e-20	19.8281
ENSG00000138760	SCARB2	3.15335	7.55421	6.74e-165	9.31e-164	163.031
ENSG00000282851	BISPR	3.1522	3.51363	2.12e-157	2.77e-156	155.558
ENSG00000198910	L1CAM	3.15184	-2.09085	7.3e-16	1.6e-15	14.7959
ENSG00000151491	EPS8	3.14993	5.71947	3.83e-176	5.78e-175	174.238
ENSG00000162913	OBSCN-AS1	3.14887	-1.94632	2.66e-19	6.43e-19	18.1915
ENSG00000226608	FTLP3	3.14538	-2.34839	3.45e-15	7.41e-15	14.1303
ENSG00000254087	LYN	3.14366	9.17893	6.89e-218	1.35e-216	215.868
ENSG00000116574	RHOU	3.14143	6.62593	1.41e-211	2.64e-210	209.579
ENSG00000162723	SLAMF9	3.13864	-1.23765	1.17e-26	3.41e-26	25.4668
ENSG00000143147	GPR161	3.13559	-0.380026	1.18e-40	4.58e-40	39.3393
ENSG00000196730	DAPK1	3.13541	3.65791	3.98e-147	4.85e-146	145.314
ENSG00000165338	HECTD2	3.13442	3.95836	2.92e-142	3.41e-141	140.468
ENSG00000285761		3.13348	-2.10337	7.66e-17	1.73e-16	15.7621
ENSG00000266947	AC022916.1	3.13223	0.463469	3.01e-59	1.56e-58	57.8079
ENSG00000213199	ASIC3	3.13208	1.06121	1.56e-73	9.67e-73	72.0147
ENSG00000007384	RHBDF1	3.12932	3.27211	2.88e-134	3.17e-133	132.498
ENSG00000012822	CALCOCO1	3.12903	5.86604	2.43e-157	3.18e-156	155.498
ENSG00000119729	RHOQ	3.12823	7.14634	1.3e-189	2.16e-188	187.665
ENSG00000282608	ADORA3	3.1251	-1.33831	2.09e-26	6.05e-26	25.2186
ENSG00000111837	MAK	3.12373	-0.158853	1.32e-48	5.86e-48	47.2322
ENSG00000163508	EOMES	3.12194	2.72912	9.15e-137	1.03e-135	134.988
ENSG00000109654	TRIM2	3.12142	2.53221	3.59e-110	3.18e-109	108.498
ENSG00000141506	PIK3R5	3.11777	7.35646	3.12e-218	6.15e-217	216.211
ENSG00000131471	AOC3	3.11719	-1.65499	3.61e-22	9.37e-22	21.0281
ENSG00000233384	AC096537.1	3.11527	-0.870806	4.08e-28	1.23e-27	26.9109
ENSG00000123146	ADGRE5	3.11498	7.95066	1.32e-212	2.5e-211	210.603
ENSG00000274213	AC015912.3	3.11488	2.1524	5.6e-94	4.31e-93	92.3653
ENSG00000137177	KIF13A	3.11422	2.2845	7.67e-82	5.19e-81	80.2847
ENSG00000107104	KANK1	3.11033	6.03888	2.75e-122	2.72e-121	120.565
ENSG00000250635	CXXC5-AS1	3.10738	-1.10099	2.84e-23	7.59e-23	22.1197
ENSG00000169122	FAM110B	3.10581	1.3167	1.12e-83	7.71e-83	82.1131
ENSG00000111885	MAN1A1	3.10498	6.93618	2.58e-159	3.44e-158	157.463
ENSG00000074966	TXK	3.10007	0.185408	2.06e-39	7.78e-39	38.1088
ENSG00000130487	KLHDC7B	3.09737	0.33744	1.03e-50	4.74e-50	49.3244
ENSG00000165914	TTC7B	3.09698	4.80607	1.36e-207	2.45e-206	205.61
ENSG00000164691	TAGAP	3.09623	6.05307	1.34e-212	2.54e-211	210.596
ENSG00000260898	ADPGK-AS1	3.09311	1.64838	1.03e-84	7.16e-84	83.1449
ENSG00000111266	DUSP16	3.08992	5.60231	4.31e-170	6.24e-169	168.205
ENSG00000166710	B2M	3.08367	12.138	8.47e-162	1.15e-160	159.94
ENSG00000136156	ITM2B	3.08273	9.28457	1.47e-183	2.35e-182	181.628
ENSG00000006451	RALA	3.07948	7.5753	9.05e-210	1.67e-208	207.778
ENSG00000138448	ITGAV	3.07946	7.02323	1.67e-130	1.78e-129	128.751
ENSG00000106003	LFNG	3.07795	2.21281	1.71e-107	1.48e-106	105.83
ENSG00000137726	FXYD6	3.07585	1.71672	3.88e-91	2.9e-90	89.5376
ENSG00000100644	HIF1A	3.07483	8.37688	9.69e-143	1.14e-141	140.945
ENSG00000087266	SH3BP2	3.07352	8.11493	3.92e-211	7.29e-210	209.138
ENSG00000251201	TMED7-TICAM2	3.07231	0.389261	4.56e-36	1.63e-35	34.7885
ENSG00000136147	PHF11	3.07223	6.21571	1.28e-190	2.15e-189	188.668
ENSG00000132109	TRIM21	3.07027	6.82723	1.99e-212	3.75e-211	210.426
ENSG00000136869	TLR4	3.06965	6.89744	1.54e-128	1.61e-127	126.794
ENSG00000124151	NCOA3	3.06731	7.40321	2.59e-99	2.1e-98	97.678
ENSG00000198355	PIM3	3.06662	7.96616	8.3e-150	1.03e-148	147.988
ENSG00000235092	ID2-AS1	3.06655	-0.319121	4.76e-36	1.7e-35	34.7707
ENSG00000164292	RHOBTB3	3.06577	4.31945	1.88e-127	1.92e-126	125.716
ENSG00000006747	SCIN	3.0639	3.99015	2.3e-105	1.96e-104	103.708
ENSG00000198814	GK	3.06269	7.33574	4.78e-171	6.96e-170	169.157
ENSG00000162924	REL	3.06219	5.4103	1.59e-19	3.87e-19	18.4121
ENSG00000163219	ARHGAP25	3.06075	4.33264	7.62e-189	1.26e-187	186.901
ENSG00000188042	ARL4C	3.05972	5.01704	3.39e-189	5.62e-188	187.25
ENSG00000136367	ZFHX2	3.05807	0.921368	2.32e-27	6.88e-27	26.1627
ENSG00000221968	FADS3	3.05729	4.62985	1.27e-143	1.49e-142	141.825
ENSG00000129757	CDKN1C	3.05499	1.30942	5.42e-49	2.43e-48	47.6149
ENSG00000206503	HLA-A	3.05363	9.55321	2e-121	1.96e-120	119.707
ENSG00000109787	KLF3	3.05105	6.25609	1.1e-177	1.69e-176	175.772
ENSG00000035862	TIMP2	3.05084	6.75623	1.19e-216	2.32e-215	214.635
ENSG00000228436	AL139260.1	3.04742	-1.004	2.35e-27	6.96e-27	26.1575
ENSG00000188766	SPRED3	3.04514	0.170492	1.3e-40	5.04e-40	39.2977
ENSG00000114270	COL7A1	3.04309	3.35208	1.2e-154	1.54e-153	152.812
ENSG00000178146	AL672207.1	3.04116	-0.287364	4.69e-25	1.31e-24	23.8826
ENSG00000253882	AC099548.2	3.03996	-1.77563	9.29e-20	2.27e-19	18.6432
ENSG00000001084	GCLC	3.03954	5.98342	1.08e-189	1.8e-188	187.744
ENSG00000259075	POC1B-GALNT4	3.03818	-1.30447	9.94e-14	2.03e-13	12.6922
ENSG00000227917	AL449043.1	3.03793	3.34849	4.94e-125	4.97e-124	123.304
ENSG00000267737	AC087645.2	3.03388	-2.03615	2.29e-17	5.24e-17	16.281
ENSG00000125735	TNFSF14	3.03257	3.14232	4.41e-63	2.4e-62	61.6197
ENSG00000166128	RAB8B	3.0288	7.12346	1.88e-137	2.12e-136	135.674
ENSG00000130202	NECTIN2	3.02838	7.70158	2.71e-170	3.94e-169	168.405
ENSG00000086062	B4GALT1	3.02793	8.12827	1.54e-212	2.91e-211	210.536
ENSG00000143178	TBX19	3.02709	2.1061	6.59e-110	5.82e-109	108.235
ENSG00000157856	DRC1	3.02671	-1.78704	4.59e-19	1.1e-18	17.9575
ENSG00000160213	CSTB	3.02359	8.06013	2.13e-138	2.41e-137	136.617
ENSG00000148680	HTR7	3.02345	4.1661	2.06e-150	2.57e-149	148.589
ENSG00000275131	AC241952.1	3.02167	3.06484	2.39e-95	1.87e-94	93.7288
ENSG00000107771	CCSER2	3.02138	5.48034	4.41e-112	3.97e-111	110.401
ENSG00000159640	ACE	3.02123	-0.433048	8.48e-33	2.83e-32	31.5476
ENSG00000167705	RILP	3.01969	4.16504	1.3e-104	1.1e-103	102.959
ENSG00000133687	TMTC1	3.01886	6.59754	7.87e-150	9.75e-149	148.011
ENSG00000140479	PCSK6	3.0177	5.64957	6.72e-178	1.03e-176	175.986
ENSG00000100439	ABHD4	3.01535	4.13614	4.11e-181	6.42e-180	179.192
ENSG00000168961	LGALS9	3.01305	8.71109	2.86e-161	3.86e-160	159.413
ENSG00000134243	SORT1	3.01207	4.28962	4.91e-159	6.52e-158	157.186
ENSG00000257497	AC121761.1	3.01171	0.836484	3.75e-46	1.6e-45	44.7951
ENSG00000163694	RBM47	3.00889	5.33501	2.38e-167	3.38e-166	165.471
ENSG00000196628	TCF4	3.00732	4.1626	2.23e-96	1.76e-95	94.755
ENSG00000165246	NLGN4Y	3.00562	3.31653	9.31e-132	9.98e-131	130.001
ENSG00000099860	GADD45B	3.00495	6.43427	1.67e-158	2.2e-157	156.657
ENSG00000163162	RNF149	3.00126	5.84028	1.66e-173	2.46e-172	171.609
ENSG00000007516	BAIAP3	3.00021	-1.00255	7.1e-26	2.03e-25	24.6927
ENSG00000169155	ZBTB43	2.99993	6.27893	2.63e-119	2.53e-118	117.597
ENSG00000135838	NPL	2.99764	4.60099	4.19e-187	6.85e-186	185.164
ENSG00000272768	AC004854.2	2.99731	-0.167516	4.61e-38	1.71e-37	36.768
ENSG00000226453	LINC02542	2.99663	0.360676	5.79e-43	2.34e-42	41.6309
ENSG00000105717	PBX4	2.99544	0.612427	1.29e-45	5.47e-45	44.2622
ENSG00000184922	FMNL1	2.99412	7.36797	2.52e-202	4.46e-201	200.351
ENSG00000188672	RHCE	2.99347	-0.758293	5.82e-31	1.86e-30	29.73
ENSG00000095585	BLNK	2.99294	2.80644	7.11e-125	7.14e-124	123.146
ENSG00000100433	KCNK10	2.99217	-1.08483	1.75e-24	4.83e-24	23.3158
ENSG00000273450	AL139124.1	2.98983	-2.2969	3.26e-15	7.02e-15	14.1539
ENSG00000185404	SP140L	2.98969	6.02663	3.69e-136	4.12e-135	134.385
ENSG00000136603	SKIL	2.98967	6.43151	3.96e-191	6.63e-190	189.178
ENSG00000249992	TMEM158	2.98615	3.74595	1.59e-112	1.45e-111	110.84
ENSG00000145777	TSLP	2.98289	3.78423	9.61e-153	1.22e-151	150.915
ENSG00000116183	PAPPA2	2.9816	-2.21694	1.97e-13	3.99e-13	12.3993
ENSG00000249786	EAF1-AS1	2.97541	-2.16559	5.07e-13	1.01e-12	11.9955
ENSG00000122359	ANXA11	2.97523	8.96063	1.15e-175	1.73e-174	173.761
ENSG00000107263	RAPGEF1	2.97357	8.06705	1.47e-160	1.97e-159	158.705
ENSG00000141480	ARRB2	2.97282	5.67472	2.56e-166	3.58e-165	164.446
ENSG00000171522	PTGER4	2.96848	8.80134	5.26e-207	9.5e-206	205.022
ENSG00000262903	AC027796.4	2.96836	-1.7206	3.58e-20	8.84e-20	19.0538
ENSG00000168026	TTC21A	2.96811	-0.43616	7.13e-22	1.84e-21	20.7359
ENSG00000224389	C4B	2.9676	1.25141	9.89e-67	5.64e-66	65.2485
ENSG00000102921	N4BP1	2.96749	6.45494	1.89e-153	2.4e-152	151.619
ENSG00000203999	LINC01270	2.96712	-1.82937	3.98e-13	7.97e-13	12.0984
ENSG00000270882	HIST2H4A	2.96693	-0.36456	6.88e-26	1.97e-25	24.7061
ENSG00000116741	RGS2	2.96663	5.59901	8.27e-155	1.07e-153	152.972
ENSG00000170909	OSCAR	2.96544	3.65848	3.47e-102	2.88e-101	100.541
ENSG00000163814	CDCP1	2.96439	-0.389407	1.28e-39	4.87e-39	38.3122
ENSG00000241839	PLEKHO2	2.96339	6.93336	2.13e-173	3.14e-172	171.503
ENSG00000102003	SYP	2.96125	0.00174111	9.52e-37	3.44e-36	35.4631
ENSG00000158406	HIST1H4H	2.95979	1.52349	1.33e-77	8.63e-77	76.0638
ENSG00000104140	RHOV	2.95679	0.880945	4.33e-65	2.42e-64	63.6166
ENSG00000064932	SBNO2	2.95666	7.57582	6.96e-191	1.17e-189	188.934
ENSG00000166289	PLEKHF1	2.95276	3.33653	1.41e-104	1.19e-103	102.924
ENSG00000135547	HEY2	2.95138	-0.497569	1.08e-36	3.89e-36	35.4098
ENSG00000172175	MALT1	2.94873	6.13813	1.14e-143	1.35e-142	141.871
ENSG00000251003	ZFPM2-AS1	2.94593	2.64885	1.15e-124	1.15e-123	122.938
ENSG00000187583	PLEKHN1	2.9459	-1.4904	3.59e-22	9.31e-22	21.0311
ENSG00000174130	TLR6	2.945	4.03629	6.36e-43	2.57e-42	41.5904
ENSG00000145779	TNFAIP8	2.9445	8.68668	5.42e-197	9.39e-196	195.027
ENSG00000059728	MXD1	2.94322	5.43778	6.48e-159	8.57e-158	157.067
ENSG00000176406	RIMS2	2.94147	1.02877	1.76e-59	9.18e-59	58.0372
ENSG00000149380	P4HA3	2.93616	-1.91661	2.21e-16	4.92e-16	15.3082
ENSG00000187244	BCAM	2.93292	-1.74889	2.36e-20	5.86e-20	19.2323
ENSG00000115556	PLCD4	2.93267	-2.25827	6.51e-14	1.34e-13	12.8726
ENSG00000140450	ARRDC4	2.93248	3.58137	3.15e-142	3.68e-141	140.434
ENSG00000130584	ZBTB46	2.92802	4.25866	3.58e-167	5.07e-166	165.295
ENSG00000158373	HIST1H2BD	2.92756	1.35156	3.33e-80	2.22e-79	78.6545
ENSG00000250240	AC008840.1	2.926	-1.45862	2.08e-18	4.9e-18	17.3095
ENSG00000174123	TLR10	2.92419	-1.6489	1.88e-20	4.67e-20	19.3303
ENSG00000171860	C3AR1	2.92247	5.16154	2.45e-182	3.87e-181	180.412
ENSG00000138801	PAPSS1	2.92159	5.00303	4.24e-181	6.61e-180	179.18
ENSG00000183386	FHL3	2.9208	3.3809	1.24e-93	9.53e-93	92.0208
ENSG00000272886	DCP1A	2.91913	6.96702	2.95e-132	3.18e-131	130.497
ENSG00000130396	AFDN	2.9139	3.75981	6.68e-80	4.43e-79	78.3537
ENSG00000124731	TREM1	2.91198	1.02383	3.65e-66	2.07e-65	64.6849
ENSG00000257595	LINC02356	2.91115	-1.42316	1.79e-21	4.58e-21	20.3388
ENSG00000197641	SERPINB13	2.91087	-1.18409	3.09e-27	9.12e-27	26.04
ENSG00000203814	HIST2H2BF	2.91004	0.853896	4.02e-63	2.19e-62	61.659
ENSG00000122643	NT5C3A	2.90898	6.73914	4.94e-183	7.86e-182	181.105
ENSG00000105808	RASA4	2.90789	-0.169419	5.02e-42	2e-41	40.699
ENSG00000175445	LPL	2.90679	7.23616	1.75e-160	2.35e-159	158.628
ENSG00000260273	AL359711.2	2.90338	-0.375169	1.21e-35	4.27e-35	34.3699
ENSG00000253276	CCDC71L	2.90218	3.50868	6.9e-150	8.55e-149	148.068
ENSG00000142669	SH3BGRL3	2.90206	8.49389	2.4e-96	1.89e-95	94.7243
ENSG00000189171	S100A13	2.89709	4.05641	3.04e-94	2.34e-93	92.6299
ENSG00000130477	UNC13A	2.89681	-1.39247	2.36e-23	6.34e-23	22.1981
ENSG00000146112	PPP1R18	2.89678	6.93355	5.71e-194	9.79e-193	192.009
ENSG00000097033	SH3GLB1	2.89631	8.08141	2.55e-189	4.23e-188	187.374
ENSG00000156671	SAMD8	2.89621	4.69292	3.36e-132	3.62e-131	130.442
ENSG00000171246	NPTX1	2.89604	-0.034716	1.79e-28	5.45e-28	27.264
ENSG00000255150	EID3	2.89212	-1.16422	8.17e-27	2.39e-26	25.6218
ENSG00000254102	AC090136.3	2.89175	-1.7233	1.45e-15	3.16e-15	14.501
ENSG00000105655	ISYNA1	2.89172	1.86547	1.3e-94	1.01e-93	92.9972
ENSG00000003400	CASP10	2.89159	5.68585	1.34e-190	2.23e-189	188.651
ENSG00000279970	AC023024.2	2.88982	-0.700515	9.45e-33	3.15e-32	31.5015
ENSG00000247416	AP000802.1	2.88711	0.441175	1.87e-52	8.78e-52	51.0567
ENSG00000159231	CBR3	2.88644	1.09837	7.13e-58	3.62e-57	56.441
ENSG00000234572	LINC01800	2.88564	-1.24871	8.36e-23	2.21e-22	21.656
ENSG00000132256	TRIM5	2.88243	5.30402	6.95e-149	8.57e-148	147.067
ENSG00000267272	LINC01140	2.88236	2.5236	9.25e-97	7.3e-96	95.1367
ENSG00000068305	MEF2A	2.87878	6.86735	4.17e-113	3.81e-112	111.419
ENSG00000120910	PPP3CC	2.87844	5.61005	3.19e-170	4.64e-169	168.334
ENSG00000225684	FAM225B	2.87718	0.557831	1.7e-58	8.71e-58	57.0602
ENSG00000256940	AP001453.2	2.8769	0.601475	5.48e-57	2.74e-56	55.5628
ENSG00000285737		2.87544	-1.96321	3.95e-15	8.47e-15	14.072
ENSG00000176428	VPS37D	2.87272	-1.80677	1.37e-15	2.98e-15	14.5264
ENSG00000050628	PTGER3	2.87218	-0.887287	7.39e-23	1.95e-22	21.7093
ENSG00000279415	AC099494.2	2.87166	-1.90819	1.44e-17	3.3e-17	16.4809
ENSG00000135709	KIAA0513	2.86893	1.4416	3.32e-77	2.15e-76	75.667
ENSG00000137275	RIPK1	2.86839	6.43482	6.11e-169	8.79e-168	167.056
ENSG00000119138	KLF9	2.86839	5.9079	1.49e-160	1.99e-159	158.7
ENSG00000099822	HCN2	2.86707	1.75234	2.63e-93	2.01e-92	91.6977
ENSG00000028116	VRK2	2.86482	6.82143	1.94e-152	2.46e-151	150.61
ENSG00000266389	AC002091.2	2.86471	-1.90756	4.73e-15	1.01e-14	13.9946
ENSG00000236546	AL033527.2	2.8646	0.205841	4.75e-45	1.99e-44	43.7011
ENSG00000204217	BMPR2	2.86283	6.60231	1.42e-97	1.13e-96	95.9483
ENSG00000233892	PAIP1P1	2.86276	-1.80555	7.16e-18	1.66e-17	16.78
ENSG00000160233	LRRC3	2.86208	4.59668	8.95e-164	1.23e-162	161.911
ENSG00000070614	NDST1	2.86058	4.42509	4.22e-148	5.18e-147	146.286
ENSG00000273604	EPOP	2.85935	4.51451	1.26e-128	1.32e-127	126.879
ENSG00000095932	SMIM24	2.85803	-2.3964	7.72e-13	1.53e-12	11.816
ENSG00000185947	ZNF267	2.85753	6.64637	4.18e-181	6.52e-180	179.186
ENSG00000266094	RASSF5	2.85654	7.45614	9.58e-183	1.52e-181	180.818
ENSG00000157654	PALM2-AKAP2	2.85465	7.36469	4.2e-85	2.95e-84	83.5305
ENSG00000229754	CXCR2P1	2.85395	-1.12849	1.66e-25	4.71e-25	24.3272
ENSG00000077063	CTTNBP2	2.85154	-2.32301	1.11e-13	2.26e-13	12.6465
ENSG00000258102	MAP1LC3B2	2.84946	0.501382	6.03e-46	2.57e-45	44.5908
ENSG00000034510	TMSB10	2.84761	10.1931	2.31e-77	1.5e-76	75.8246
ENSG00000258875	AL135818.1	2.84682	1.63816	1.21e-85	8.55e-85	84.068
ENSG00000137216	TMEM63B	2.8433	6.61684	3.84e-178	5.92e-177	176.228
ENSG00000139112	GABARAPL1	2.84148	5.148	8.75e-173	1.29e-171	170.89
ENSG00000205853	RFPL3S	2.83623	0.109509	6.48e-43	2.62e-42	41.582
ENSG00000155287	SLC25A28	2.83427	6.432	2.81e-141	3.25e-140	139.488
ENSG00000117586	TNFSF4	2.83157	-0.493794	5.85e-24	1.59e-23	22.7977
ENSG00000183023	SLC8A1	2.82948	4.46882	5.18e-63	2.82e-62	61.5498
ENSG00000110013	SIAE	2.82931	5.31615	7.81e-175	1.17e-173	172.933
ENSG00000171044	XKR6	2.8258	2.27023	8.63e-94	6.62e-93	92.1788
ENSG00000174080	CTSF	2.8245	-0.227372	5.37e-36	1.91e-35	34.7188
ENSG00000144843	ADPRH	2.82388	5.17988	3.15e-140	3.62e-139	138.442
ENSG00000285877		2.8229	-2.0715	1.19e-14	2.52e-14	13.5978
ENSG00000071246	VASH1	2.82013	5.43004	7.38e-165	1.02e-163	162.992
ENSG00000105612	DNASE2	2.81738	5.57083	1.49e-131	1.6e-130	129.796
ENSG00000139572	GPR84	2.81541	3.47715	3.2e-120	3.11e-119	118.507
ENSG00000110031	LPXN	2.81492	4.64062	1.51e-176	2.28e-175	174.642
ENSG00000179388	EGR3	2.8121	2.95716	6.33e-126	6.42e-125	124.193
ENSG00000164951	PDP1	2.81194	6.11775	1.15e-163	1.57e-162	161.803
ENSG00000008516	MMP25	2.81134	0.860197	4.01e-52	1.87e-51	50.728
ENSG00000140941	MAP1LC3B	2.80961	7.29	2.17e-145	2.61e-144	143.584
ENSG00000116991	SIPA1L2	2.80885	2.43772	2.62e-98	2.1e-97	96.6784
ENSG00000184489	PTP4A3	2.80748	2.51069	4.56e-86	3.24e-85	84.49
ENSG00000070778	PTPN21	2.80221	2.73237	4.22e-68	2.45e-67	66.6115
ENSG00000165801	ARHGEF40	2.80186	4.54317	1.03e-167	1.47e-166	165.833
ENSG00000101160	CTSZ	2.80085	8.7158	1.25e-150	1.56e-149	148.807
ENSG00000137501	SYTL2	2.80031	0.659353	4.5e-46	1.92e-45	44.7158
ENSG00000103723	AP3B2	2.79952	-0.441244	3.1e-32	1.02e-31	30.9895
ENSG00000156273	BACH1	2.79891	6.86752	4.46e-112	4.01e-111	110.397
ENSG00000179921	GPBAR1	2.794	-1.60866	4.42e-20	1.09e-19	18.9628
ENSG00000171310	CHST11	2.79256	8.40981	8.16e-132	8.76e-131	130.057
ENSG00000183508	FAM46C	2.79048	0.916769	7.74e-63	4.2e-62	61.3771
ENSG00000100226	GTPBP1	2.79008	7.2089	1.08e-167	1.54e-166	165.811
ENSG00000113389	NPR3	2.78818	0.716969	3.19e-54	1.54e-53	52.8126
ENSG00000112379	ARFGEF3	2.78813	0.285125	3.05e-39	1.15e-38	37.9382
ENSG00000279277	AC012020.1	2.78493	-1.51076	2.23e-12	4.36e-12	11.3606
ENSG00000145362	ANK2	2.78306	3.71381	5.54e-54	2.67e-53	52.5741
ENSG00000234745	HLA-B	2.78249	10.5227	8e-101	6.57e-100	99.1827
ENSG00000152484	USP12	2.78209	7.19324	9.05e-108	7.87e-107	106.104
ENSG00000237576	LINC01888	2.78006	-2.10652	2.75e-14	5.73e-14	13.2418
ENSG00000161011	SQSTM1	2.77979	8.263	8.18e-146	9.86e-145	144.006
ENSG00000132357	CARD6	2.77879	6.64343	2.03e-93	1.55e-92	91.809
ENSG00000249700	SRD5A3-AS1	2.77784	-1.25976	2.41e-24	6.62e-24	23.1792
ENSG00000173221	GLRX	2.77718	3.93384	7.41e-119	7.09e-118	117.149
ENSG00000127311	HELB	2.77364	4.98925	4e-38	1.48e-37	36.8299
ENSG00000147119	CHST7	2.77286	3.26371	2.34e-84	1.63e-83	82.7891
ENSG00000137200	CMTR1	2.77221	8.01635	7.18e-169	1.03e-167	166.987
ENSG00000135407	AVIL	2.7711	-1.81843	9.52e-16	2.08e-15	14.6824
ENSG00000168610	STAT3	2.77109	8.80663	1.25e-167	1.78e-166	165.749
ENSG00000115896	PLCL1	2.76732	-1.15554	2.1e-20	5.22e-20	19.2823
ENSG00000170775	GPR37	2.7667	-1.6791	3.43e-19	8.26e-19	18.0832
ENSG00000050438	SLC4A8	2.76294	1.20049	2.14e-70	1.28e-69	68.8936
ENSG00000112033	PPARD	2.76017	7.92796	3.76e-170	5.46e-169	168.263
ENSG00000072694	FCGR2B	2.7599	-0.811192	4.09e-30	1.29e-29	28.89
ENSG00000155366	RHOC	2.75971	7.13142	1.78e-112	1.61e-111	110.793
ENSG00000196182	STK40	2.75745	6.98966	2.04e-179	3.15e-178	177.501
ENSG00000275023	MLLT6	2.75588	8.26582	4.3e-161	5.81e-160	159.236
ENSG00000100731	PCNX1	2.75519	6.99134	5.32e-83	3.65e-82	81.438
ENSG00000272668	AL590560.2	2.75503	-0.215911	3.62e-26	1.04e-25	24.9815
ENSG00000105939	ZC3HAV1	2.75338	8.20933	3.83e-92	2.89e-91	90.5392
ENSG00000197696	NMB	2.75336	5.2255	2.79e-83	1.92e-82	81.716
ENSG00000125733	TRIP10	2.75311	6.14231	1.39e-164	1.92e-163	162.717
ENSG00000168461	RAB31	2.75281	7.6	6.25e-177	9.49e-176	175.023
ENSG00000129422	MTUS1	2.7512	1.53365	1.66e-54	8.02e-54	53.0957
ENSG00000274363	AC087742.1	2.75042	-1.95163	6.57e-16	1.44e-15	14.8417
ENSG00000124920	MYRF	2.74766	2.56649	3.08e-101	2.53e-100	99.5971
ENSG00000151611	MMAA	2.74586	4.36542	5.44e-162	7.39e-161	160.132
ENSG00000078804	TP53INP2	2.74497	3.98919	3.94e-157	5.14e-156	155.289
ENSG00000281571	AC241585.3	2.74398	0.64593	7.3e-40	2.78e-39	38.5552
ENSG00000260276	AC022167.2	2.74187	0.469192	1.07e-46	4.61e-46	45.3364
ENSG00000173641	HSPB7	2.74017	5.00258	9.95e-154	1.27e-152	151.896
ENSG00000280213	UCKL1-AS1	2.73977	-0.679433	2.21e-23	5.93e-23	22.2267
ENSG00000159164	SV2A	2.73919	-1.95218	2.67e-15	5.75e-15	14.2405
ENSG00000237773	AC073332.1	2.7385	-1.28771	5.57e-20	1.37e-19	18.8633
ENSG00000258944	AC004846.2	2.73786	-0.705731	6.72e-26	1.92e-25	24.716
ENSG00000128917	DLL4	2.73732	2.6738	3.14e-110	2.79e-109	108.555
ENSG00000105737	GRIK5	2.73654	-2.13428	2.2e-14	4.61e-14	13.336
ENSG00000273320	AC007032.1	2.73649	-1.90786	3.77e-15	8.09e-15	14.0921
ENSG00000115170	ACVR1	2.73419	3.80128	2.96e-129	3.11e-128	127.508
ENSG00000028137	TNFRSF1B	2.73307	7.49436	1.05e-173	1.56e-172	171.807
ENSG00000139832	RAB20	2.73233	4.52435	1.96e-121	1.93e-120	119.715
ENSG00000111962	UST	2.73189	3.5161	7.55e-117	7.12e-116	115.147
ENSG00000085117	CD82	2.73173	6.76292	5.13e-150	6.37e-149	148.196
ENSG00000148737	TCF7L2	2.7297	3.35532	4.55e-106	3.91e-105	104.408
ENSG00000105967	TFEC	2.72646	8.06606	1.05e-107	9.14e-107	106.039
ENSG00000133958	UNC79	2.72598	0.556354	4.44e-50	2.02e-49	48.6946
ENSG00000137558	PI15	2.72301	-2.27217	1.05e-12	2.07e-12	11.6845
ENSG00000272345	AL031775.1	2.72252	0.717403	2.81e-36	1.01e-35	34.9975
ENSG00000178175	ZNF366	2.7185	0.130831	3.99e-35	1.4e-34	33.854
ENSG00000119900	OGFRL1	2.71778	9.10891	9.83e-159	1.3e-157	156.887
ENSG00000240038	AMY2B	2.71696	2.39827	3.85e-89	2.83e-88	87.5482
ENSG00000184441	AP001062.1	2.71668	3.60765	6.23e-98	4.98e-97	96.3027
ENSG00000198753	PLXNB3	2.71414	-0.673048	6.32e-27	1.85e-26	25.732
ENSG00000105223	PLD3	2.71365	6.23123	1.17e-123	1.16e-122	121.934
ENSG00000013364	MVP	2.71333	6.94695	1.78e-151	2.23e-150	149.651
ENSG00000139890	REM2	2.70824	-2.15776	1.21e-13	2.46e-13	12.6085
ENSG00000198053	SIRPA	2.70187	6.88822	3.91e-174	5.82e-173	172.235
ENSG00000122863	CHST3	2.70025	3.15148	2.15e-93	1.64e-92	91.7846
ENSG00000064692	SNCAIP	2.69719	-2.24338	5.06e-10	9.07e-10	9.04259
ENSG00000175592	FOSL1	2.69354	4.58729	2.17e-150	2.7e-149	148.569
ENSG00000277782	AC068870.2	2.6935	-1.6093	5.05e-17	1.14e-16	15.9413
ENSG00000143882	ATP6V1C2	2.69115	3.89602	2.88e-128	2.99e-127	126.524
ENSG00000234127	TRIM26	2.69051	6.15107	4.98e-98	3.98e-97	96.3996
ENSG00000164430	CGAS	2.69037	7.37259	9.5e-168	1.36e-166	165.868
ENSG00000172965	MIR4435-2HG	2.68659	6.45604	1.43e-158	1.89e-157	156.724
ENSG00000273802	HIST1H2BG	2.6848	1.31185	7.81e-59	4.02e-58	57.396
ENSG00000142599	RERE	2.68449	6.14512	1.4e-97	1.11e-96	95.9534
ENSG00000171786	NHLH1	2.68372	-1.09955	1.08e-23	2.93e-23	22.5333
ENSG00000130052	STARD8	2.68279	5.5889	4.01e-134	4.4e-133	132.356
ENSG00000135740	SLC9A5	2.68228	0.225847	1.02e-38	3.8e-38	37.4207
ENSG00000063660	GPC1	2.68127	4.0774	3.29e-145	3.94e-144	143.404
ENSG00000244119	PDCL3P4	2.68084	-1.89071	6.16e-15	1.31e-14	13.8814
ENSG00000140749	IGSF6	2.68022	4.41752	1.17e-144	1.39e-143	142.856
ENSG00000102908	NFAT5	2.67979	5.76122	6.79e-22	1.75e-21	20.7572
ENSG00000164850	GPER1	2.6782	-0.964485	8.42e-19	2e-18	17.698
ENSG00000101187	SLCO4A1	2.67757	4.97869	1.72e-162	2.34e-161	160.631
ENSG00000138772	ANXA3	2.67658	0.423991	5.06e-45	2.12e-44	43.6744
ENSG00000232160	RAP2C-AS1	2.67651	-1.22865	3.73e-18	8.73e-18	17.0592
ENSG00000089558	KCNH4	2.67129	-0.590685	6.42e-27	1.88e-26	25.7255
ENSG00000118473	SGIP1	2.67	3.17771	2.07e-108	1.81e-107	106.742
ENSG00000130522	JUND	2.66901	7.16626	2.26e-95	1.76e-94	93.7539
ENSG00000166444	ST5	2.66895	0.753647	1.96e-47	8.58e-47	46.0664
ENSG00000196878	LAMB3	2.66661	3.27503	2.35e-112	2.12e-111	110.673
ENSG00000155090	KLF10	2.66334	5.61642	5.32e-163	7.28e-162	161.138
ENSG00000129467	ADCY4	2.66312	0.721932	2.71e-43	1.1e-42	41.9571
ENSG00000172159	FRMD3	2.66148	2.79013	2.6e-96	2.04e-95	94.6894
ENSG00000256812	CAPNS2	2.66079	-1.96528	8.47e-14	1.74e-13	12.7603
ENSG00000185015	CA13	2.66071	2.78494	7.27e-105	6.16e-104	103.21
ENSG00000095970	TREM2	2.65963	7.29135	2.54e-106	2.18e-105	104.661
ENSG00000170298	LGALS9B	2.65758	-0.522635	2.72e-29	8.42e-29	28.0745
ENSG00000187950	OVCH1	2.65721	-1.14541	9.88e-18	2.28e-17	16.6415
ENSG00000123094	RASSF8	2.65443	4.14076	6.62e-72	4.02e-71	70.396
ENSG00000165935	SMCO2	2.65415	-1.40775	1.32e-14	2.79e-14	13.5549
ENSG00000204262	COL5A2	2.65347	0.806843	8.64e-53	4.08e-52	51.3896
ENSG00000154175	ABI3BP	2.65298	-0.721929	6.72e-24	1.83e-23	22.7387
ENSG00000279118	AC093535.2	2.64714	0.0785101	2.43e-42	9.71e-42	41.0126
ENSG00000166165	CKB	2.64455	3.8267	7.69e-68	4.43e-67	66.3534
ENSG00000152689	RASGRP3	2.64356	5.58652	8.05e-107	6.94e-106	105.158
ENSG00000287510		2.64349	-0.102321	9.55e-11	1.76e-10	9.75393
ENSG00000064393	HIPK2	2.64312	5.14474	8.53e-51	3.92e-50	49.407
ENSG00000181982	CCDC149	2.64207	3.30237	2.46e-119	2.37e-118	117.625
ENSG00000110651	CD81	2.63914	9.06561	2.28e-75	1.44e-74	73.8414
ENSG00000279861	AC073548.1	2.63091	2.06223	1.84e-89	1.36e-88	87.8677
ENSG00000061918	GUCY1B1	2.62719	2.9859	4.62e-79	3.04e-78	77.5178
ENSG00000204138	PHACTR4	2.62579	6.87766	1.56e-101	1.29e-100	99.8909
ENSG00000154122	ANKH	2.6257	3.67526	5.86e-143	6.87e-142	141.163
ENSG00000111077	TNS2	2.6246	1.19258	6.54e-62	3.5e-61	60.4556
ENSG00000109089	CDR2L	2.62032	3.05956	5.15e-84	3.57e-83	82.4478
ENSG00000143384	MCL1	2.61913	10.7747	4.95e-159	6.57e-158	157.183
[truncated: 13,791 more rows]

## Sheet: FDR<0.05
Ensembl_ID	Gene_Symbol	logFC	logCPM	PValue	FDR	log10(FDR)
ENSG00000157168	NRG1	12.5798	4.45043	0	0	-325
ENSG00000136244	IL6	12.5241	6.18777	0	0	-325
ENSG00000110848	CD69	12.3211	5.59318	0	0	-325
ENSG00000108702	CCL1	12.0492	5.71089	0	0	-325
ENSG00000102794	ACOD1	11.93	7.06752	0	0	-325
ENSG00000113302	IL12B	11.8837	4.2444	0	0	-325
ENSG00000261618	AC083837.1	11.8098	5.07922	0	0	-325
ENSG00000253831	ETV3L	11.6616	4.68532	0	0	-325
ENSG00000149131	SERPING1	11.5635	4.58581	0	0	-325
ENSG00000008517	IL32	11.5476	5.02357	0	0	-325
ENSG00000000971	CFH	11.5198	6.65753	0	0	-325
ENSG00000131203	IDO1	11.4921	8.59594	0	0	-325
ENSG00000276070	CCL4L2	11.4303	9.75624	0	0	-325
ENSG00000117228	GBP1	11.4232	10.6151	0	0	-325
ENSG00000168334	XIRP1	11.4227	7.92792	0	0	-325
ENSG00000105246	EBI3	11.4146	4.67981	0	0	-325
ENSG00000108700	CCL8	11.3975	7.87852	0	0	-325
ENSG00000138755	CXCL9	11.3941	11.2697	0	0	-325
ENSG00000169245	CXCL10	11.3837	13.2814	0	0	-325
ENSG00000108691	CCL2	11.364	7.35881	0	0	-325
ENSG00000182782	HCAR2	11.3142	4.03835	0	0	-325
ENSG00000169248	CXCL11	11.2688	11.0875	0	0	-325
ENSG00000275302	CCL4	11.226	10.0782	0	0	-325
ENSG00000115008	IL1A	11.1865	5.0058	0	0	-325
ENSG00000148677	ANKRD1	11.1508	4.96907	0	0	-325
ENSG00000285744		11.1226	4.38552	0	0	-325
ENSG00000026751	SLAMF7	11.0628	10.7569	0	0	-325
ENSG00000122641	INHBA	11.0249	9.13213	0	0	-325
ENSG00000126353	CCR7	10.9651	5.49604	0	0	-325
ENSG00000125538	IL1B	10.9539	10.8323	0	0	-325
ENSG00000162692	VCAM1	10.937	5.15469	0	0	-325
ENSG00000105855	ITGB8	10.9341	5.55626	0	0	-325
ENSG00000154451	GBP5	10.9162	8.38101	0	0	-325
ENSG00000134321	RSAD2	10.8822	10.0087	0	0	-325
ENSG00000277632	CCL3	10.8814	11.266	0	0	-325
ENSG00000133106	EPSTI1	10.8721	7.97514	0	0	-325
ENSG00000090339	ICAM1	10.8206	10.4578	0	0	-325
ENSG00000162654	GBP4	10.8166	9.80882	0	0	-325
ENSG00000010030	ETV7	10.8153	5.60308	0	0	-325
ENSG00000078081	LAMP3	10.7769	7.37364	0	0	-325
ENSG00000213886	UBD	10.7539	4.40643	0	0	-325
ENSG00000127954	STEAP4	10.6989	5.32049	0	0	-325
ENSG00000123610	TNFAIP6	10.6464	6.25174	0	0	-325
ENSG00000138670	RASGEF1B	10.6104	6.7022	0	0	-325
ENSG00000276085	CCL3L1	10.5778	10.9277	0	0	-325
ENSG00000255398	HCAR3	10.5725	5.10141	0	0	-325
ENSG00000152766	ANKRD22	10.5591	3.2704	0	0	-325
ENSG00000137673	MMP7	10.5505	7.27493	0	0	-325
ENSG00000121594	CD80	10.5496	5.0786	0	0	-325
ENSG00000198959	TGM2	10.546	6.81724	0	0	-325
ENSG00000100336	APOL4	10.5184	5.65306	0	0	-325
ENSG00000073861	TBX21	10.4688	3.93458	0	0	-325
ENSG00000135114	OASL	10.4647	8.46642	0	0	-325
ENSG00000170162	VGLL2	10.4507	5.64508	0	0	-325
ENSG00000225492	GBP1P1	10.4184	5.28023	0	0	-325
ENSG00000185745	IFIT1	10.4115	9.18762	0	0	-325
ENSG00000110436	SLC1A2	10.3849	3.63792	0	0	-325
ENSG00000137959	IFI44L	10.2977	8.40739	0	0	-325
ENSG00000119922	IFIT2	10.2909	10.0041	0	0	-325
ENSG00000243742	RPLP0P2	10.2599	2.96483	0	0	-325
ENSG00000119917	IFIT3	10.2363	10.3303	0	0	-325
ENSG00000162645	GBP2	10.2244	10.2344	0	0	-325
ENSG00000140379	BCL2A1	10.206	9.0412	0	0	-325
ENSG00000103569	AQP9	10.202	3.66334	0	0	-325
ENSG00000104951	IL4I1	10.2009	8.41288	0	0	-325
ENSG00000158714	SLAMF8	10.198	8.78131	0	0	-325
ENSG00000134363	FST	10.18	3.18185	0	0	-325
ENSG00000169116	PARM1	10.1613	5.16437	0	0	-325
ENSG00000111331	OAS3	10.0356	9.75824	0	0	-325
ENSG00000128342	LIF	9.96083	3.60329	0	0	-325
ENSG00000056558	TRAF1	9.9577	8.67339	0	0	-325
ENSG00000172183	ISG20	9.9513	7.06961	0	0	-325
ENSG00000120217	CD274	9.94235	9.36768	0	0	-325
ENSG00000204103	MAFB	9.86641	8.25292	0	0	-325
ENSG00000085563	ABCB1	9.84084	4.97141	0	0	-325
ENSG00000181634	TNFSF15	9.83475	6.92045	0	0	-325
ENSG00000123095	BHLHE41	9.8023	4.9937	0	0	-325
ENSG00000146374	RSPO3	9.78049	4.48051	0	0	-325
ENSG00000137331	IER3	9.77403	7.56517	0	0	-325
ENSG00000234518	PTGES3P1	9.76381	3.96984	0	0	-325
ENSG00000173391	OLR1	9.76204	5.75152	0	0	-325
ENSG00000164935	DCSTAMP	9.76022	4.82658	0	0	-325
ENSG00000163734	CXCL3	9.71556	4.13937	0	0	-325
ENSG00000184371	CSF1	9.70734	8.52296	0	0	-325
ENSG00000188643	S100A16	9.67258	4.67187	0	0	-325
ENSG00000121797	CCRL2	9.66614	3.61482	0	0	-325
ENSG00000137965	IFI44	9.65864	7.9001	0	0	-325
ENSG00000175899	A2M	9.63863	12.2186	0	0	-325
ENSG00000115009	CCL20	9.59836	7.0619	0	0	-325
ENSG00000133063	CHIT1	9.59052	5.61406	0	0	-325
ENSG00000101017	CD40	9.58849	7.42765	0	0	-325
ENSG00000134668	SPOCD1	9.57873	6.17425	0	0	-325
ENSG00000152778	IFIT5	9.50962	6.51468	0	0	-325
ENSG00000149516	MS4A3	-9.48828	4.38282	0	0	-325
ENSG00000038945	MSR1	9.44153	6.84379	0	0	-325
ENSG00000236700	LINC01010	9.43853	3.64042	0	0	-325
ENSG00000078401	EDN1	9.41306	3.83225	0	0	-325
ENSG00000185885	IFITM1	9.39256	6.85298	0	0	-325
ENSG00000163568	AIM2	9.38516	3.6995	0	0	-325
ENSG00000169429	CXCL8	9.36249	12.079	0	0	-325
ENSG00000118785	SPP1	9.35338	11.6068	0	0	-325
ENSG00000185433	LINC00158	9.34319	3.65633	0	0	-325
ENSG00000197893	NRAP	9.34247	2.78657	0	0	-325
ENSG00000049249	TNFRSF9	9.31027	5.11682	0	0	-325
ENSG00000146859	TMEM140	9.21025	4.45578	0	0	-325
ENSG00000090104	RGS1	9.20666	8.60094	0	0	-325
ENSG00000145107	TM4SF19	9.1815	5.6592	0	0	-325
ENSG00000031081	ARHGAP31	9.14337	7.1004	0	0	-325
ENSG00000089041	P2RX7	9.09963	6.58684	0	0	-325
ENSG00000089127	OAS1	9.09516	8.20685	0	0	-325
ENSG00000126709	IFI6	9.07158	10.4434	0	0	-325
ENSG00000110852	CLEC2B	9.07071	3.26518	0	0	-325
ENSG00000020577	SAMD4A	9.06722	5.66205	0	0	-325
ENSG00000135919	SERPINE2	9.06141	9.69352	0	0	-325
ENSG00000183486	MX2	9.05661	8.38061	0	0	-325
ENSG00000255571	MIR9-3HG	-9.05644	4.52306	0	0	-325
ENSG00000110324	IL10RA	9.01137	9.29764	0	0	-325
ENSG00000100985	MMP9	8.98999	2.92477	0	0	-325
ENSG00000163347	CLDN1	8.98251	3.58609	0	0	-325
ENSG00000136052	SLC41A2	8.97633	4.27643	0	0	-325
ENSG00000170542	SERPINB9	8.96876	3.57198	0	0	-325
ENSG00000168062	BATF2	8.93868	5.90538	0	0	-325
ENSG00000110446	SLC15A3	8.89765	7.61316	0	0	-325
ENSG00000179431	FJX1	8.89746	3.20332	0	0	-325
ENSG00000111335	OAS2	8.88222	8.87425	0	0	-325
ENSG00000149635	OCSTAMP	8.87629	4.51597	0	0	-325
ENSG00000119508	NR4A3	8.81081	6.32589	0	0	-325
ENSG00000164949	GEM	8.80358	7.15729	0	0	-325
ENSG00000134028	ADAMDEC1	8.78328	3.08641	0	0	-325
ENSG00000112139	MDGA1	8.77153	4.9774	0	0	-325
ENSG00000088827	SIGLEC1	8.77047	6.50126	0	0	-325
ENSG00000176358	TAC4	8.76861	3.61581	0	0	-325
ENSG00000090530	P3H2	8.76252	4.52819	0	0	-325
ENSG00000165949	IFI27	8.75456	5.88569	0	0	-325
ENSG00000140511	HAPLN3	8.75259	7.68961	0	0	-325
ENSG00000115414	FN1	8.72825	3.91	0	0	-325
ENSG00000141497	ZMYND15	8.72557	3.23169	0	0	-325
ENSG00000066056	TIE1	8.7056	4.00093	0	0	-325
ENSG00000130203	APOE	8.67832	9.41799	0	0	-325
ENSG00000132688	NES	8.62629	4.30688	0	0	-325
ENSG00000070193	FGF10	8.62554	3.54304	0	0	-325
ENSG00000012124	CD22	8.55799	2.74096	0	0	-325
ENSG00000163739	CXCL1	8.5482	6.20322	0	0	-325
ENSG00000164136	IL15	8.52796	3.12298	0	0	-325
ENSG00000023902	PLEKHO1	8.5034	8.35362	0	0	-325
ENSG00000162772	ATF3	8.4838	9.29182	0	0	-325
ENSG00000118515	SGK1	8.46422	8.88856	0	0	-325
ENSG00000111341	MGP	8.46363	3.515	0	0	-325
ENSG00000128284	APOL3	8.46018	3.57452	0	0	-325
ENSG00000181045	SLC26A11	8.44858	4.53164	0	0	-325
ENSG00000130513	GDF15	8.42901	8.29176	0	0	-325
ENSG00000135077	HAVCR2	8.38402	5.72871	0	0	-325
ENSG00000141574	SECTM1	8.31107	5.78209	0	0	-325
ENSG00000169442	CD52	8.31046	7.71934	0	0	-325
ENSG00000146674	IGFBP3	8.28488	4.87552	0	0	-325
ENSG00000081041	CXCL2	8.24956	6.30093	0	0	-325
ENSG00000134531	EMP1	8.24494	8.6143	0	0	-325
ENSG00000172738	TMEM217	8.17357	4.66881	0	0	-325
ENSG00000104368	PLAT	8.17088	2.84422	0	0	-325
ENSG00000110799	VWF	8.14529	3.37563	0	0	-325
ENSG00000134470	IL15RA	8.14425	7.2225	0	0	-325
ENSG00000138100	TRIM54	8.14193	3.18894	0	0	-325
ENSG00000232618	AL355304.1	8.1321	4.30734	0	0	-325
ENSG00000132274	TRIM22	8.11922	8.62764	0	0	-325
ENSG00000023445	BIRC3	8.10483	7.02808	0	0	-325
ENSG00000149948	HMGA2	8.08356	3.8813	0	0	-325
ENSG00000163565	IFI16	8.07083	9.17043	0	0	-325
ENSG00000162896	PIGR	8.06778	3.69917	0	0	-325
ENSG00000162894	FCMR	8.00592	5.46533	0	0	-325
ENSG00000183696	UPP1	8.00435	7.36918	0	0	-325
ENSG00000259207	ITGB3	7.99352	4.28097	0	0	-325
ENSG00000136235	GPNMB	7.98068	7.8266	0	0	-325
ENSG00000184979	USP18	7.89615	7.09894	0	0	-325
ENSG00000035720	STAP1	7.89463	6.04224	0	0	-325
ENSG00000127951	FGL2	7.89301	5.49604	0	0	-325
ENSG00000196092	PAX5	7.88327	5.20357	0	0	-325
ENSG00000135094	SDS	7.8758	6.74581	0	0	-325
ENSG00000147614	ATP6V0D2	7.82749	2.86783	0	0	-325
ENSG00000120129	DUSP1	7.81433	8.25492	0	0	-325
ENSG00000184384	MAML2	7.79937	5.91036	0	0	-325
ENSG00000005884	ITGA3	7.77308	5.55492	0	0	-325
ENSG00000134070	IRAK2	7.72141	6.09456	0	0	-325
ENSG00000132669	RIN2	7.67591	3.71895	0	0	-325
ENSG00000168994	PXDC1	7.63102	4.87747	0	0	-325
ENSG00000187608	ISG15	7.62249	8.96416	0	0	-325
ENSG00000107201	DDX58	7.61611	8.91495	0	0	-325
ENSG00000130589	HELZ2	7.59479	8.99519	0	0	-325
ENSG00000112149	CD83	7.58531	9.32649	0	0	-325
ENSG00000138166	DUSP5	7.56206	8.63037	0	0	-325
ENSG00000139626	ITGB7	7.55406	8.36848	0	0	-325
ENSG00000172927	MYEOV	7.51358	3.98059	0	0	-325
ENSG00000136689	IL1RN	7.49109	10.4152	0	0	-325
ENSG00000184588	PDE4B	7.46032	5.98202	0	0	-325
ENSG00000197405	C5AR1	7.39652	4.79254	0	0	-325
ENSG00000123342	MMP19	7.39472	5.70295	0	0	-325
ENSG00000221955	SLC12A8	7.38594	6.67636	0	0	-325
ENSG00000248323	LUCAT1	7.37622	4.00537	0	0	-325
ENSG00000166278	C2	7.36646	3.4051	0	0	-325
ENSG00000100292	HMOX1	7.36601	5.80348	0	0	-325
ENSG00000261644	AC007728.2	7.36489	3.23175	0	0	-325
ENSG00000169418	NPR1	7.31544	2.93378	0	0	-325
ENSG00000151790	TDO2	7.29459	6.5608	0	0	-325
ENSG00000101916	TLR8	7.27637	3.47275	0	0	-325
ENSG00000198125	MB	7.2403	3.14022	0	0	-325
ENSG00000118777	ABCG2	7.23026	3.19903	0	0	-325
ENSG00000108679	LGALS3BP	7.20858	5.72619	0	0	-325
ENSG00000231346	LINC01160	7.19914	3.02466	0	0	-325
ENSG00000242550	SERPINB10	-7.18679	3.73976	0	0	-325
ENSG00000172243	CLEC7A	7.16392	3.09728	0	0	-325
ENSG00000161921	CXCL16	7.13316	5.92736	0	0	-325
ENSG00000156587	UBE2L6	7.12631	7.05757	0	0	-325
ENSG00000197122	SRC	7.12484	7.07381	0	0	-325
ENSG00000168081	PNOC	7.12047	4.06168	0	0	-325
ENSG00000117090	SLAMF1	7.06925	2.88919	0	0	-325
ENSG00000143333	RGS16	7.06416	9.02346	0	0	-325
ENSG00000156804	FBXO32	7.05764	6.18615	0	0	-325
ENSG00000180066	C10orf91	-7.01409	4.75708	0	0	-325
ENSG00000101670	LIPG	7.01197	3.47378	0	0	-325
ENSG00000171621	SPSB1	6.99796	6.39054	0	0	-325
ENSG00000064195	DLX3	6.98605	3.32052	0	0	-325
ENSG00000144354	CDCA7	-6.95882	5.7449	0	0	-325
ENSG00000157827	FMNL2	6.91554	7.06923	0	0	-325
ENSG00000168394	TAP1	6.90523	11.4655	0	0	-325
ENSG00000121858	TNFSF10	6.88742	9.0637	0	0	-325
ENSG00000179583	CIITA	6.88462	3.29441	0	0	-325
ENSG00000108771	DHX58	6.87483	5.48465	0	0	-325
ENSG00000134326	CMPK2	6.86771	8.39611	0	0	-325
ENSG00000095303	PTGS1	6.84043	8.79263	0	0	-325
ENSG00000142089	IFITM3	6.80486	8.13611	0	0	-325
ENSG00000166750	SLFN5	6.80233	6.18123	0	0	-325
ENSG00000120875	DUSP4	6.79493	6.80524	0	0	-325
ENSG00000105559	PLEKHA4	6.77905	3.56926	0	0	-325
ENSG00000229140	CCDC26	-6.77073	3.47746	0	0	-325
ENSG00000131979	GCH1	6.76111	8.49488	0	0	-325
ENSG00000184545	DUSP8	6.73137	3.21493	0	0	-325
ENSG00000110077	MS4A6A	-6.7304	4.91849	0	0	-325
ENSG00000177606	JUN	6.72773	7.58159	0	0	-325
ENSG00000117226	GBP3	6.7193	8.42503	0	0	-325
ENSG00000102804	TSC22D1	6.71191	5.54986	0	0	-325
ENSG00000099250	NRP1	6.69702	6.78038	0	0	-325
ENSG00000197632	SERPINB2	-6.6879	4.32107	0	0	-325
ENSG00000198400	NTRK1	6.67771	3.21082	0	0	-325
ENSG00000114019	AMOTL2	6.67627	4.53428	0	0	-325
ENSG00000109674	NEIL3	-6.67216	4.67344	0	0	-325
ENSG00000235750	KIAA0040	6.66914	5.24913	0	0	-325
ENSG00000143344	RGL1	6.66823	4.48859	0	0	-325
ENSG00000089091	DZANK1	-6.65821	5.38161	0	0	-325
ENSG00000114315	HES1	6.65234	5.53591	0	0	-325
ENSG00000121807	CCR2	-6.65231	5.53709	0	0	-325
ENSG00000026508	CD44	6.63483	10.62	0	0	-325
ENSG00000123240	OPTN	6.60655	7.69565	0	0	-325
ENSG00000122877	EGR2	6.60135	5.34249	0	0	-325
ENSG00000166016	ABTB2	6.582	6.69518	0	0	-325
ENSG00000079215	SLC1A3	6.56461	5.75027	0	0	-325
ENSG00000124762	CDKN1A	6.54963	11.1828	0	0	-325
ENSG00000137936	BCAR3	6.54927	6.4476	0	0	-325
ENSG00000137198	GMPR	6.5306	4.61503	0	0	-325
ENSG00000276043	UHRF1	-6.52888	6.4278	0	0	-325
ENSG00000128512	DOCK4	6.49671	5.69055	0	0	-325
ENSG00000115165	CYTIP	6.49275	5.54188	0	0	-325
ENSG00000123700	KCNJ2	6.47615	6.25295	0	0	-325
ENSG00000143153	ATP1B1	6.41661	6.41238	0	0	-325
ENSG00000069399	BCL3	6.40204	5.51767	0	0	-325
ENSG00000205221	VIT	-6.39712	3.98611	0	0	-325
ENSG00000073756	PTGS2	6.39186	6.42369	0	0	-325
ENSG00000267121	AC008105.3	6.39098	5.55887	0	0	-325
ENSG00000100342	APOL1	6.3772	8.30861	0	0	-325
ENSG00000140678	ITGAX	6.37566	7.8847	0	0	-325
ENSG00000157601	MX1	6.36206	3.88051	0	0	-325
ENSG00000140105	WARS	6.36201	12.3004	0	0	-325
ENSG00000112096	SOD2	6.35142	11.3419	0	0	-325
ENSG00000131378	RFTN1	6.34566	6.87535	0	0	-325
ENSG00000139289	PHLDA1	6.33741	8.33802	0	0	-325
ENSG00000159388	BTG2	6.33122	8.72833	0	0	-325
ENSG00000123689	G0S2	6.32618	6.56256	0	0	-325
ENSG00000185507	IRF7	6.29982	7.6865	0	0	-325
ENSG00000143479	DYRK3	6.27672	3.2297	0	0	-325
ENSG00000232810	TNF	6.27008	9.43315	0	0	-325
ENSG00000164181	ELOVL7	6.2582	4.95343	0	0	-325
ENSG00000144655	CSRNP1	6.23772	7.95105	0	0	-325
ENSG00000184557	SOCS3	6.22283	6.73533	0	0	-325
ENSG00000185650	ZFP36L1	6.2208	5.91706	0	0	-325
ENSG00000156265	MAP3K7CL	6.21188	5.48919	0	0	-325
ENSG00000128335	APOL2	6.19726	8.65646	0	0	-325
ENSG00000115963	RND3	6.15516	6.96802	0	0	-325
ENSG00000139679	LPAR6	6.15382	6.38029	0	0	-325
ENSG00000163874	ZC3H12A	6.09537	7.45075	0	0	-325
ENSG00000110944	IL23A	6.07339	6.07687	0	0	-325
ENSG00000137193	PIM1	6.07311	7.98342	0	0	-325
ENSG00000175040	CHST2	6.06718	4.45176	0	0	-325
ENSG00000115267	IFIH1	6.05951	9.0838	0	0	-325
ENSG00000163536	SERPINI1	6.05457	6.31506	0	0	-325
ENSG00000185215	TNFAIP2	6.03019	10.5218	0	0	-325
ENSG00000163666	HESX1	6.01658	5.55318	0	0	-325
ENSG00000074416	MGLL	5.99193	3.54798	0	0	-325
ENSG00000138642	HERC6	5.98184	6.38882	0	0	-325
ENSG00000068831	RASGRP2	-5.96917	6.40274	0	0	-325
ENSG00000102524	TNFSF13B	5.96276	6.78895	0	0	-325
ENSG00000139318	DUSP6	5.94377	9.36906	0	0	-325
ENSG00000150630	VEGFC	5.94018	5.74666	0	0	-325
ENSG00000057657	PRDM1	5.92314	6.94113	0	0	-325
ENSG00000137135	ARHGEF39	-5.9213	4.49127	0	0	-325
ENSG00000128641	MYO1B	5.9184	5.06939	0	0	-325
ENSG00000125347	IRF1	5.90674	9.20747	0	0	-325
ENSG00000277443	MARCKS	5.89389	8.09811	0	0	-325
ENSG00000172819	RARG	5.89385	3.67262	0	0	-325
ENSG00000116514	RNF19B	5.87914	8.12416	0	0	-325
ENSG00000136867	SLC31A2	5.87882	6.31857	0	0	-325
ENSG00000112984	KIF20A	-5.86833	5.31417	0	0	-325
ENSG00000153208	MERTK	5.86817	4.08102	0	0	-325
ENSG00000131981	LGALS3	5.85973	7.94512	0	0	-325
ENSG00000118503	TNFAIP3	5.85199	9.22802	0	0	-325
ENSG00000164674	SYTL3	5.8482	4.41585	0	0	-325
ENSG00000280303	ERICD	5.84649	3.56508	0	0	-325
ENSG00000059378	PARP12	5.84128	6.78725	0	0	-325
ENSG00000177707	NECTIN3	5.83399	3.44254	0	0	-325
ENSG00000091409	ITGA6	5.81871	6.35803	0	0	-325
ENSG00000130813	C19orf66	5.81423	6.55359	0	0	-325
ENSG00000138378	STAT4	5.80949	4.93057	0	0	-325
ENSG00000167703	SLC43A2	5.80588	7.48024	0	0	-325
ENSG00000109881	CCDC34	-5.79999	4.02	0	0	-325
ENSG00000005059	MCUB	5.79644	3.65409	0	0	-325
ENSG00000151575	TEX9	5.78115	4.02822	0	0	-325
ENSG00000138496	PARP9	5.77775	8.07095	0	0	-325
ENSG00000102755	FLT1	5.74212	4.61951	0	0	-325
ENSG00000123485	HJURP	-5.74022	4.98896	0	0	-325
ENSG00000144802	NFKBIZ	5.72125	7.20738	0	0	-325
ENSG00000167207	NOD2	5.71897	4.00168	0	0	-325
ENSG00000287263		5.68925	6.74472	0	0	-325
ENSG00000173559	NABP1	5.64761	7.55535	0	0	-325
ENSG00000087495	PHACTR3	-5.64631	5.49866	0	0	-325
ENSG00000100448	CTSG	-5.64212	5.86209	0	0	-325
ENSG00000138623	SEMA7A	5.60099	6.64684	0	0	-325
ENSG00000197461	PDGFA	5.57794	7.26939	0	0	-325
ENSG00000186594	MIR22HG	5.55677	5.23759	0	0	-325
ENSG00000138646	HERC5	5.55297	6.94805	0	0	-325
ENSG00000113657	DPYSL3	5.54916	4.00938	0	0	-325
ENSG00000137869	CYP19A1	5.54428	5.39419	0	0	-325
ENSG00000074660	SCARF1	5.50288	3.6841	0	0	-325
ENSG00000178860	MSC	5.50165	6.64307	0	0	-325
ENSG00000173846	PLK3	5.49707	7.06371	0	0	-325
ENSG00000184678	HIST2H2BE	5.48586	4.95673	0	0	-325
ENSG00000186193	SAPCD2	-5.4803	5.7487	0	0	-325
ENSG00000129667	RHBDF2	5.41408	7.4546	0	0	-325
ENSG00000135218	CD36	5.38665	6.41143	0	0	-325
ENSG00000255587	RAB44	-5.38517	5.77973	0	0	-325
ENSG00000135899	SP110	5.34865	7.85912	0	0	-325
ENSG00000165168	CYBB	5.32656	7.58655	0	0	-325
ENSG00000113916	BCL6	5.325	7.22405	0	0	-325
ENSG00000026103	FAS	5.31116	4.37707	0	0	-325
ENSG00000101384	JAG1	5.3077	5.76006	0	0	-325
ENSG00000163947	ARHGEF3	5.29846	6.00383	0	0	-325
ENSG00000119686	FLVCR2	5.29071	4.36736	0	0	-325
ENSG00000128394	APOBEC3F	5.28743	4.24425	0	0	-325
ENSG00000070371	CLTCL1	-5.28564	5.50318	0	0	-325
ENSG00000117399	CDC20	-5.25642	7.99342	0	0	-325
ENSG00000239713	APOBEC3G	5.25388	6.95128	0	0	-325
ENSG00000186185	KIF18B	-5.25174	4.87129	0	0	-325
ENSG00000065328	MCM10	-5.24785	4.82264	0	0	-325
ENSG00000006327	TNFRSF12A	5.23734	4.2283	0	0	-325
ENSG00000110092	CCND1	5.23086	8.0717	0	0	-325
ENSG00000173334	TRIB1	5.23019	7.44969	0	0	-325
ENSG00000111817	DSE	5.22331	4.79534	0	0	-325
ENSG00000185880	TRIM69	5.20646	6.15888	0	0	-325
ENSG00000145386	CCNA2	-5.19084	6.57402	0	0	-325
ENSG00000024526	DEPDC1	-5.18665	5.1795	0	0	-325
ENSG00000198056	PRIM1	-5.14859	4.32495	0	0	-325
ENSG00000185022	MAFF	5.14522	6.77619	0	0	-325
ENSG00000130066	SAT1	5.12997	8.46833	0	0	-325
ENSG00000151726	ACSL1	5.11253	8.93971	0	0	-325
ENSG00000271503	CCL5	5.1065	9.39636	0	0	-325
ENSG00000126787	DLGAP5	-5.09208	5.54794	0	0	-325
ENSG00000111665	CDCA3	-5.08827	4.70424	0	0	-325
ENSG00000161791	FMNL3	5.07529	6.46268	0	0	-325
ENSG00000100906	NFKBIA	5.06694	8.54937	0	0	-325
ENSG00000125430	HS3ST3B1	5.05395	6.5968	0	0	-325
ENSG00000115956	PLEK	5.04218	11.1955	0	0	-325
ENSG00000103811	CTSH	5.04068	7.51373	0	0	-325
ENSG00000165312	OTUD1	5.01091	6.0524	0	0	-325
ENSG00000129353	SLC44A2	5.00686	4.42595	0	0	-325
ENSG00000133639	BTG1	5.00411	9.05419	0	0	-325
ENSG00000171848	RRM2	-4.9724	6.73424	0	0	-325
ENSG00000197872	FAM49A	4.9722	3.91691	0	0	-325
ENSG00000085999	RAD54L	-4.96261	5.11879	0	0	-325
ENSG00000063180	CA11	4.95864	4.02447	0	0	-325
ENSG00000070759	TESK2	4.95789	4.56792	0	0	-325
ENSG00000095794	CREM	4.94714	7.07647	0	0	-325
ENSG00000075399	VPS9D1	4.94523	5.88808	0	0	-325
ENSG00000149218	ENDOD1	4.94317	6.98801	0	0	-325
ENSG00000135047	CTSL	4.88135	9.32842	0	0	-325
ENSG00000083799	CYLD	4.87726	8.43577	0	0	-325
ENSG00000160326	SLC2A6	4.87564	5.41008	0	0	-325
ENSG00000121989	ACVR2A	4.85631	4.91493	0	0	-325
ENSG00000112742	TTK	-4.84998	5.53254	0	0	-325
ENSG00000260401	AP002761.4	-4.84513	5.74263	0	0	-325
ENSG00000182578	CSF1R	4.83188	6.7122	0	0	-325
ENSG00000143119	CD53	4.8239	8.57267	0	0	-325
ENSG00000105835	NAMPT	4.80748	8.75753	0	0	-325
ENSG00000099377	HSD3B7	4.80417	4.78919	0	0	-325
ENSG00000145545	SRD5A1	4.79117	5.34018	0	0	-325
ENSG00000118513	MYB	-4.78718	7.46392	0	0	-325
ENSG00000166851	PLK1	-4.78483	6.16374	0	0	-325
ENSG00000205730	ITPRIPL2	4.75886	7.89394	0	0	-325
ENSG00000127666	TICAM1	4.73183	6.03373	0	0	-325
ENSG00000013810	TACC3	-4.72117	6.60727	0	0	-325
ENSG00000135604	STX11	4.71748	6.99205	0	0	-325
ENSG00000135931	ARMC9	4.70843	4.71066	0	0	-325
ENSG00000075218	GTSE1	-4.70577	4.96938	0	0	-325
ENSG00000164733	CTSB	4.70536	9.59203	0	0	-325
ENSG00000157227	MMP14	4.69689	11.9342	0	0	-325
ENSG00000101057	MYBL2	-4.69539	7.01768	0	0	-325
ENSG00000165480	SKA3	-4.69322	4.67089	0	0	-325
ENSG00000115415	STAT1	4.69241	10.0223	0	0	-325
ENSG00000198933	TBKBP1	4.67708	6.40321	0	0	-325
ENSG00000130592	LSP1	4.66451	6.12435	0	0	-325
ENSG00000118985	ELL2	4.66301	6.88708	0	0	-325
ENSG00000011422	PLAUR	4.61609	9.11387	0	0	-325
ENSG00000113070	HBEGF	4.60412	6.56046	0	0	-325
ENSG00000179820	MYADM	-4.57511	5.74508	0	0	-325
ENSG00000103642	LACTB	4.55581	7.80559	0	0	-325
ENSG00000160223	ICOSLG	4.551	4.88293	0	0	-325
ENSG00000145569	FAM105A	-4.54233	6.90796	0	0	-325
ENSG00000142961	MOB3C	4.52925	6.21023	0	0	-325
ENSG00000134955	SLC37A2	4.51535	6.83244	0	0	-325
ENSG00000125730	C3	4.5048	5.56087	0	0	-325
ENSG00000136048	DRAM1	4.48881	6.72159	0	0	-325
ENSG00000077150	NFKB2	4.48704	7.88387	0	0	-325
ENSG00000143228	NUF2	-4.47807	5.96097	0	0	-325
ENSG00000126561	STAT5A	4.47302	6.98148	0	0	-325
ENSG00000134690	CDCA8	-4.47067	5.18578	0	0	-325
ENSG00000000938	FGR	4.46341	6.68901	0	0	-325
ENSG00000107798	LIPA	4.45955	9.33949	0	0	-325
ENSG00000133313	CNDP2	4.44081	8.0507	0	0	-325
ENSG00000107731	UNC5B	4.43571	5.18049	0	0	-325
ENSG00000170581	STAT2	4.42877	8.69812	0	0	-325
ENSG00000080986	NDC80	-4.42217	5.14814	0	0	-325
ENSG00000145604	SKP2	-4.40976	5.82558	0	0	-325
ENSG00000018280	SLC11A1	4.38641	4.75603	0	0	-325
ENSG00000173890	GPR160	-4.38152	7.50919	0	0	-325
ENSG00000135148	TRAFD1	4.37507	8.38769	0	0	-325
ENSG00000109805	NCAPG	-4.37124	5.95693	0	0	-325
ENSG00000140464	PML	4.3697	8.03808	0	0	-325
ENSG00000088325	TPX2	-4.35755	6.80129	0	0	-325
ENSG00000172936	MYD88	4.35269	7.19891	0	0	-325
ENSG00000133805	AMPD3	4.34859	5.59588	0	0	-325
ENSG00000101665	SMAD7	4.29796	6.71904	0	0	-325
ENSG00000131370	SH3BP5	4.27875	5.46788	0	0	-325
ENSG00000188313	PLSCR1	4.26954	8.40685	0	0	-325
ENSG00000111206	FOXM1	-4.25638	5.93393	0	0	-325
ENSG00000002549	LAP3	4.23024	9.70922	0	0	-325
ENSG00000100427	MLC1	-4.20746	6.75875	0	0	-325
ENSG00000020633	RUNX3	4.20682	8.08827	0	0	-325
ENSG00000104738	MCM4	-4.18952	7.8155	0	0	-325
ENSG00000276600	RAB7B	4.15907	5.79604	0	0	-325
ENSG00000237649	KIFC1	-4.13874	6.24086	0	0	-325
ENSG00000169896	ITGAM	4.12913	7.37719	0	0	-325
ENSG00000164104	HMGB2	-4.11721	8.70971	0	0	-325
ENSG00000115919	KYNU	4.09417	8.41566	0	0	-325
ENSG00000122952	ZWINT	-4.08281	7.10824	0	0	-325
ENSG00000184988	TMEM106A	4.0112	6.64048	0	0	-325
ENSG00000137628	DDX60	4.44196	7.12642	9.88131291682493e-324	3.4090529563046e-322	-321.467
ENSG00000166508	MCM7	-4.03326	7.63619	6.91691904177745e-323	2.36163378712116e-321	-320.627
ENSG00000071205	ARHGAP10	4.0223	6.05605	7.90505033345994e-323	2.69759842629321e-321	-320.569
ENSG00000104312	RIPK2	3.87309	7.21851	5.54341654633879e-321	1.88644144895105e-319	-318.724
ENSG00000180573	HIST1H2AC	4.91309	4.28882	9.3526626757748e-321	3.17590337803212e-319	-318.498
ENSG00000155011	DKK2	4.54375	6.38504	2.52763984412382e-320	8.56467737722259e-319	-318.067
ENSG00000068079	IFI35	5.12448	8.30339	3.75687517097684e-320	1.27025759742722e-318	-317.896
ENSG00000176890	TYMS	-4.64301	7.09639	7.98805336196127e-320	2.69511327609462e-318	-317.569
ENSG00000184602	SNN	4.04423	6.16552	1.17301065635629e-319	3.94921986755929e-318	-317.403
ENSG00000047365	ARAP2	5.5611	6.04201	6.43970103445939e-319	2.16346553877117e-317	-316.665
ENSG00000125869	LAMP5	-7.41214	3.75808	4.57526526937411e-318	1.53383094766557e-316	-315.814
ENSG00000073111	MCM2	-3.95437	6.91475	1.10297092227054e-317	3.68981163893508e-316	-315.433
ENSG00000137310	TCF19	-4.06516	5.43026	3.06139674768937e-317	1.02197578643522e-315	-314.991
ENSG00000115594	IL1R1	5.89413	3.61445	3.64053950961318e-317	1.21274512506198e-315	-314.916
ENSG00000196664	TLR7	7.22521	2.7507	3.888065904114e-317	1.29247495877829e-315	-314.889
ENSG00000204267	TAP2	3.83537	8.47587	6.93203053362115e-317	2.29951181073728e-315	-314.638
ENSG00000124201	ZNFX1	4.75332	8.45083	1.67666344842883e-316	5.5502129677102e-315	-314.256
ENSG00000118257	NRP2	13.2602	2.67981	1.19735112154133e-315	3.95526657099269e-314	-313.403
ENSG00000157873	TNFRSF14	4.67901	4.6561	1.60645280221421e-315	5.29559284882371e-314	-313.276
ENSG00000161267	BDH1	-4.85439	4.65204	3.13393844502762e-315	1.03093516766922e-313	-312.987
ENSG00000143476	DTL	-4.8344	5.10919	3.96491371457975e-315	1.30157978281008e-313	-312.886
ENSG00000087589	CASS4	5.14823	3.83148	6.49744480365674e-315	2.12851978113052e-313	-312.672
ENSG00000156011	PSD3	5.52514	5.7797	1.44988982091239e-314	4.73990895903405e-313	-312.324
ENSG00000134057	CCNB1	-4.29285	6.73327	1.83869884509116e-314	5.99856503389109e-313	-312.222
ENSG00000117650	NEK2	-4.99281	4.20108	2.92403339700677e-314	9.51968811110269e-313	-312.021
ENSG00000142945	KIF2C	-4.16789	6.67018	4.57976695483024e-313	1.48795309088005e-311	-310.827
ENSG00000134853	PDGFRA	6.91293	2.73179	2.12642991068151e-312	6.89452326276398e-311	-310.161
ENSG00000152413	HOMER1	4.43628	6.63852	1.82382657618993e-311	5.90127492582766e-310	-309.229
ENSG00000100647	SUSD6	4.20704	7.81585	2.02157721194214e-311	6.52775136535102e-310	-309.185
ENSG00000035664	DAPK2	7.23516	2.61311	3.19266933121273e-311	0	-308.988
ENSG00000112118	MCM3	-3.787	7.73368	1.08594425648798e-310	0	-308.457
ENSG00000128383	APOBEC3A	10.6823	2.51525	1.1293063605636e-310	0	-308.441
ENSG00000184992	BRI3BP	-4.0655	6.88161	7.6991328288127e-310	2.47e-308	-307.608
ENSG00000162063	CCNF	-4.65396	5.06044	0	6.42e-308	-307.193
ENSG00000028277	POU2F2	4.66626	6.25679	0	6.75e-308	-307.171
ENSG00000149289	ZC3H12C	5.0799	7.26137	0	1.67e-307	-306.776
ENSG00000146072	TNFRSF21	4.15791	5.42805	4.1e-308	1.3e-306	-305.885
ENSG00000103089	FA2H	7.68291	2.50716	5.37e-308	1.7e-306	-305.769
ENSG00000163131	CTSS	3.70414	10.1387	1.88e-307	5.95e-306	-305.225
ENSG00000167996	FTH1	5.29908	12.7687	8.35e-306	2.64e-304	-303.579
ENSG00000185477	GPRIN3	7.34226	3.56904	9.73e-306	3.07e-304	-303.513
ENSG00000105499	PLA2G4C	5.85625	3.13811	1.89e-305	5.94e-304	-303.226
ENSG00000162734	PEA15	3.74092	9.1412	2.14e-305	6.71e-304	-303.174
ENSG00000175305	CCNE2	-4.04554	5.26952	1.54e-304	4.81e-303	-302.318
ENSG00000136982	DSCC1	-5.50323	4.18021	8.67e-304	2.71e-302	-301.567
ENSG00000124145	SDC4	4.28331	7.07614	2.31e-303	7.2e-302	-301.142
ENSG00000150347	ARID5B	4.16167	5.35523	3.07e-303	9.56e-302	-301.019
ENSG00000213928	IRF9	4.34149	4.43064	3.5e-303	1.09e-301	-300.964
ENSG00000204616	TRIM31	13.2558	2.67448	1.08e-302	3.35e-301	-300.476
ENSG00000140564	FURIN	3.70168	7.75046	1.56e-302	4.82e-301	-300.317
ENSG00000142173	COL6A2	4.43344	5.24809	8.4e-302	2.6e-300	-299.586
ENSG00000165244	ZNF367	-4.44554	4.55275	1.03e-301	3.17e-300	-299.499
ENSG00000109320	NFKB1	3.99364	8.39598	5.27e-301	1.62e-299	-298.79
ENSG00000164045	CDC25A	-4.23263	4.93079	1.39e-300	4.28e-299	-298.368
ENSG00000226979	LTA	6.23866	2.83412	4.08e-300	1.25e-298	-297.903
ENSG00000105329	TGFB1	4.0802	8.52626	4.39e-299	1.34e-297	-296.872
ENSG00000025708	TYMP	5.53992	8.44745	1.05e-298	3.2e-297	-296.495
ENSG00000247982	LINC00926	-4.03429	4.86348	1.09e-298	3.31e-297	-296.48
ENSG00000158050	DUSP2	4.08849	5.86432	2.56e-298	7.79e-297	-296.108
ENSG00000147050	KDM6A	9.42402	2.40557	2.72e-298	8.25e-297	-296.084
ENSG00000105976	MET	7.17378	2.79184	6.83e-298	2.07e-296	-295.684
ENSG00000125355	TMEM255A	5.37716	3.30346	1.08e-297	3.27e-296	-295.485
ENSG00000229644	NAMPTP1	4.9374	4.58028	1.74e-297	5.27e-296	-295.279
ENSG00000137393	RNF144B	4.57642	3.99678	1.26e-296	3.8e-295	-294.42
ENSG00000073712	FERMT2	6.80491	2.8041	1.31e-296	3.94e-295	-294.404
ENSG00000141664	ZCCHC2	4.22421	6.76535	2.41e-296	7.24e-295	-294.14
ENSG00000087074	PPP1R15A	3.7545	8.01357	3.16e-296	9.47e-295	-294.024
ENSG00000147257	GPC3	3.81201	5.39923	5.55e-296	1.66e-294	-293.78
ENSG00000174125	TLR1	5.12033	4.96687	8.73e-296	2.61e-294	-293.584
ENSG00000171617	ENC1	4.90192	5.87837	1.27e-295	3.79e-294	-293.422
ENSG00000204592	HLA-E	3.99634	10.5796	3.11e-295	9.24e-294	-293.034
ENSG00000173166	RAPH1	5.72041	3.8824	1.24e-294	3.69e-293	-292.433
ENSG00000121691	CAT	-3.79576	6.48689	1.73e-294	5.12e-293	-292.29
ENSG00000154642	C21orf91	4.19267	7.33831	3e-293	8.86e-292	-291.053
ENSG00000265190	ANXA8	-6.06201	3.46424	3.95e-293	1.16e-291	-290.934
ENSG00000137496	IL18BP	4.61167	5.01825	6.78e-293	2e-291	-290.699
ENSG00000140525	FANCI	-3.98036	6.06966	9.51e-293	2.8e-291	-290.554
ENSG00000138685	FGF2	4.4607	4.62496	3.2e-292	9.4e-291	-290.027
ENSG00000184838	PRR16	7.35396	2.3827	6.26e-292	1.83e-290	-289.737
ENSG00000165806	CASP7	3.69683	6.90544	4.22e-290	1.23e-288	-287.908
ENSG00000115194	SLC30A3	5.61884	3.48382	4.75e-290	1.39e-288	-287.858
ENSG00000139597	N4BP2L1	3.95865	4.91	1.6e-288	4.67e-287	-286.33
ENSG00000234465	PINLYP	5.50373	3.63004	4.03e-288	1.17e-286	-285.931
ENSG00000076003	MCM6	-3.91417	7.02824	4.05e-288	1.18e-286	-285.93
ENSG00000075223	SEMA3C	7.49345	2.59103	1.15e-287	3.32e-286	-285.479
ENSG00000134107	BHLHE40	3.7817	7.74989	1.47e-287	4.26e-286	-285.371
ENSG00000134222	PSRC1	-5.50322	4.21841	1.64e-286	4.74e-285	-284.324
ENSG00000173193	PARP14	6.01615	9.65183	1.27e-285	3.65e-284	-283.437
ENSG00000125089	SH3TC1	4.16526	4.35858	2.23e-285	6.42e-284	-283.193
ENSG00000155659	VSIG4	5.91546	3.45258	2.58e-285	7.42e-284	-283.13
ENSG00000121957	GPSM2	-4.45316	4.74619	5.77e-285	1.65e-283	-282.782
ENSG00000124225	PMEPA1	4.71925	3.67571	6.72e-285	1.92e-283	-282.716
ENSG00000113504	SLC12A7	6.80017	2.4938	1.49e-284	4.25e-283	-282.372
ENSG00000172345	STARD5	4.62404	3.60662	2.84e-282	8.09e-281	-280.092
ENSG00000132510	KDM6B	4.52826	7.62571	6.67e-282	1.9e-280	-279.722
ENSG00000110047	EHD1	3.88841	7.92714	1.38e-281	3.92e-280	-279.407
ENSG00000139211	AMIGO2	4.71133	3.66851	1.43e-280	4.04e-279	-278.394
ENSG00000213626	LBH	4.67936	3.56375	1.47e-280	4.16e-279	-278.381
ENSG00000169136	ATF5	4.18528	9.24997	1.82e-280	5.14e-279	-278.289
ENSG00000068489	PRR11	-3.8268	5.70446	2.5e-280	7.04e-279	-278.152
ENSG00000171241	SHCBP1	-3.76448	6.16463	1.11e-279	3.12e-278	-277.506
ENSG00000130940	CASZ1	4.07856	4.31902	2.34e-279	6.58e-278	-277.182
ENSG00000104972	LILRB1	5.73112	3.67473	3.78e-279	1.06e-277	-276.975
ENSG00000257167	TMPO-AS1	-5.08588	4.08206	5.39e-279	1.51e-277	-276.821
ENSG00000168078	PBK	-5.05049	5.02024	2.96e-278	8.28e-277	-276.082
ENSG00000164088	PPM1M	4.30114	4.76799	3.95e-278	1.1e-276	-275.958
ENSG00000094804	CDC6	-3.74456	5.84983	5.96e-278	1.66e-276	-275.78
ENSG00000146670	CDCA5	-4.21905	5.21005	1.31e-277	3.64e-276	-275.439
ENSG00000169683	LRRC45	-5.82952	4.40918	1.62e-277	4.5e-276	-275.347
ENSG00000129951	PLPPR3	-5.44666	6.81683	4.31e-277	1.2e-275	-274.923
ENSG00000131669	NINJ1	4.51291	7.57427	5.14e-277	1.42e-275	-274.847
ENSG00000163121	NEURL3	11.2471	2.32106	1.3e-276	3.6e-275	-274.444
ENSG00000230246	SPATA31C1	-6.09093	6.29227	1.58e-276	4.37e-275	-274.36
ENSG00000084110	HAL	-6.84533	2.98319	3.55e-276	9.77e-275	-274.01
ENSG00000143067	ZNF697	4.0006	5.52864	7.44e-276	2.04e-274	-273.69
ENSG00000090889	KIF4A	-4.06059	5.14024	1.27e-275	3.48e-274	-273.458
ENSG00000013619	MAMLD1	6.1296	3.2683	2.41e-275	6.6e-274	-273.181
ENSG00000135124	P2RX4	3.7878	7.71822	4.13e-275	1.13e-273	-272.948
ENSG00000203446	AC004988.1	12.7969	2.20094	4.71e-275	1.29e-273	-272.891
ENSG00000136688	IL36G	10.4949	2.32267	3.53e-274	9.6e-273	-272.018
ENSG00000104856	RELB	4.16445	6.00291	8.08e-274	2.2e-272	-271.658
ENSG00000197329	PELI1	4.25412	5.05044	8.69e-274	2.36e-272	-271.627
ENSG00000117475	BLZF1	3.9641	6.67667	2.06e-273	5.58e-272	-271.253
ENSG00000163792	TCF23	-9.25022	2.66526	2.58e-273	6.96e-272	-271.157
ENSG00000104213	PDGFRL	5.37092	3.29439	3.7e-273	1e-271	-271
ENSG00000169679	BUB1	-4.04948	6.13559	6.06e-272	1.63e-270	-269.787
ENSG00000111912	NCOA7	4.37244	8.47751	1.35e-271	3.62e-270	-269.441
ENSG00000007968	E2F2	-5.50004	3.32081	1.67e-271	4.48e-270	-269.348
ENSG00000183484	GPR132	3.70796	6.22367	2.47e-271	6.62e-270	-269.179
ENSG00000196954	CASP4	3.61656	8.19054	3.74e-271	1e-269	-269
ENSG00000059804	SLC2A3	3.71285	6.29668	4.35e-271	1.16e-269	-268.934
ENSG00000141682	PMAIP1	3.55925	8.43599	4.51e-270	1.2e-268	-267.92
ENSG00000144857	BOC	5.47708	3.14093	1.1e-269	2.92e-268	-267.534
ENSG00000107736	CDH23	5.19398	4.39159	1.62e-269	4.32e-268	-267.365
ENSG00000177508	IRX3	-3.68596	5.90186	2.55e-269	6.78e-268	-267.169
ENSG00000151789	ZNF385D	8.04045	2.32534	8.59e-269	2.28e-267	-266.643
ENSG00000092470	WDR76	-4.25934	4.63926	8.9e-269	2.35e-267	-266.628
ENSG00000085840	ORC1	-4.34224	5.19565	9.68e-269	2.56e-267	-266.592
ENSG00000135048	TMEM2	4.70114	5.35495	2.14e-268	5.65e-267	-266.248
ENSG00000119669	IRF2BPL	3.62461	5.06804	2.33e-268	6.13e-267	-266.212
ENSG00000183578	TNFAIP8L3	4.54185	3.60969	3.81e-267	1e-265	-265
ENSG00000067082	KLF6	4.31531	7.86856	4.95e-267	1.3e-265	-264.887
ENSG00000093009	CDC45	-4.44595	4.87321	8.53e-267	2.23e-265	-264.651
ENSG00000069020	MAST4	5.62499	3.36859	2.21e-266	5.79e-265	-264.238
ENSG00000243064	ABCC13	-5.05284	4.3304	3.98e-266	1.04e-264	-263.983
ENSG00000115687	PASK	-4.43264	4.37869	8.56e-266	2.23e-264	-263.652
ENSG00000076716	GPC4	3.56551	7.78041	1.75e-265	4.54e-264	-263.343
ENSG00000186340	THBS2	7.10253	2.12298	2.58e-265	6.7e-264	-263.174
ENSG00000152253	SPC25	-4.29253	4.33051	1.11e-264	2.88e-263	-262.54
ENSG00000176595	KBTBD11	-3.64254	5.28334	3.37e-264	8.73e-263	-262.059
ENSG00000070190	DAPP1	3.49269	6.74596	5.16e-264	1.33e-262	-261.875
ENSG00000095383	TBC1D2	3.94087	4.27563	5.33e-264	1.38e-262	-261.862
ENSG00000088882	CPXM1	7.68809	2.34942	8.97e-264	2.31e-262	-261.636
ENSG00000136830	FAM129B	4.00929	7.65175	1.01e-263	2.61e-262	-261.584
ENSG00000131153	GINS2	-5.05968	4.63338	1.04e-263	2.68e-262	-261.573
ENSG00000148154	UGCG	3.59623	6.36588	1.24e-263	3.19e-262	-261.497
ENSG00000133636	NTS	8.66275	2.27288	1.5e-263	3.83e-262	-261.416
ENSG00000137124	ALDH1B1	-3.91748	4.83464	1.6e-263	4.08e-262	-261.39
ENSG00000105371	ICAM4	6.22518	2.96965	1.63e-263	4.15e-262	-261.382
ENSG00000100003	SEC14L2	7.45425	2.19289	1.78e-263	4.52e-262	-261.345
ENSG00000075702	WDR62	-4.43441	3.99256	4.23e-263	1.08e-261	-260.968
ENSG00000161888	SPC24	-5.84329	4.18855	4.56e-263	1.16e-261	-260.936
ENSG00000115163	CENPA	-4.97087	4.16969	4.95e-263	1.25e-261	-260.901
ENSG00000166803	PCLAF	-4.55824	5.59212	2.76e-262	6.99e-261	-260.155
ENSG00000167601	AXL	3.4617	6.76015	1.32e-261	3.34e-260	-259.476
ENSG00000150681	RGS18	-5.75483	2.99824	2.13e-261	5.38e-260	-259.269
ENSG00000135451	TROAP	-4.45936	4.08854	4.4e-261	1.11e-259	-258.955
ENSG00000007237	GAS7	3.9838	6.41417	4.42e-261	1.11e-259	-258.954
ENSG00000285108	AC103718.1	-5.27296	6.22686	2.06e-260	5.18e-259	-258.286
ENSG00000131015	ULBP2	4.73707	4.43012	2.4e-260	6.02e-259	-258.221
ENSG00000173638	SLC19A1	-4.85373	4.80796	8.17e-260	2.04e-258	-257.689
ENSG00000221963	APOL6	5.01944	9.02028	2.05e-259	5.12e-258	-257.29
ENSG00000128590	DNAJB9	3.43635	5.8448	8e-259	2e-257	-256.7
ENSG00000145016	RUBCN	3.51932	5.95841	3.4e-258	8.46e-257	-256.073
ENSG00000204673	AKT1S1	3.57131	7.44141	3.62e-258	8.99e-257	-256.046
ENSG00000172508	CARNS1	6.62212	2.35569	5.15e-258	1.28e-256	-255.894
ENSG00000171729	TMEM51	3.90328	5.06671	1.44e-257	3.56e-256	-255.449
ENSG00000141753	IGFBP4	4.82815	6.92741	1.49e-257	3.69e-256	-255.433
ENSG00000096968	JAK2	4.13725	8.77712	1.66e-257	4.09e-256	-255.388
ENSG00000087586	AURKA	-3.6967	5.79883	2.32e-257	5.72e-256	-255.243
ENSG00000157456	CCNB2	-3.89329	5.66329	3.31e-256	8.17e-255	-254.088
ENSG00000188157	AGRN	3.4024	7.93762	1.06e-255	2.62e-254	-253.582
ENSG00000188820	CALHM6	10.0493	2.36932	2.76e-255	6.77e-254	-253.17
ENSG00000189067	LITAF	3.37047	8.1104	3.15e-255	7.72e-254	-253.112
ENSG00000215861	AC245297.1	9.60513	2.28972	8.73e-255	2.14e-253	-252.67
ENSG00000258733	LINC02328	6.53227	2.49081	5.63e-254	1.38e-252	-251.861
ENSG00000160255	ITGB2	3.34947	10.8435	3.53e-253	8.63e-252	-251.064
ENSG00000182162	P2RY8	-3.41988	6.6202	3.82e-253	9.31e-252	-251.031
ENSG00000138160	KIF11	-4.75397	5.99244	3.74e-252	9.09e-251	-250.041
ENSG00000244242	IFITM10	6.01136	2.38267	1.71e-251	4.16e-250	-249.381
ENSG00000163840	DTX3L	3.82872	7.86722	2.09e-251	5.07e-250	-249.295
ENSG00000255521	AL356215.1	9.04549	2.0133	3.28e-251	7.94e-250	-249.1
ENSG00000164109	MAD2L1	-4.39059	6.19986	3.85e-251	9.32e-250	-249.031
ENSG00000136514	RTP4	3.92506	4.86958	7.67e-251	1.85e-249	-248.732
ENSG00000013374	NUB1	3.38713	8.09287	8.85e-251	2.13e-249	-248.671
ENSG00000173821	RNF213	6.18814	10.0435	1.46e-250	3.51e-249	-248.455
ENSG00000142156	COL6A1	3.39685	6.31767	1.08e-249	2.6e-248	-247.584
ENSG00000155158	TTC39B	3.52144	4.703	1.16e-249	2.77e-248	-247.557
ENSG00000170312	CDK1	-3.74481	6.75012	1.83e-249	4.38e-248	-247.358
ENSG00000115525	ST3GAL5	3.55782	4.9984	4.05e-249	9.68e-248	-247.014
ENSG00000274536	AL034397.3	-5.46105	4.44433	5.05e-249	1.21e-247	-246.919
ENSG00000169925	BRD3	-3.63797	4.63233	2.32e-248	5.53e-247	-246.257
ENSG00000182541	LIMK2	3.47094	6.58864	3.74e-248	8.9e-247	-246.051
ENSG00000104763	ASAH1	3.28189	8.10604	1.01e-247	2.41e-246	-245.617
ENSG00000110042	DTX4	3.98693	4.44698	1.26e-247	3e-246	-245.523
ENSG00000173369	C1QB	10.2147	2.03105	5.4e-247	1.28e-245	-244.892
ENSG00000102743	SLC25A15	-4.13119	4.38869	7.06e-247	1.67e-245	-244.777
ENSG00000234883	MIR155HG	4.45616	7.07804	9.85e-247	2.33e-245	-244.633
ENSG00000134830	C5AR2	4.81785	3.57752	3.28e-246	7.74e-245	-244.111
ENSG00000006459	KDM7A	4.47582	3.75891	4.05e-246	9.53e-245	-244.021
ENSG00000071242	RPS6KA2	4.83461	3.66678	6.23e-246	1.47e-244	-243.834
ENSG00000121380	BCL2L14	10.8662	1.92601	1.1e-245	2.59e-244	-243.586
ENSG00000100479	POLE2	-5.20008	3.32959	1.18e-245	2.77e-244	-243.557
ENSG00000149554	CHEK1	-3.51152	5.25593	1.62e-245	3.8e-244	-243.42
ENSG00000159259	CHAF1B	-3.51566	4.60131	5.11e-245	1.19e-243	-242.923
ENSG00000080845	DLGAP4	3.36417	6.41297	1.56e-244	3.65e-243	-242.437
ENSG00000091651	ORC6	-3.55818	4.91467	2.08e-244	4.84e-243	-242.315
ENSG00000197272	IL27	10.8674	1.92779	2.35e-244	5.47e-243	-242.262
ENSG00000143320	CRABP2	6.42211	3.0144	3.86e-244	8.99e-243	-242.046
ENSG00000168310	IRF2	3.40106	6.5966	6.38e-244	1.48e-242	-241.829
ENSG00000103855	CD276	3.48291	7.94193	9.64e-244	2.24e-242	-241.651
ENSG00000132749	TESMIN	-5.39266	3.05489	1.37e-243	3.16e-242	-241.5
ENSG00000160117	ANKLE1	-5.76144	2.82938	1.78e-243	4.12e-242	-241.385
ENSG00000123219	CENPK	-3.94185	4.43376	4.18e-243	9.65e-242	-241.016
ENSG00000235531	MSC-AS1	3.61855	5.50997	4.8e-243	1.11e-241	-240.956
ENSG00000217801	AL390719.1	5.91397	2.54694	6.64e-243	1.53e-241	-240.816
ENSG00000160949	TONSL	-3.62102	5.61301	7.64e-243	1.76e-241	-240.756
ENSG00000178999	AURKB	-4.65484	4.95128	1.04e-242	2.38e-241	-240.624
ENSG00000160298	C21orf58	-4.74493	3.41234	1.12e-242	2.57e-241	-240.59
ENSG00000116663	FBXO6	4.18956	5.93579	2.47e-242	5.66e-241	-240.247
ENSG00000108846	ABCC3	6.79762	1.99643	2.56e-242	5.86e-241	-240.232
ENSG00000140534	TICRR	-5.78381	4.58452	3.93e-242	8.97e-241	-240.047
ENSG00000269243	AC008894.2	-6.71794	2.52594	5.55e-242	1.26e-240	-239.898
ENSG00000110218	PANX1	4.19491	6.87195	7.98e-242	1.82e-240	-239.741
ENSG00000161929	SCIMP	5.23596	2.69175	1.07e-241	2.42e-240	-239.615
ENSG00000166106	ADAMTS15	-4.02925	4.15898	2.05e-241	4.64e-240	-239.333
ENSG00000137807	KIF23	-4.58164	5.21015	2.39e-241	5.41e-240	-239.267
ENSG00000147852	VLDLR	-3.52633	7.02219	3.17e-241	7.18e-240	-239.144
ENSG00000137449	CPEB2	3.8308	8.29639	4.86e-241	1.1e-239	-238.96
ENSG00000141837	CACNA1A	4.85536	4.3402	1.67e-240	3.77e-239	-238.424
ENSG00000010292	NCAPD2	-3.79045	6.88394	2.83e-240	6.37e-239	-238.196
ENSG00000168685	IL7R	4.10692	6.5358	2.87e-239	6.47e-238	-237.189
ENSG00000272512	AL645608.8	7.82341	2.20586	4.76e-238	1.07e-236	-235.971
ENSG00000130208	APOC1	4.66133	8.3767	4.96e-238	1.11e-236	-235.953
ENSG00000035499	DEPDC1B	-3.70494	4.74152	7.28e-238	1.63e-236	-235.788
ENSG00000214900	LINC01588	5.3639	2.64728	3e-237	6.72e-236	-235.173
ENSG00000082781	ITGB5	3.35051	6.18815	3.46e-237	7.73e-236	-235.112
ENSG00000124126	PREX1	-3.71152	5.72287	3.52e-237	7.85e-236	-235.105
ENSG00000171223	JUNB	4.26657	7.74786	6.24e-237	1.39e-235	-234.857
ENSG00000118946	PCDH17	6.64891	2.2556	2.27e-236	5.04e-235	-234.298
ENSG00000256043	CTSO	3.70603	5.90354	2.41e-236	5.36e-235	-234.271
ENSG00000136205	TNS3	3.73352	8.56571	4.32e-236	9.58e-235	-234.019
ENSG00000116668	SWT1	4.52449	3.73651	5.94e-236	1.32e-234	-233.881
ENSG00000213186	TRIM59	-3.75194	4.32548	1.12e-235	2.47e-234	-233.607
ENSG00000180549	FUT7	-5.8257	3.97099	1.84e-235	4.06e-234	-233.392
ENSG00000160932	LY6E	4.67837	8.52138	4.79e-235	1.06e-233	-232.976
ENSG00000132334	PTPRE	3.98588	7.40463	9.64e-235	2.12e-233	-232.673
ENSG00000204682	CASC10	-6.36833	3.18406	1.1e-234	2.42e-233	-232.617
ENSG00000183048	SLC25A10	-5.67012	4.37499	1.14e-234	2.51e-233	-232.601
ENSG00000167513	CDT1	-4.81774	5.38721	8.12e-234	1.78e-232	-231.75
ENSG00000090659	CD209	4.62227	4.75202	4.18e-233	9.15e-232	-231.039
ENSG00000185338	SOCS1	4.59967	4.4748	7.95e-233	1.74e-231	-230.76
ENSG00000163808	KIF15	-5.13461	4.93419	8.31e-233	1.82e-231	-230.741
ENSG00000132530	XAF1	4.6999	8.45015	1.2e-232	2.61e-231	-230.583
ENSG00000112029	FBXO5	-3.48408	5.55107	4.53e-232	9.87e-231	-230.006
ENSG00000133119	RFC3	-3.38454	5.25599	1.56e-231	3.39e-230	-229.47
ENSG00000272941	AC083862.2	6.84769	2.45278	1.68e-231	3.65e-230	-229.437
ENSG00000059758	CDK17	3.33667	6.05445	2.1e-231	4.55e-230	-229.342
ENSG00000180871	CXCR2	-7.75171	2.5682	2.35e-231	5.1e-230	-229.293
ENSG00000147650	LRP12	4.00356	6.51053	1.46e-230	3.16e-229	-228.5
ENSG00000204577	LILRB3	8.5145	1.93071	2.15e-230	4.65e-229	-228.332
ENSG00000167670	CHAF1A	-3.24182	5.94944	2.41e-230	5.2e-229	-228.284
ENSG00000196352	CD55	3.18609	6.28193	4.42e-230	9.53e-229	-228.021
ENSG00000050820	BCAR1	3.94021	5.00736	1e-229	2.15e-228	-227.667
ENSG00000135636	DYSF	5.0826	2.60188	1.55e-229	3.32e-228	-227.479
ENSG00000256262	USP30-AS1	7.8816	2.2667	1.66e-229	3.56e-228	-227.448
ENSG00000105514	RAB3D	-4.90881	3.52685	2.31e-229	4.94e-228	-227.306
ENSG00000165997	ARL5B	4.63916	7.78623	6.12e-229	1.31e-227	-226.883
ENSG00000115318	LOXL3	3.34864	4.37357	1.24e-228	2.65e-227	-226.577
ENSG00000117632	STMN1	-4.02373	8.17078	1.43e-228	3.05e-227	-226.515
ENSG00000206190	ATP10A	3.29527	6.06399	2.37e-228	5.05e-227	-226.296
ENSG00000272841	AL139393.2	3.9783	3.7159	3.44e-228	7.32e-227	-226.135
ENSG00000141401	IMPA2	-4.86531	3.52749	4.36e-228	9.28e-227	-226.033
ENSG00000115523	GNLY	5.71318	5.07538	7.01e-228	1.49e-226	-225.828
ENSG00000140876	NUDT7	-5.4304	3.34569	8.55e-228	1.81e-226	-225.742
ENSG00000198176	TFDP1	-3.23675	6.77997	9.8e-228	2.07e-226	-225.683
ENSG00000277117	FP565260.3	3.81314	3.69692	1.23e-227	2.6e-226	-225.585
ENSG00000197536	C5orf56	4.02858	4.0543	1.44e-227	3.05e-226	-225.516
ENSG00000128268	MGAT3	6.68891	2.15313	2.26e-227	4.76e-226	-225.322
ENSG00000162512	SDC3	3.56186	4.83157	4.95e-227	1.04e-225	-224.982
ENSG00000160957	RECQL4	-3.83894	6.21733	5.08e-227	1.07e-225	-224.971
ENSG00000174371	EXO1	-4.53365	4.66449	6.64e-227	1.4e-225	-224.855
ENSG00000196843	ARID5A	3.90722	6.7061	1.54e-226	3.23e-225	-224.491
ENSG00000148926	ADM	4.52735	3.84461	2.44e-226	5.12e-225	-224.291
ENSG00000197746	PSAP	3.39823	11.3136	3.66e-226	7.65e-225	-224.116
ENSG00000158517	NCF1	4.03853	6.9486	8.48e-226	1.77e-224	-223.752
ENSG00000127586	CHTF18	-3.2605	5.75198	1.59e-225	3.31e-224	-223.48
ENSG00000100368	CSF2RB	3.68008	6.37681	1.65e-225	3.43e-224	-223.464
ENSG00000161800	RACGAP1	-3.36417	5.01549	2.33e-225	4.84e-224	-223.315
ENSG00000243477	NAT6	-4.44338	3.75909	5.78e-225	1.2e-223	-222.92
ENSG00000088538	DOCK3	9.13459	1.80344	7.14e-225	1.48e-223	-222.829
ENSG00000166396	SERPINB7	12.3395	1.72534	7.9e-225	1.64e-223	-222.786
ENSG00000116985	BMP8B	-3.17122	8.68339	1.18e-224	2.44e-223	-222.613
ENSG00000100526	CDKN3	-4.03482	4.86922	3.06e-224	6.33e-223	-222.199
ENSG00000125845	BMP2	4.44526	3.98173	4.74e-224	9.78e-223	-222.01
ENSG00000146410	MTFR2	-3.44905	4.57344	1.03e-223	2.12e-222	-221.675
ENSG00000104267	CA2	-3.55509	8.18712	1.24e-223	2.55e-222	-221.593
ENSG00000159189	C1QC	9.91941	1.72498	2.13e-223	4.38e-222	-221.358
ENSG00000177706	FAM20C	3.64965	7.26904	3.2e-223	6.57e-222	-221.183
ENSG00000169439	SDC2	3.22484	9.12628	5.07e-223	1.04e-221	-220.983
ENSG00000162039	MEIOB	-3.59529	5.25358	9.07e-223	1.86e-221	-220.731
ENSG00000176928	GCNT4	10.2512	2.07128	1.43e-222	2.93e-221	-220.533
ENSG00000121152	NCAPH	-3.45838	5.404	1.74e-222	3.55e-221	-220.449
ENSG00000089685	BIRC5	-4.03784	6.25242	1.82e-222	3.71e-221	-220.431
ENSG00000109321	AREG	7.97376	1.87785	1.83e-222	3.73e-221	-220.428
ENSG00000166002	SMCO4	3.83139	5.93817	1.87e-222	3.8e-221	-220.42
ENSG00000052795	FNIP2	4.77619	6.88339	3.13e-222	6.37e-221	-220.196
ENSG00000146425	DYNLT1	3.66034	7.81718	3.27e-222	6.63e-221	-220.179
ENSG00000162897	FCAMR	6.00664	1.98822	3.47e-222	7.04e-221	-220.152
ENSG00000112941	PAPD7	3.18438	7.72199	3.63e-222	7.35e-221	-220.134
ENSG00000172731	LRRC20	-5.71694	2.76193	5.32e-222	1.08e-220	-219.968
ENSG00000134824	FADS2	-3.08981	7.84315	5.39e-222	1.09e-220	-219.963
ENSG00000198785	GRIN3A	6.77691	1.97745	7.72e-222	1.56e-220	-219.808
ENSG00000151725	CENPU	-3.38377	4.73059	9.57e-222	1.93e-220	-219.715
ENSG00000076382	SPAG5	-3.33601	5.96945	1.51e-221	3.03e-220	-219.519
ENSG00000197019	SERTAD1	4.30969	4.87793	1.84e-221	3.69e-220	-219.433
ENSG00000154920	EME1	-4.19795	3.7975	2.62e-221	5.25e-220	-219.28
ENSG00000182628	SKA2	-3.20703	5.3725	2.95e-221	5.91e-220	-219.228
ENSG00000108387	2020-09-04	6.36661	2.2483	6.27e-221	1.25e-219	-218.902
ENSG00000175591	P2RY2	-3.72081	5.68539	1.06e-220	2.11e-219	-218.675
ENSG00000259590	AC015660.2	8.56182	2.48269	1.43e-220	2.86e-219	-218.544
ENSG00000136305	CIDEB	-3.9576	3.59737	2.68e-220	5.35e-219	-218.271
ENSG00000205213	LGR4	-3.89299	4.97564	4.5e-220	8.96e-219	-218.048
ENSG00000154734	ADAMTS1	-3.79241	5.89522	6.51e-220	1.29e-218	-217.888
ENSG00000138180	CEP55	-4.17499	5.20669	7.49e-220	1.49e-218	-217.828
ENSG00000003402	CFLAR	3.93204	8.91601	1.65e-219	3.28e-218	-217.484
ENSG00000168404	MLKL	3.20698	5.97983	3.15e-219	6.25e-218	-217.204
ENSG00000140451	PIF1	-5.06785	3.39872	6.3e-219	1.25e-217	-216.904
ENSG00000130822	PNCK	-5.48145	4.15276	7.61e-219	1.5e-217	-216.823
ENSG00000164362	TERT	-7.95543	2.33602	1.04e-218	2.06e-217	-216.687
ENSG00000141506	PIK3R5	3.11777	7.35646	3.12e-218	6.15e-217	-216.211
ENSG00000107968	MAP3K8	3.27977	5.68975	3.67e-218	7.23e-217	-216.141
ENSG00000254087	LYN	3.14366	9.17893	6.89e-218	1.35e-216	-215.868
ENSG00000140853	NLRC5	3.16134	7.30445	7.76e-218	1.52e-216	-215.817
ENSG00000143546	S100A8	-4.75232	4.71111	7.91e-218	1.55e-216	-215.809
ENSG00000146192	FGD2	3.47264	4.58252	8.78e-218	1.72e-216	-215.764
ENSG00000172543	CTSW	4.27134	3.35766	1.07e-217	2.09e-216	-215.679
ENSG00000118242	MREG	3.34735	4.57434	1.2e-217	2.35e-216	-215.628
ENSG00000100422	CERK	-3.67497	4.45124	5.99e-217	1.17e-215	-214.932
ENSG00000157445	CACNA2D3	-9.26735	2.31238	7.26e-217	1.41e-215	-214.849
ENSG00000101307	SIRPB1	-4.11555	3.71381	8.72e-217	1.7e-215	-214.77
ENSG00000035862	TIMP2	3.05084	6.75623	1.19e-216	2.32e-215	-214.635
ENSG00000203812	HIST2H2AA3	5.85534	2.22591	1.3e-216	2.53e-215	-214.597
ENSG00000163644	PPM1K	3.19259	6.82444	1.74e-216	3.37e-215	-214.473
ENSG00000100600	LGMN	7.03733	2.12091	4.09e-216	7.93e-215	-214.101
ENSG00000267041	ZNF850	-5.01435	3.15078	6.13e-216	1.19e-214	-213.926
ENSG00000144355	DLX1	-3.6556	4.00435	6.96e-216	1.35e-214	-213.871
ENSG00000275385	CCL18	12.274	1.65667	1.32e-215	2.54e-214	-213.595
ENSG00000203685	STUM	5.48911	2.70174	1.93e-215	3.72e-214	-213.43
ENSG00000106665	CLIP2	3.53489	4.13611	2.65e-215	5.1e-214	-213.292
ENSG00000097046	CDC7	-3.43755	5.04426	3.24e-215	6.23e-214	-213.205
ENSG00000177721	ANXA2R	3.87943	4.42493	5.24e-215	1.01e-213	-212.997
ENSG00000141569	TRIM65	-3.441	4.74774	8.69e-215	1.67e-213	-212.778
ENSG00000166896	ATP23	-4.98273	3.53693	8.97e-215	1.72e-213	-212.765
ENSG00000147536	GINS4	-3.42083	5.3481	1.04e-214	1.99e-213	-212.702
ENSG00000205413	SAMD9	5.25116	8.34672	1.16e-214	2.23e-213	-212.652
ENSG00000181649	PHLDA2	4.20995	4.89853	3.24e-214	6.19e-213	-212.208
ENSG00000136816	TOR1B	3.16297	6.08609	5.78e-214	1.1e-212	-211.958
ENSG00000129173	E2F8	-5.48563	3.81189	9.02e-214	1.72e-212	-211.765
ENSG00000177374	HIC1	4.72597	2.68263	9.58e-214	1.82e-212	-211.739
ENSG00000156970	BUB1B	-5.39482	5.86323	2.43e-213	4.61e-212	-211.336
ENSG00000076248	UNG	-3.47235	4.94153	2.94e-213	5.58e-212	-211.253
ENSG00000179630	LACC1	4.0511	4.21143	5.16e-213	9.77e-212	-211.01
ENSG00000101447	FAM83D	-4.26232	3.57861	5.28e-213	1e-211	-211
ENSG00000123146	ADGRE5	3.11498	7.95066	1.32e-212	2.5e-211	-210.603
ENSG00000164691	TAGAP	3.09623	6.05307	1.34e-212	2.54e-211	-210.596
ENSG00000086062	B4GALT1	3.02793	8.12827	1.54e-212	2.91e-211	-210.536
ENSG00000132109	TRIM21	3.07027	6.82723	1.99e-212	3.75e-211	-210.426
ENSG00000136161	RCBTB2	3.17969	5.54835	2.22e-212	4.18e-211	-210.379
ENSG00000026025	VIM	3.40781	10.5085	2.99e-212	5.61e-211	-210.251
ENSG00000101003	GINS1	-3.32138	5.16109	3.35e-212	6.3e-211	-210.201
ENSG00000067066	SP100	3.15741	7.70231	4.33e-212	8.13e-211	-210.09
ENSG00000165915	SLC39A13	3.32524	5.9556	9.99e-212	1.87e-210	-209.728
ENSG00000224596	ZMIZ1-AS1	7.99053	1.57626	1.09e-211	2.03e-210	-209.692
ENSG00000116574	RHOU	3.14143	6.62593	1.41e-211	2.64e-210	-209.579
ENSG00000138678	GPAT3	3.61139	3.88429	1.52e-211	2.84e-210	-209.547
ENSG00000105376	ICAM5	9.28774	1.57987	2.07e-211	3.86e-210	-209.413
ENSG00000106366	SERPINE1	7.32549	1.58463	3.24e-211	6.03e-210	-209.22
ENSG00000087266	SH3BP2	3.07352	8.11493	3.92e-211	7.29e-210	-209.138
ENSG00000073737	DHRS9	-3.8221	6.98159	4.39e-211	8.16e-210	-209.088
ENSG00000225964	NRIR	6.17418	1.85401	6.27e-211	1.16e-209	-208.935
ENSG00000185480	PARPBP	-3.8538	4.04855	7.48e-211	1.39e-209	-208.858
ENSG00000072571	HMMR	-4.38036	5.85471	8.58e-211	1.59e-209	-208.799
ENSG00000142731	PLK4	-4.37567	4.96537	5.8e-210	1.07e-208	-207.969
ENSG00000151503	NCAPD3	-3.65181	6.85308	6.15e-210	1.14e-208	-207.945
ENSG00000140545	MFGE8	3.66384	4.14785	6.6e-210	1.22e-208	-207.915
ENSG00000279965	AL390755.1	9.75483	1.55322	7.74e-210	1.43e-208	-207.846
ENSG00000006451	RALA	3.07948	7.5753	9.05e-210	1.67e-208	-207.778
ENSG00000137757	CASP5	7.63358	1.66103	9.25e-210	1.7e-208	-207.77
ENSG00000124493	GRM4	8.61755	1.56968	1.14e-209	2.1e-208	-207.679
ENSG00000177791	MYOZ1	4.31419	4.53948	1.65e-209	3.02e-208	-207.52
ENSG00000186871	ERCC6L	-6.9989	2.59333	2.64e-209	4.84e-208	-207.315
ENSG00000119408	NEK6	3.28709	7.5722	3.95e-209	7.23e-208	-207.141
ENSG00000253320	AZIN1-AS1	4.17157	3.12597	7.58e-209	1.39e-207	-206.858
ENSG00000150938	CRIM1	3.86516	3.78597	1.27e-208	2.31e-207	-206.636
ENSG00000180758	GPR157	3.51217	4.19955	1.44e-208	2.63e-207	-206.579
ENSG00000127507	ADGRE2	3.49071	5.22121	2.71e-208	4.94e-207	-206.306
ENSG00000173894	CBX2	-4.8419	2.74003	2.93e-208	5.33e-207	-206.273
ENSG00000228727	SAPCD1	-5.5745	2.77614	5.53e-208	1e-206	-205.998
ENSG00000146243	IRAK1BP1	-4.27403	3.30137	8.21e-208	1.49e-206	-205.827
ENSG00000165379	LRFN5	8.60475	1.5567	9.4e-208	1.7e-206	-205.768
ENSG00000165914	TTC7B	3.09698	4.80607	1.36e-207	2.45e-206	-205.61
ENSG00000146281	PM20D2	-3.21995	5.41997	3.23e-207	5.84e-206	-205.233
ENSG00000171522	PTGER4	2.96848	8.80134	5.26e-207	9.5e-206	-205.022
ENSG00000115828	QPCT	3.94242	4.85297	8.78e-207	1.58e-205	-204.8
ENSG00000189223	PAX8-AS1	8.13038	1.72222	9.89e-207	1.78e-205	-204.749
ENSG00000043462	LCP2	3.31419	8.5449	4e-206	7.2e-205	-204.143
ENSG00000146263	MMS22L	-3.65404	5.123	8.13e-206	1.46e-204	-203.835
ENSG00000189013	KIR2DL4	7.19487	1.5567	1.47e-205	2.65e-204	-203.577
ENSG00000231131	LINC01468	4.33136	2.66927	1.61e-205	2.89e-204	-203.539
ENSG00000197903	HIST1H2BK	3.40398	4.11553	2.06e-205	3.69e-204	-203.433
ENSG00000145358	DDIT4L	4.48936	2.85387	3.04e-205	5.45e-204	-203.264
ENSG00000261888	AC144831.1	5.87309	1.91914	1.03e-204	1.84e-203	-202.736
ENSG00000135677	GNS	3.19272	8.56539	1.23e-204	2.2e-203	-202.657
ENSG00000119969	HELLS	-3.22369	4.9357	3.04e-204	5.42e-203	-202.266
ENSG00000011347	SYT7	7.11047	1.57222	3.24e-204	5.77e-203	-202.239
ENSG00000197249	SERPINA1	4.7544	2.48807	5.11e-204	9.1e-203	-202.041
ENSG00000204371	EHMT2	-2.98046	6.23171	8.04e-204	1.43e-202	-201.845
ENSG00000180828	BHLHE22	3.76919	3.61914	8.74e-204	1.55e-202	-201.809
ENSG00000176170	SPHK1	4.82918	5.93936	5.88e-203	1.04e-201	-200.982
ENSG00000011426	ANLN	-5.06843	6.08275	1.56e-202	2.77e-201	-200.558
ENSG00000171408	PDE7B	-5.3508	3.05242	2.24e-202	3.96e-201	-200.402
ENSG00000184922	FMNL1	2.99412	7.36797	2.52e-202	4.46e-201	-200.351
ENSG00000126215	XRCC3	-3.46349	4.80615	5.09e-202	8.99e-201	-200.046
ENSG00000169855	ROBO1	4.07679	5.69218	7.36e-202	1.3e-200	-199.887
ENSG00000051180	RAD51	-3.97512	4.53815	9.76e-202	1.72e-200	-199.765
ENSG00000121060	TRIM25	3.19325	9.46151	1.1e-201	1.93e-200	-199.715
ENSG00000121057	AKAP1	-3.41981	6.45072	4.28e-201	7.52e-200	-199.124
ENSG00000213390	ARHGAP19	-3.13168	5.36468	1.48e-200	2.6e-199	-198.586
ENSG00000150637	CD226	5.158	2.78468	6.23e-200	1.09e-198	-197.962
ENSG00000198246	SLC29A3	3.47235	3.56438	3.4e-199	5.95e-198	-197.225
ENSG00000178695	KCTD12	3.27927	6.92456	6.31e-199	1.1e-197	-196.957
ENSG00000213949	ITGA1	4.53165	3.64633	1.81e-198	3.16e-197	-196.5
ENSG00000228716	DHFR	-3.33416	6.62353	3.86e-198	6.74e-197	-196.171
ENSG00000133216	EPHB2	7.86245	1.44268	9.69e-198	1.69e-196	-195.772
ENSG00000129116	PALLD	4.74361	3.05665	1.4e-197	2.44e-196	-195.612
ENSG00000255152	MSH5-SAPCD1	-4.85026	2.70001	1.49e-197	2.59e-196	-195.586
ENSG00000167325	RRM1	-2.94179	6.85389	1.86e-197	3.23e-196	-195.491
ENSG00000153993	SEMA3D	4.57836	2.67887	2.06e-197	3.57e-196	-195.447
ENSG00000177910	SPATA31C2	-6.2016	2.09628	3.37e-197	5.85e-196	-195.233
ENSG00000145779	TNFAIP8	2.9445	8.68668	5.42e-197	9.39e-196	-195.027
ENSG00000186174	BCL9L	3.31182	4.58815	8.91e-197	1.54e-195	-194.812
ENSG00000180539	C9orf139	-4.4701	3.08525	1.11e-196	1.92e-195	-194.717
ENSG00000240065	PSMB9	4.23043	7.76837	1.58e-196	2.73e-195	-194.563
ENSG00000173762	CD7	9.61858	1.41042	1.7e-196	2.94e-195	-194.532
ENSG00000128805	ARHGAP22	7.55316	1.70298	4.6e-196	7.93e-195	-194.101
ENSG00000186792	HYAL3	-3.76276	5.07005	4.84e-196	8.34e-195	-194.079
ENSG00000271270	TMCC1-AS1	-4.8182	3.02583	9.52e-196	1.64e-194	-193.786
ENSG00000113296	THBS4	-5.33701	2.34607	1.3e-194	2.24e-193	-192.65
ENSG00000104783	KCNN4	3.52358	7.45127	1.33e-194	2.29e-193	-192.64
ENSG00000146112	PPP1R18	2.89678	6.93355	5.71e-194	9.79e-193	-192.009
ENSG00000069966	GNB5	-3.51601	3.82523	6.04e-194	1.03e-192	-191.986
ENSG00000117036	ETV3	3.39752	7.9961	1.04e-193	1.77e-192	-191.751
ENSG00000102554	KLF5	3.16135	4.74621	1.64e-193	2.8e-192	-191.553
ENSG00000147465	STAR	-6.24956	2.07811	2.15e-193	3.68e-192	-191.435
ENSG00000114346	ECT2	-3.45649	5.07021	2.24e-193	3.83e-192	-191.417
ENSG00000177409	SAMD9L	7.56885	9.38456	2.69e-193	4.58e-192	-191.339
ENSG00000134242	PTPN22	-4.39317	3.27995	1.01e-192	1.72e-191	-190.765
ENSG00000261971	MMP25-AS1	3.74238	5.31126	1.28e-192	2.17e-191	-190.663
ENSG00000164466	SFXN1	-2.99389	5.53795	1.42e-192	2.41e-191	-190.618
ENSG00000163823	CCR1	3.25735	7.41015	1.87e-192	3.18e-191	-190.498
ENSG00000170873	MTSS1	3.5013	4.96131	1.91e-192	3.23e-191	-190.491
ENSG00000223749	MIR503HG	4.03266	3.4457	2.3e-192	3.89e-191	-190.41
ENSG00000164048	ZNF589	-3.93573	3.13545	2.76e-192	4.66e-191	-190.332
ENSG00000152240	HAUS1	-3.34452	4.89671	3.34e-192	5.64e-191	-190.249
ENSG00000222009	BTBD19	3.79262	3.21486	7.24e-192	1.22e-190	-189.913
ENSG00000164176	EDIL3	6.43101	1.89341	9.66e-192	1.63e-190	-189.788
ENSG00000120337	TNFSF18	9.16767	1.456	1.01e-191	1.7e-190	-189.77
ENSG00000102760	RGCC	3.78083	6.31938	1.68e-191	2.83e-190	-189.548
ENSG00000186862	PDZD7	-3.00266	4.73295	2.28e-191	3.83e-190	-189.416
ENSG00000144827	ABHD10	-3.19694	4.38931	3.11e-191	5.22e-190	-189.282
ENSG00000136603	SKIL	2.98967	6.43151	3.96e-191	6.63e-190	-189.178
ENSG00000064932	SBNO2	2.95666	7.57582	6.96e-191	1.17e-189	-188.934
ENSG00000136147	PHF11	3.07223	6.21571	1.28e-190	2.15e-189	-188.668
ENSG00000003400	CASP10	2.89159	5.68585	1.34e-190	2.23e-189	-188.651
ENSG00000100918	REC8	3.33797	4.02285	1.97e-190	3.28e-189	-188.484
ENSG00000172578	KLHL6	3.8731	4.01499	5.08e-190	8.46e-189	-188.072
ENSG00000156398	SFXN2	-3.79425	3.47949	7.17e-190	1.19e-188	-187.923
ENSG00000001084	GCLC	3.03954	5.98342	1.08e-189	1.8e-188	-187.744
ENSG00000006118	TMEM132A	8.48143	1.4281	1.23e-189	2.04e-188	-187.691
ENSG00000119729	RHOQ	3.12823	7.14634	1.3e-189	2.16e-188	-187.665
ENSG00000123384	LRP1	5.85678	2.17825	1.54e-189	2.56e-188	-187.592
ENSG00000097033	SH3GLB1	2.89631	8.08141	2.55e-189	4.23e-188	-187.374
ENSG00000188042	ARL4C	3.05972	5.01704	3.39e-189	5.62e-188	-187.25
ENSG00000277462	ZNF670	-3.26097	4.53991	5.92e-189	9.78e-188	-187.01
ENSG00000125148	MT2A	4.17132	7.52115	6.05e-189	1e-187	-187
ENSG00000163219	ARHGAP25	3.06075	4.33264	7.62e-189	1.26e-187	-186.901
ENSG00000197646	PDCD1LG2	4.94103	2.49794	1.28e-188	2.12e-187	-186.674
ENSG00000164116	GUCY1A1	9.89902	1.70471	3.16e-188	5.21e-187	-186.283
ENSG00000127124	HIVEP3	4.68354	8.24559	3.83e-188	6.3e-187	-186.201
ENSG00000100297	MCM5	-2.9464	6.82962	5.34e-188	8.78e-187	-186.057
ENSG00000204248	COL11A2	3.47115	3.61144	6.85e-188	1.12e-186	-185.949
ENSG00000178685	PARP10	3.52363	7.69023	8.69e-188	1.43e-186	-185.846
ENSG00000118137	APOA1	4.9949	2.68127	1.13e-187	1.85e-186	-185.732
ENSG00000135838	NPL	2.99764	4.60099	4.19e-187	6.85e-186	-185.164
ENSG00000171951	SCG2	4.41913	2.23078	1.52e-186	2.49e-185	-184.604
ENSG00000197561	ELANE	-4.45176	8.49813	1.73e-186	2.83e-185	-184.549
ENSG00000013573	DDX11	-3.11704	5.96062	2.28e-186	3.72e-185	-184.43
ENSG00000285163	AC092723.5	-6.95961	1.9302	3.83e-186	6.24e-185	-184.205
ENSG00000061676	NCKAP1	4.47952	2.50515	6.59e-186	1.07e-184	-183.97
ENSG00000171320	ESCO2	-3.96146	4.05229	9.7e-186	1.58e-184	-183.802
ENSG00000228013	IL6R-AS1	3.79944	3.11363	3.17e-185	5.14e-184	-183.289
ENSG00000173706	HEG1	3.87281	6.79496	4.89e-185	7.94e-184	-183.1
ENSG00000146828	SLC12A9	-3.07091	4.72674	6.92e-185	1.12e-183	-182.95
ENSG00000050730	TNIP3	7.87388	1.26522	8.54e-185	1.38e-183	-182.859
ENSG00000119714	GPR68	3.40831	3.46524	2.21e-184	3.58e-183	-182.446
ENSG00000160791	CCR5	6.06763	2.24283	2.93e-184	4.74e-183	-182.324
ENSG00000163191	S100A11	3.4968	9.86857	2.96e-184	4.77e-183	-182.321
ENSG00000113263	ITK	11.92	1.28651	4.49e-184	7.25e-183	-182.14
ENSG00000123405	NFE2	-5.821	2.74911	6.22e-184	1e-182	-181.999
ENSG00000234311	AL451069.3	-5.83793	2.06715	8.53e-184	1.37e-182	-181.863
ENSG00000101412	E2F1	-4.30508	4.81544	1.07e-183	1.72e-182	-181.764
ENSG00000132383	RPA1	-2.8263	6.84472	1.3e-183	2.1e-182	-181.679
ENSG00000136156	ITM2B	3.08273	9.28457	1.47e-183	2.35e-182	-181.628
ENSG00000104888	SLC17A7	6.00772	1.5972	2.29e-183	3.66e-182	-181.436
ENSG00000137877	SPTBN5	5.03373	1.94312	2.51e-183	4.03e-182	-181.395
ENSG00000105011	ASF1B	-3.55512	5.34286	2.72e-183	4.34e-182	-181.362
ENSG00000197275	RAD54B	-4.41926	2.81682	3.3e-183	5.27e-182	-181.278
ENSG00000137267	TUBB2A	5.5048	1.86777	3.75e-183	5.98e-182	-181.223
ENSG00000163918	RFC4	-3.21345	5.11599	3.9e-183	6.22e-182	-181.206
ENSG00000162062	TEDC2	-5.7019	3.05898	4.7e-183	7.48e-182	-181.126
ENSG00000110079	MS4A4A	-6.87206	2.0603	4.77e-183	7.59e-182	-181.12
ENSG00000122643	NT5C3A	2.90898	6.73914	4.94e-183	7.86e-182	-181.105
ENSG00000058056	USP13	-3.64389	3.99076	8.81e-183	1.4e-181	-180.854
ENSG00000266094	RASSF5	2.85654	7.45614	9.58e-183	1.52e-181	-180.818
ENSG00000196917	HCAR1	10.3811	1.42167	1.37e-182	2.18e-181	-180.662
ENSG00000221890	NPTXR	5.15406	1.91134	1.52e-182	2.41e-181	-180.619
ENSG00000137642	SORL1	4.1846	3.17679	1.91e-182	3.02e-181	-180.52
ENSG00000216490	IFI30	8.69544	1.34363	1.96e-182	3.09e-181	-180.509
ENSG00000147647	DPYS	7.43696	1.3208	2.16e-182	3.41e-181	-180.467
ENSG00000171860	C3AR1	2.92247	5.16154	2.45e-182	3.87e-181	-180.412
ENSG00000153140	CETN3	-3.01388	4.56333	2.68e-182	4.23e-181	-180.374
ENSG00000188483	IER5L	3.68287	4.53265	3.43e-182	5.41e-181	-180.267
ENSG00000092758	COL9A3	-5.24811	2.56288	4.59e-182	7.22e-181	-180.141
ENSG00000204388	HSPA1B	3.30029	7.00071	6.92e-182	1.09e-180	-179.964
ENSG00000113356	POLR3G	-4.32157	2.99838	9.26e-182	1.45e-180	-179.838
ENSG00000129993	CBFA2T3	-3.26221	3.94575	1.26e-181	1.98e-180	-179.704
ENSG00000277969	AC006449.6	3.5889	3.38377	1.58e-181	2.47e-180	-179.606
ENSG00000143786	CNIH3	4.01016	3.23635	2.82e-181	4.42e-180	-179.355
ENSG00000051341	POLQ	-4.42962	5.15923	2.92e-181	4.57e-180	-179.34
ENSG00000100439	ABHD4	3.01535	4.13614	4.11e-181	6.42e-180	-179.192
ENSG00000185947	ZNF267	2.85753	6.64637	4.18e-181	6.52e-180	-179.186
ENSG00000138801	PAPSS1	2.92159	5.00303	4.24e-181	6.61e-180	-179.18
ENSG00000183019	MCEMP1	-4.06309	3.55674	4.39e-181	6.83e-180	-179.166
ENSG00000121621	KIF18A	-3.60963	3.66397	6e-181	9.34e-180	-179.03
ENSG00000165304	MELK	-2.88022	5.34834	7.41e-181	1.15e-179	-178.938
ENSG00000071539	TRIP13	-2.81467	5.62599	1.46e-180	2.27e-179	-178.644
ENSG00000186603	HPDL	-5.75962	2.28906	1.2e-179	1.86e-178	-177.731
ENSG00000180596	HIST1H2BC	4.3605	2.37152	1.76e-179	2.72e-178	-177.565
ENSG00000196182	STK40	2.75745	6.98966	2.04e-179	3.15e-178	-177.501
ENSG00000139220	PPFIA2	5.66832	1.77932	2.52e-179	3.9e-178	-177.409
ENSG00000168297	PXK	-3.16226	5.69745	5.08e-179	7.85e-178	-177.105
ENSG00000135436	FAM186B	7.69141	1.58703	7.57e-179	1.17e-177	-176.933
ENSG00000166965	RCCD1	-3.20686	4.80803	8.25e-179	1.27e-177	-176.896
ENSG00000275993	SIK1B	3.48616	3.33158	2.43e-178	3.74e-177	-176.427
ENSG00000137216	TMEM63B	2.8433	6.61684	3.84e-178	5.92e-177	-176.228
ENSG00000140479	PCSK6	3.0177	5.64957	6.72e-178	1.03e-176	-175.986
ENSG00000117724	CENPF	-5.13997	6.79393	8.89e-178	1.37e-176	-175.865
ENSG00000183814	LIN9	-3.31391	4.14502	1.03e-177	1.59e-176	-175.799
ENSG00000109787	KLF3	3.05105	6.25609	1.1e-177	1.69e-176	-175.772
ENSG00000149212	SESN3	-3.22302	5.36519	1.55e-177	2.38e-176	-175.623
ENSG00000251230	MIR3945HG	10.1912	1.22171	1.58e-177	2.41e-176	-175.618
ENSG00000069493	CLEC2D	3.38054	3.93357	1.92e-177	2.94e-176	-175.532
ENSG00000198901	PRC1	-4.02149	4.06105	2.93e-177	4.47e-176	-175.349
ENSG00000130303	BST2	3.78582	8.8529	3.68e-177	5.61e-176	-175.251
ENSG00000204856	FAM216A	-3.85845	4.01828	3.8e-177	5.79e-176	-175.237
ENSG00000085733	CTTN	3.22362	3.53727	4.49e-177	6.84e-176	-175.165
ENSG00000119681	LTBP2	4.96621	1.93289	4.56e-177	6.94e-176	-175.158
ENSG00000251136	AF117829.1	3.26191	4.42667	5.8e-177	8.82e-176	-175.054
ENSG00000168461	RAB31	2.75281	7.6	6.25e-177	9.49e-176	-175.023
ENSG00000165490	DDIAS	-3.91014	3.73404	8.37e-177	1.27e-175	-174.896
ENSG00000110031	LPXN	2.81492	4.64062	1.51e-176	2.28e-175	-174.642
ENSG00000153071	DAB2	3.539	5.92203	1.87e-176	2.83e-175	-174.548
ENSG00000152056	AP1S3	-2.91691	4.4395	2.52e-176	3.82e-175	-174.419
ENSG00000151491	EPS8	3.14993	5.71947	3.83e-176	5.78e-175	-174.238
ENSG00000143340	FAM163A	-5.43984	2.09973	4.3e-176	6.48e-175	-174.188
ENSG00000175792	RUVBL1	-2.93242	5.6483	5.28e-176	7.96e-175	-174.099
ENSG00000172216	CEBPB	3.56223	7.10611	5.66e-176	8.53e-175	-174.069
ENSG00000041982	TNC	8.87601	1.14999	7.29e-176	1.1e-174	-173.959
ENSG00000115738	ID2	3.16706	6.03279	9.94e-176	1.5e-174	-173.825
ENSG00000122359	ANXA11	2.97523	8.96063	1.15e-175	1.73e-174	-173.761
ENSG00000180628	PCGF5	3.18242	6.97914	1.19e-175	1.79e-174	-173.748
ENSG00000168016	TRANK1	4.0862	5.31429	2.1e-175	3.14e-174	-173.503
ENSG00000171855	IFNB1	9.58668	1.37567	3.54e-175	5.3e-174	-173.276
ENSG00000114698	PLSCR4	4.29609	3.45141	3.92e-175	5.86e-174	-173.232
ENSG00000108688	CCL7	11.9125	1.27759	5.23e-175	7.82e-174	-173.107
ENSG00000110013	SIAE	2.82931	5.31615	7.81e-175	1.17e-173	-172.933
ENSG00000109436	TBC1D9	4.76297	2.15687	8.29e-175	1.24e-173	-172.908
ENSG00000054793	ATP9A	3.72328	5.64117	1.93e-174	2.87e-173	-172.541
ENSG00000120594	PLXDC2	4.32872	5.84055	3.57e-174	5.32e-173	-172.274
ENSG00000198053	SIRPA	2.70187	6.88822	3.91e-174	5.82e-173	-172.235
ENSG00000243176	AC092944.1	4.0854	2.60727	4.16e-174	6.19e-173	-172.208
ENSG00000263513	FAM72C	-3.77934	3.00715	4.18e-174	6.21e-173	-172.207
ENSG00000028137	TNFRSF1B	2.73307	7.49436	1.05e-173	1.56e-172	-171.807
ENSG00000111602	TIMELESS	-2.93978	6.04794	1.41e-173	2.09e-172	-171.679
ENSG00000163162	RNF149	3.00126	5.84028	1.66e-173	2.46e-172	-171.609
ENSG00000187944	C2orf66	9.40792	1.19096	1.91e-173	2.82e-172	-171.55
ENSG00000241839	PLEKHO2	2.96339	6.93336	2.13e-173	3.14e-172	-171.503
ENSG00000157087	ATP2B2	6.57492	1.36545	3.62e-173	5.35e-172	-171.272
ENSG00000131747	TOP2A	-4.79791	7.93405	3.63e-173	5.36e-172	-171.271
ENSG00000111445	RFC5	-3.03083	4.94979	5.99e-173	8.83e-172	-171.054
ENSG00000139112	GABARAPL1	2.84148	5.148	8.75e-173	1.29e-171	-170.89
ENSG00000126091	ST3GAL3	-3.19877	5.56837	1.24e-172	1.83e-171	-170.738
ENSG00000197077	KIAA1671	7.82434	1.72655	2.54e-172	3.74e-171	-170.427
ENSG00000146416	AIG1	-2.98703	6.33423	2.72e-172	3.99e-171	-170.399
ENSG00000128271	ADORA2A	8.45945	1.09753	2.73e-172	4e-171	-170.398
ENSG00000196415	PRTN3	-4.39073	8.89229	3.37e-172	4.94e-171	-170.306
ENSG00000198963	RORB	6.5813	1.83644	3.47e-172	5.08e-171	-170.294
ENSG00000143079	CTTNBP2NL	3.64039	5.10093	4.01e-172	5.87e-171	-170.232
ENSG00000111247	RAD51AP1	-3.11042	4.80062	5.6e-172	8.18e-171	-170.087
ENSG00000151694	ADAM17	3.16958	7.80502	1.9e-171	2.77e-170	-169.557
ENSG00000162073	PAQR4	-3.38053	4.33495	2.36e-171	3.44e-170	-169.463
ENSG00000177602	HASPIN	-3.90085	3.27882	3.19e-171	4.65e-170	-169.333
ENSG00000198814	GK	3.06269	7.33574	4.78e-171	6.96e-170	-169.157
ENSG00000067191	CACNB1	-4.56672	2.42032	2.01e-170	2.93e-169	-168.533
ENSG00000132514	CLEC10A	5.45653	1.86998	2.41e-170	3.5e-169	-168.456
ENSG00000130202	NECTIN2	3.02838	7.70158	2.71e-170	3.94e-169	-168.405
ENSG00000120910	PPP3CC	2.87844	5.61005	3.19e-170	4.64e-169	-168.334
ENSG00000112033	PPARD	2.76017	7.92796	3.76e-170	5.46e-169	-168.263
ENSG00000111266	DUSP16	3.08992	5.60231	4.31e-170	6.24e-169	-168.205
ENSG00000177732	SOX12	-3.66642	3.19201	5.75e-170	8.32e-169	-168.08
ENSG00000267365	KCNJ2-AS1	5.41796	1.86117	1.31e-169	1.9e-168	-167.722
ENSG00000105173	CCNE1	-3.47503	3.65191	1.4e-169	2.02e-168	-167.694
ENSG00000183347	GBP6	10.2546	1.28947	1.79e-169	2.58e-168	-167.588
ENSG00000225101	OR52K3P	6.02009	1.3117	2.18e-169	3.15e-168	-167.502
ENSG00000100162	CENPM	-4.48487	3.92488	2.68e-169	3.86e-168	-167.414
ENSG00000160013	PTGIR	4.495	2.00697	5.66e-169	8.15e-168	-167.089
ENSG00000137275	RIPK1	2.86839	6.43482	6.11e-169	8.79e-168	-167.056
ENSG00000128944	KNSTRN	-2.80338	4.76422	6.7e-169	9.62e-168	-167.017
ENSG00000137200	CMTR1	2.77221	8.01635	7.18e-169	1.03e-167	-166.987
ENSG00000034677	RNF19A	3.66047	8.87656	1.1e-168	1.58e-167	-166.8
ENSG00000104147	OIP5	-4.78101	3.17798	2.12e-168	3.04e-167	-166.518
ENSG00000158402	CDC25C	-4.20341	2.9266	2.65e-168	3.79e-167	-166.421
ENSG00000136404	TM6SF1	4.23141	2.91037	3.21e-168	4.59e-167	-166.338
ENSG00000113749	HRH2	-3.85602	3.47893	7.5e-168	1.07e-166	-165.97
ENSG00000164430	CGAS	2.69037	7.37259	9.5e-168	1.36e-166	-165.868
ENSG00000165801	ARHGEF40	2.80186	4.54317	1.03e-167	1.47e-166	-165.833
ENSG00000100226	GTPBP1	2.79008	7.2089	1.08e-167	1.54e-166	-165.811
ENSG00000168610	STAT3	2.77109	8.80663	1.25e-167	1.78e-166	-165.749
ENSG00000231528	FAM225A	4.58183	2.3351	2.14e-167	3.05e-166	-165.516
ENSG00000163694	RBM47	3.00889	5.33501	2.38e-167	3.38e-166	-165.471
ENSG00000005249	PRKAR2B	-4.51322	3.0718	2.52e-167	3.58e-166	-165.446
ENSG00000111012	CYP27B1	3.47999	2.94915	2.73e-167	3.87e-166	-165.412
ENSG00000123728	RAP2C	2.6159	6.91928	2.77e-167	3.92e-166	-165.407
ENSG00000198331	HYLS1	-3.22169	4.0607	3.55e-167	5.03e-166	-165.299
ENSG00000130584	ZBTB46	2.92802	4.25866	3.58e-167	5.07e-166	-165.295
ENSG00000226380	AC016831.1	4.95894	1.84684	4.07e-167	5.76e-166	-165.24
ENSG00000122966	CIT	-5.60693	4.90895	5.09e-167	7.19e-166	-165.143
ENSG00000175063	UBE2C	-4.20879	4.28839	5.33e-167	7.52e-166	-165.124
ENSG00000185070	FLRT2	4.27507	2.98604	5.51e-167	7.77e-166	-165.109
ENSG00000213160	KLHL23	-4.18624	3.1168	8.86e-167	1.25e-165	-164.904
ENSG00000164509	IL31RA	3.7416	4.44877	1.43e-166	2.02e-165	-164.696
ENSG00000148660	CAMK2G	-3.40472	3.56053	1.51e-166	2.12e-165	-164.673
ENSG00000133302	SLF1	-3.39683	3.95864	1.7e-166	2.39e-165	-164.621
ENSG00000137094	DNAJB5	3.55926	3.25295	1.71e-166	2.4e-165	-164.62
ENSG00000140263	SORD	-2.81324	4.67509	2.54e-166	3.56e-165	-164.448
ENSG00000141480	ARRB2	2.97282	5.67472	2.56e-166	3.58e-165	-164.446
ENSG00000260941	LINC00622	7.88242	1.05596	2.77e-166	3.88e-165	-164.411
ENSG00000107566	ERLIN1	-2.78081	6.57317	2.94e-166	4.11e-165	-164.386
ENSG00000126464	PRR12	-3.1408	4.32376	3.74e-166	5.22e-165	-164.282
ENSG00000164099	PRSS12	-3.60727	6.34591	6.55e-166	9.15e-165	-164.039
ENSG00000116990	MYCL	-2.96265	4.27258	8.37e-166	1.17e-164	-163.933
ENSG00000154589	LY96	6.43196	1.29216	8.94e-166	1.25e-164	-163.904
ENSG00000176845	METRNL	3.79435	5.76714	1.24e-165	1.73e-164	-163.761
ENSG00000120162	MOB3B	4.01163	2.21121	2.04e-165	2.84e-164	-163.546
ENSG00000023330	ALAS1	2.60934	9.09737	2.23e-165	3.1e-164	-163.509
ENSG00000188026	RILPL1	7.14161	1.01382	3.25e-165	4.51e-164	-163.346
ENSG00000164070	HSPA4L	-3.4074	4.63966	3.42e-165	4.74e-164	-163.324
ENSG00000281103	TRG-AS1	-5.74573	2.02587	4.67e-165	6.47e-164	-163.189
ENSG00000159055	MIS18A	-3.44443	4.016	4.87e-165	6.74e-164	-163.171
ENSG00000168010	ATG16L2	-2.81342	5.03995	5.4e-165	7.47e-164	-163.127
ENSG00000155265	GOLGA7B	6.13795	1.1958	5.83e-165	8.07e-164	-163.093
ENSG00000138760	SCARB2	3.15335	7.55421	6.74e-165	9.31e-164	-163.031
ENSG00000090382	LYZ	-2.77573	8.97622	7.08e-165	9.78e-164	-163.01
ENSG00000071246	VASH1	2.82013	5.43004	7.38e-165	1.02e-163	-162.992
ENSG00000125733	TRIP10	2.75311	6.14231	1.39e-164	1.92e-163	-162.717
ENSG00000222041	CYTOR	3.58722	6.98356	2.14e-164	2.95e-163	-162.53
ENSG00000111490	TBC1D30	-3.969	2.76425	3.14e-164	4.32e-163	-162.364
ENSG00000019991	HGF	4.14383	2.75368	3.25e-164	4.47e-163	-162.35
ENSG00000137747	TMPRSS13	5.77718	1.48954	4.16e-164	5.71e-163	-162.243
ENSG00000178719	GRINA	3.19748	7.87496	6.75e-164	9.25e-163	-162.034
ENSG00000160233	LRRC3	2.86208	4.59668	8.95e-164	1.23e-162	-161.911
ENSG00000164951	PDP1	2.81194	6.11775	1.15e-163	1.57e-162	-161.803
ENSG00000105928	GSDME	4.41056	2.32777	4.51e-163	6.17e-162	-161.21
ENSG00000155090	KLF10	2.66334	5.61642	5.32e-163	7.28e-162	-161.138
ENSG00000164929	BAALC	5.79654	1.58749	7.87e-163	1.07e-161	-160.969
ENSG00000219607	PPP1R3G	-3.06644	4.24582	1.19e-162	1.62e-161	-160.791
ENSG00000147100	SLC16A2	4.63812	2.34621	1.7e-162	2.32e-161	-160.634
ENSG00000101187	SLCO4A1	2.67757	4.97869	1.72e-162	2.34e-161	-160.631
ENSG00000047230	CTPS2	-3.32132	3.58849	2.2e-162	3e-161	-160.523
ENSG00000211455	STK38L	3.21078	7.49446	3.28e-162	4.47e-161	-160.35
ENSG00000187796	CARD9	-2.80546	5.34823	5.11e-162	6.94e-161	-160.159
ENSG00000151611	MMAA	2.74586	4.36542	5.44e-162	7.39e-161	-160.132
ENSG00000166710	B2M	3.08367	12.138	8.47e-162	1.15e-160	-159.94
ENSG00000136560	TANK	2.58157	7.17437	1.22e-161	1.65e-160	-159.783
ENSG00000223855	AC147651.1	4.06751	2.21919	1.28e-161	1.74e-160	-159.761
ENSG00000051382	PIK3CB	-3.01848	6.37457	1.52e-161	2.06e-160	-159.686
ENSG00000168961	LGALS9	3.01305	8.71109	2.86e-161	3.86e-160	-159.413
ENSG00000082074	FYB1	4.49141	7.52643	2.95e-161	3.98e-160	-159.4
ENSG00000275023	MLLT6	2.75588	8.26582	4.3e-161	5.81e-160	-159.236
ENSG00000171115	GIMAP8	5.38185	1.38765	8.48e-161	1.14e-159	-158.942
ENSG00000107249	GLIS3	6.04914	1.22866	8.67e-161	1.17e-159	-158.932
ENSG00000040275	SPDL1	-2.83807	5.53886	1.24e-160	1.67e-159	-158.776
ENSG00000177575	CD163	6.32898	1.02948	1.43e-160	1.93e-159	-158.715
ENSG00000107263	RAPGEF1	2.97357	8.06705	1.47e-160	1.97e-159	-158.705
ENSG00000119138	KLF9	2.86839	5.9079	1.49e-160	1.99e-159	-158.7
ENSG00000175445	LPL	2.90679	7.23616	1.75e-160	2.35e-159	-158.628
ENSG00000143322	ABL2	3.64235	6.41952	1.77e-160	2.37e-159	-158.625
ENSG00000226950	DANCR	-3.50075	4.63433	1.78e-160	2.38e-159	-158.623
ENSG00000157483	MYO1E	3.5132	7.79917	2.37e-160	3.17e-159	-158.498
ENSG00000105875	WDR91	-2.76925	4.71039	1.02e-159	1.36e-158	-157.866
ENSG00000269720	CCDC194	6.53991	0.980293	1.34e-159	1.79e-158	-157.746
ENSG00000221829	FANCG	-2.86619	4.55891	1.47e-159	1.97e-158	-157.706
ENSG00000111885	MAN1A1	3.10498	6.93618	2.58e-159	3.44e-158	-157.463
ENSG00000124216	SNAI1	3.63282	3.41618	2.95e-159	3.93e-158	-157.406
ENSG00000197299	BLM	-4.09452	5.07703	3.13e-159	4.17e-158	-157.38
ENSG00000144554	FANCD2	-2.75527	5.73048	3.66e-159	4.86e-158	-157.313
ENSG00000077684	JADE1	-2.8608	4.64669	3.93e-159	5.22e-158	-157.282
ENSG00000134243	SORT1	3.01207	4.28962	4.91e-159	6.52e-158	-157.186
ENSG00000143384	MCL1	2.61913	10.7747	4.95e-159	6.57e-158	-157.183
ENSG00000129810	SGO1	-3.2915	3.50619	5.22e-159	6.92e-158	-157.16
ENSG00000145428	RNF175	-4.77771	2.22776	6.12e-159	8.11e-158	-157.091
ENSG00000059728	MXD1	2.94322	5.43778	6.48e-159	8.57e-158	-157.067
ENSG00000163006	CCDC138	-3.69121	2.9077	6.72e-159	8.88e-158	-157.052
ENSG00000119900	OGFRL1	2.71778	9.10891	9.83e-159	1.3e-157	-156.887
ENSG00000168792	ABHD15	-3.23817	3.47592	9.89e-159	1.31e-157	-156.884
ENSG00000172965	MIR4435-2HG	2.68659	6.45604	1.43e-158	1.89e-157	-156.724
ENSG00000099860	GADD45B	3.00495	6.43427	1.67e-158	2.2e-157	-156.657
ENSG00000058335	RASGRF1	6.60308	0.944466	1.98e-158	2.61e-157	-156.584
ENSG00000231721	LINC-PINT	4.18408	1.981	2.49e-158	3.28e-157	-156.484
ENSG00000130270	ATP8B3	-3.02705	3.73653	4.6e-158	6.05e-157	-156.218
ENSG00000167900	TK1	-3.9116	5.90014	7.78e-158	1.02e-156	-155.99
ENSG00000171291	ZNF439	-4.27425	2.4214	9.88e-158	1.3e-156	-155.887
ENSG00000164985	PSIP1	-2.93339	6.14453	1.25e-157	1.64e-156	-155.785
ENSG00000152804	HHEX	-3.91676	2.97465	1.6e-157	2.1e-156	-155.677
ENSG00000172403	SYNPO2	-3.74634	6.60378	1.86e-157	2.43e-156	-155.614
ENSG00000282851	BISPR	3.1522	3.51363	2.12e-157	2.77e-156	-155.558
ENSG00000012822	CALCOCO1	3.12903	5.86604	2.43e-157	3.18e-156	-155.498
ENSG00000078804	TP53INP2	2.74497	3.98919	3.94e-157	5.14e-156	-155.289
ENSG00000181274	FRAT2	-2.92847	4.60354	5.35e-157	6.99e-156	-155.156
ENSG00000117758	STX12	2.53785	6.31728	1.03e-156	1.35e-155	-154.871
ENSG00000198554	WDHD1	-3.45206	5.10024	2.09e-156	2.72e-155	-154.566
ENSG00000102098	SCML2	-4.43859	2.83175	3.15e-156	4.1e-155	-154.387
ENSG00000012048	BRCA1	-3.83872	6.01442	4.33e-156	5.63e-155	-154.249
ENSG00000284882	AL359762.1	3.70769	3.32758	5.16e-156	6.71e-155	-154.173
ENSG00000137819	PAQR5	4.07825	2.21398	6.21e-156	8.06e-155	-154.093
ENSG00000175505	CLCF1	4.68463	1.68285	6.29e-156	8.16e-155	-154.088
ENSG00000168890	TMEM150A	3.22488	3.23006	8.76e-156	1.14e-154	-153.945
ENSG00000123473	STIL	-3.0916	5.44724	1.2e-155	1.56e-154	-153.808
ENSG00000184445	KNTC1	-3.79055	5.69746	1.36e-155	1.76e-154	-153.754
ENSG00000188897	AC099489.1	7.50256	1.06978	2.08e-155	2.69e-154	-153.57
ENSG00000182676	PPP1R27	-4.35668	7.23337	2.36e-155	3.05e-154	-153.515
ENSG00000196230	TUBB	-2.48115	9.5955	7e-155	9.04e-154	-153.044
ENSG00000116741	RGS2	2.96663	5.59901	8.27e-155	1.07e-153	-152.972
ENSG00000114270	COL7A1	3.04309	3.35208	1.2e-154	1.54e-153	-152.812
ENSG00000151327	FAM177A1	2.57857	5.55839	1.35e-154	1.74e-153	-152.76
ENSG00000090447	TFAP4	-3.98007	2.92054	1.54e-154	1.98e-153	-152.704
ENSG00000102575	ACP5	8.66589	1.31114	1.66e-154	2.14e-153	-152.67
ENSG00000116044	NFE2L2	2.53533	7.95124	3.44e-154	4.42e-153	-152.355
ENSG00000169105	CHST14	-3.66663	3.18571	5.34e-154	6.86e-153	-152.164
ENSG00000085831	TTC39A	5.62248	1.20141	6.56e-154	8.42e-153	-152.075
ENSG00000143179	UCK2	-2.58881	6.19243	7.76e-154	9.94e-153	-152.003
ENSG00000165716	FAM69B	-4.85112	2.21077	8.48e-154	1.09e-152	-151.964
ENSG00000117245	KIF17	-2.61165	5.80545	9.6e-154	1.23e-152	-151.911
ENSG00000264230	ANXA8L1	-5.86966	1.65941	9.74e-154	1.25e-152	-151.905
ENSG00000173641	HSPB7	2.74017	5.00258	9.95e-154	1.27e-152	-151.896
ENSG00000130299	GTPBP3	-3.29824	3.43945	1.1e-153	1.4e-152	-151.853
ENSG00000137812	KNL1	-3.7233	5.49986	1.16e-153	1.48e-152	-151.83
ENSG00000185291	IL3RA	3.28632	5.81675	1.37e-153	1.74e-152	-151.759
ENSG00000102921	N4BP1	2.96749	6.45494	1.89e-153	2.4e-152	-151.619
ENSG00000134291	TMEM106C	-3.38428	4.69506	2.28e-153	2.9e-152	-151.537
ENSG00000083123	BCKDHB	-2.76833	4.14928	2.29e-153	2.92e-152	-151.535
ENSG00000117600	PLPPR4	6.13798	1.26056	2.46e-153	3.13e-152	-151.505
ENSG00000146918	NCAPG2	-3.44318	6.44307	4.07e-153	5.16e-152	-151.287
ENSG00000181381	DDX60L	3.21434	8.94055	5.02e-153	6.37e-152	-151.196
ENSG00000049323	LTBP1	4.03138	2.26726	5.78e-153	7.33e-152	-151.135
ENSG00000153234	NR4A2	3.17529	3.26856	8.11e-153	1.03e-151	-150.989
ENSG00000145777	TSLP	2.98289	3.78423	9.61e-153	1.22e-151	-150.915
ENSG00000028116	VRK2	2.86482	6.82143	1.94e-152	2.46e-151	-150.61
ENSG00000127564	PKMYT1	-4.07582	4.69505	2.1e-152	2.66e-151	-150.576
ENSG00000112561	TFEB	3.87687	6.18854	2.18e-152	2.76e-151	-150.56
ENSG00000231535	LINC00278	3.98373	2.25014	4.01e-152	5.06e-151	-150.296
ENSG00000095397	WHRN	6.94475	0.948218	5e-152	6.3e-151	-150.201
ENSG00000267060	PTGES3L	-3.49422	3.59982	5.13e-152	6.46e-151	-150.19
ENSG00000256269	HMBS	-3.67563	4.61584	5.18e-152	6.51e-151	-150.186
ENSG00000186205	2020-03-01	-3.58685	3.40754	5.43e-152	6.82e-151	-150.166
ENSG00000197324	LRP10	2.55179	7.53886	7.38e-152	9.27e-151	-150.033
ENSG00000161091	MFSD12	3.47066	7.84067	8.17e-152	1.02e-150	-149.989
ENSG00000004777	ARHGAP33	-3.42001	3.12822	1.05e-151	1.32e-150	-149.879
ENSG00000013364	MVP	2.71333	6.94695	1.78e-151	2.23e-150	-149.651
ENSG00000172000	ZNF556	-3.62785	2.75176	4.69e-151	5.88e-150	-149.231
ENSG00000140350	ANP32A	-2.61639	7.61267	5.58e-151	6.99e-150	-149.156
ENSG00000029153	ARNTL2	2.58869	6.94393	6.97e-151	8.71e-150	-149.06
ENSG00000101160	CTSZ	2.80085	8.7158	1.25e-150	1.56e-149	-148.807
ENSG00000107140	TESK1	2.55582	4.51806	2.01e-150	2.52e-149	-148.599
ENSG00000148680	HTR7	3.02345	4.1661	2.06e-150	2.57e-149	-148.589
ENSG00000175592	FOSL1	2.69354	4.58729	2.17e-150	2.7e-149	-148.569
ENSG00000235823	OLMALINC	-3.66124	3.20107	2.42e-150	3.02e-149	-148.52
ENSG00000156345	CDK20	-2.63144	4.69811	4.16e-150	5.18e-149	-148.286
ENSG00000132646	PCNA	-3.7188	6.16087	5.08e-150	6.32e-149	-148.199
ENSG00000085117	CD82	2.73173	6.76292	5.13e-150	6.37e-149	-148.196
ENSG00000106089	STX1A	3.43477	2.50808	6.44e-150	7.99e-149	-148.097
ENSG00000253276	CCDC71L	2.90218	3.50868	6.9e-150	8.55e-149	-148.068
ENSG00000133687	TMTC1	3.01886	6.59754	7.87e-150	9.75e-149	-148.011
ENSG00000198355	PIM3	3.06662	7.96616	8.3e-150	1.03e-148	-147.988
ENSG00000176046	NUPR1	3.27377	3.8524	8.43e-150	1.04e-148	-147.982
ENSG00000143401	ANP32E	-2.90808	8.42098	1.26e-149	1.56e-148	-147.808
ENSG00000100311	PDGFB	8.02184	0.944881	1.3e-149	1.61e-148	-147.793
ENSG00000055332	EIF2AK2	3.96512	8.34762	2.17e-149	2.68e-148	-147.571
ENSG00000132256	TRIM5	2.88243	5.30402	6.95e-149	8.57e-148	-147.067
ENSG00000070731	ST6GALNAC2	3.79764	2.34103	7.49e-149	9.24e-148	-147.034
ENSG00000186918	ZNF395	-2.9285	4.24532	8.25e-149	1.02e-147	-146.993
ENSG00000101224	CDC25B	-2.8683	3.77707	1.41e-148	1.74e-147	-146.76
ENSG00000106031	HOXA13	-3.24795	3.72788	1.97e-148	2.42e-147	-146.617
ENSG00000246363	LINC02458	7.53098	0.908971	3.42e-148	4.21e-147	-146.376
ENSG00000070614	NDST1	2.86058	4.42509	4.22e-148	5.18e-147	-146.286
ENSG00000111181	SLC6A12	4.88569	1.83185	5.58e-148	6.85e-147	-146.164
ENSG00000176974	SHMT1	-2.6912	4.51436	5.71e-148	7e-147	-146.155
ENSG00000184574	LPAR5	-3.294	2.99442	6.32e-148	7.74e-147	-146.111
ENSG00000145284	SCD5	-4.91511	1.80551	1.08e-147	1.32e-146	-145.88
ENSG00000058804	NDC1	-2.67959	6.62297	1.19e-147	1.46e-146	-145.837
ENSG00000196411	EPHB4	-4.47313	2.00594	1.29e-147	1.57e-146	-145.804
ENSG00000084774	CAD	-2.62819	6.18442	1.46e-147	1.79e-146	-145.747
ENSG00000246695	RASSF8-AS1	3.58807	2.92029	1.49e-147	1.81e-146	-145.742
ENSG00000042980	ADAM28	5.82727	1.91011	2.13e-147	2.6e-146	-145.585
ENSG00000196730	DAPK1	3.13541	3.65791	3.98e-147	4.85e-146	-145.314
ENSG00000168036	CTNNB1	2.40958	9.77789	4.19e-147	5.1e-146	-145.293
ENSG00000165178	NCF1C	3.17233	5.65616	4.65e-147	5.66e-146	-145.248
ENSG00000138035	PNPT1	2.53295	7.96744	7.88e-147	9.57e-146	-145.019
ENSG00000090376	IRAK3	-3.54383	6.18702	8.02e-147	9.74e-146	-145.012
ENSG00000067113	PLPP1	5.28147	1.24962	1.1e-146	1.34e-145	-144.873
ENSG00000109084	TMEM97	-2.67754	4.28683	1.39e-146	1.69e-145	-144.773
ENSG00000176834	VSIG10	-3.54685	3.19848	1.58e-146	1.91e-145	-144.718
ENSG00000168268	NT5DC2	-3.60559	3.69628	2.24e-146	2.71e-145	-144.567
ENSG00000131351	HAUS8	-3.08096	3.53511	2.47e-146	2.98e-145	-144.525
ENSG00000102265	TIMP1	3.90636	8.18061	2.68e-146	3.24e-145	-144.49
ENSG00000174804	FZD4	3.78611	2.40358	2.82e-146	3.41e-145	-144.467
ENSG00000145901	TNIP1	2.447	8.19767	6.32e-146	7.63e-145	-144.118
ENSG00000161011	SQSTM1	2.77979	8.263	8.18e-146	9.86e-145	-144.006
ENSG00000130675	MNX1	-4.80508	1.8723	8.25e-146	9.94e-145	-144.003
ENSG00000080839	RBL1	-3.67341	5.00514	9.23e-146	1.11e-144	-143.954
ENSG00000258727	AL135999.1	2.57824	5.33173	1.08e-145	1.3e-144	-143.886
ENSG00000040531	CTNS	2.5872	5.02633	1.29e-145	1.55e-144	-143.81
ENSG00000117298	ECE1	2.47864	5.51015	1.51e-145	1.82e-144	-143.741
ENSG00000140941	MAP1LC3B	2.80961	7.29	2.17e-145	2.61e-144	-143.584
ENSG00000188290	HES4	5.1597	4.57904	2.21e-145	2.65e-144	-143.577
ENSG00000175538	KCNE3	-2.70036	4.1067	2.52e-145	3.03e-144	-143.519
ENSG00000197472	ZNF695	-3.63981	2.9424	2.81e-145	3.37e-144	-143.472
ENSG00000063660	GPC1	2.68127	4.0774	3.29e-145	3.94e-144	-143.404
ENSG00000087338	GMCL1	-2.9333	5.17912	4.79e-145	5.73e-144	-143.242
ENSG00000162511	LAPTM5	2.5053	10.0192	6e-145	7.17e-144	-143.145
ENSG00000137033	IL33	6.64627	0.764757	6.14e-145	7.33e-144	-143.135
ENSG00000166311	SMPD1	3.18358	4.85321	7.71e-145	9.2e-144	-143.036
ENSG00000267534	S1PR2	3.33368	3.60843	8.12e-145	9.69e-144	-143.014
ENSG00000183742	MACC1	8.46978	0.725119	8.81e-145	1.05e-143	-142.979
ENSG00000274021	AC024909.2	4.61873	1.4942	1e-144	1.19e-143	-142.924
ENSG00000140749	IGSF6	2.68022	4.41752	1.17e-144	1.39e-143	-142.856
ENSG00000213853	EMP2	3.58416	2.29308	1.99e-144	2.36e-143	-142.627
ENSG00000177989	ODF3B	3.74113	3.7409	2.11e-144	2.51e-143	-142.601
ENSG00000244482	LILRA6	11.522	0.867875	3.22e-144	3.82e-143	-142.418
ENSG00000171992	SYNPO	3.86171	1.96277	3.42e-144	4.06e-143	-142.392
ENSG00000148429	USP6NL	3.38936	5.2155	4.46e-144	5.28e-143	-142.277
ENSG00000236915	AL356270.1	7.68321	1.06672	4.84e-144	5.73e-143	-142.242
ENSG00000124491	F13A1	-11.9941	1.56521	5.85e-144	6.93e-143	-142.159
ENSG00000144476	ACKR3	7.61153	0.772445	6.06e-144	7.16e-143	-142.145
ENSG00000140284	SLC27A2	-3.27955	3.3894	6.19e-144	7.32e-143	-142.136
ENSG00000171763	SPATA5L1	2.51865	5.70385	7.63e-144	9.01e-143	-142.045
ENSG00000197043	ANXA6	-2.78754	5.31923	8.49e-144	1e-142	-141.999
ENSG00000143013	LMO4	2.44716	8.10866	1.09e-143	1.28e-142	-141.891
ENSG00000172175	MALT1	2.94873	6.13813	1.14e-143	1.35e-142	-141.871
ENSG00000110063	DCPS	-3.04459	5.06797	1.27e-143	1.49e-142	-141.826
ENSG00000221968	FADS3	3.05729	4.62985	1.27e-143	1.49e-142	-141.825
ENSG00000253522	MIR3142HG	9.81441	0.827732	1.3e-143	1.53e-142	-141.816
ENSG00000077152	UBE2T	-4.19444	4.62385	1.81e-143	2.13e-142	-141.672
ENSG00000127423	AUNIP	-4.25759	2.39192	2.12e-143	2.49e-142	-141.603
ENSG00000205856	C22orf42	8.15587	0.778709	2.37e-143	2.78e-142	-141.556
ENSG00000154122	ANKH	2.6257	3.67526	5.86e-143	6.87e-142	-141.163
ENSG00000100644	HIF1A	3.07483	8.37688	9.69e-143	1.14e-141	-140.945
ENSG00000174238	PITPNA	2.40395	7.16088	1.76e-142	2.06e-141	-140.686
ENSG00000155363	MOV10	2.45414	7.63067	1.79e-142	2.09e-141	-140.68
ENSG00000165338	HECTD2	3.13442	3.95836	2.92e-142	3.41e-141	-140.468
ENSG00000140450	ARRDC4	2.93248	3.58137	3.15e-142	3.68e-141	-140.434
ENSG00000253177	AC104211.2	-4.24015	2.22794	3.32e-142	3.88e-141	-140.411
ENSG00000087076	HSD17B14	7.42837	0.98821	3.68e-142	4.29e-141	-140.368
ENSG00000213064	SFT2D2	2.4459	7.40822	4.52e-142	5.27e-141	-140.278
ENSG00000185985	SLITRK2	4.05083	1.90068	5.19e-142	6.05e-141	-140.219
ENSG00000142765	SYTL1	-3.36071	3.39332	5.37e-142	6.25e-141	-140.204
ENSG00000188015	S100A3	6.53224	1.2353	7.24e-142	8.42e-141	-140.075
ENSG00000155465	SLC7A7	2.45677	5.23596	7.66e-142	8.91e-141	-140.05
ENSG00000102032	RENBP	4.37044	2.33173	8.28e-142	9.61e-141	-140.017
ENSG00000137767	SQOR	3.37934	7.95353	1.29e-141	1.5e-140	-139.824
ENSG00000153044	CENPH	-3.01205	3.79587	1.35e-141	1.56e-140	-139.806
ENSG00000110876	SELPLG	-3.13249	3.75078	1.54e-141	1.78e-140	-139.75
ENSG00000177084	POLE	-2.92528	6.33762	1.69e-141	1.95e-140	-139.709
ENSG00000155287	SLC25A28	2.83427	6.432	2.81e-141	3.25e-140	-139.488
ENSG00000203797	DDO	7.20419	0.7562	3.06e-141	3.54e-140	-139.451
ENSG00000233030	AC243772.2	8.52094	0.776093	4.04e-141	4.67e-140	-139.331
ENSG00000126822	PLEKHG3	-3.42741	2.67865	5.24e-141	6.05e-140	-139.218
ENSG00000042832	TG	5.93988	0.99215	5.26e-141	6.07e-140	-139.217
ENSG00000204410	MSH5	-3.9262	3.7854	5.37e-141	6.19e-140	-139.208
ENSG00000173039	RELA	2.45703	7.27549	6.26e-141	7.21e-140	-139.142
ENSG00000165169	DYNLT3	2.46084	5.13758	1.25e-140	1.44e-139	-138.841
ENSG00000154839	SKA1	-2.79376	3.94633	1.34e-140	1.54e-139	-138.812
ENSG00000115419	GLS	2.41548	8.09212	1.35e-140	1.55e-139	-138.811
ENSG00000184635	ZNF93	-2.94059	4.22043	1.66e-140	1.91e-139	-138.719
ENSG00000144843	ADPRH	2.82388	5.17988	3.15e-140	3.62e-139	-138.442
ENSG00000171509	RXFP1	2.46275	7.82321	3.17e-140	3.64e-139	-138.439
ENSG00000261504	LINC01686	3.97644	1.88636	3.92e-140	4.49e-139	-138.348
ENSG00000275718	CCL15	9.89868	0.913006	4.07e-140	4.66e-139	-138.331
ENSG00000163220	S100A9	-3.66548	6.11698	4.3e-140	4.92e-139	-138.308
ENSG00000128203	ASPHD2	3.38489	2.50398	6.53e-140	7.46e-139	-138.127
ENSG00000099994	SUSD2	5.74027	0.850401	7.55e-140	8.62e-139	-138.064
ENSG00000233621	LINC01137	4.04342	2.3139	1.29e-139	1.47e-138	-137.832
ENSG00000162639	HENMT1	-3.06006	4.57744	1.44e-139	1.64e-138	-137.785
ENSG00000021355	SERPINB1	2.47961	7.79929	1.83e-139	2.08e-138	-137.681
ENSG00000257698	AC084033.3	-4.02476	3.54967	2.03e-139	2.32e-138	-137.635
ENSG00000133961	NUMB	2.57245	7.82873	2.18e-139	2.48e-138	-137.606
ENSG00000173848	NET1	-2.50208	5.01657	2.6e-139	2.96e-138	-137.528
ENSG00000233834	AC005083.1	11.3847	0.723615	5.52e-139	6.28e-138	-137.202
ENSG00000116191	RALGPS2	3.92948	2.17378	7.75e-139	8.8e-138	-137.055
ENSG00000189403	HMGB1	-2.34085	9.08024	1.16e-138	1.31e-137	-136.881
ENSG00000137312	FLOT1	3.22372	5.36285	1.64e-138	1.86e-137	-136.73
ENSG00000160213	CSTB	3.02359	8.06013	2.13e-138	2.41e-137	-136.617
ENSG00000168071	CCDC88B	-2.4769	5.99478	2.19e-138	2.48e-137	-136.605
ENSG00000279296	PRAL	5.1796	2.30335	2.45e-138	2.78e-137	-136.556
ENSG00000050344	NFE2L3	3.60825	3.27263	2.87e-138	3.25e-137	-136.488
ENSG00000164087	POC1A	-2.96977	4.29357	8.48e-138	9.58e-137	-136.019
ENSG00000166886	NAB2	2.4483	6.17606	1.08e-137	1.22e-136	-135.913
ENSG00000135334	AKIRIN2	2.51473	7.02813	1.1e-137	1.24e-136	-135.905
ENSG00000131470	PSMC3IP	-2.91066	3.73539	1.41e-137	1.59e-136	-135.799
ENSG00000164626	KCNK5	-2.95253	3.70603	1.64e-137	1.84e-136	-135.734
ENSG00000166128	RAB8B	3.0288	7.12346	1.88e-137	2.12e-136	-135.674
ENSG00000163297	ANTXR2	3.46241	7.21719	2.3e-137	2.59e-136	-135.587
ENSG00000136158	SPRY2	2.4415	6.5215	2.62e-137	2.95e-136	-135.531
ENSG00000188064	WNT7B	-5.51767	1.50961	2.8e-137	3.15e-136	-135.502
ENSG00000160447	PKN3	-2.8283	4.54046	4.5e-137	5.06e-136	-135.296
ENSG00000163508	EOMES	3.12194	2.72912	9.15e-137	1.03e-135	-134.988
ENSG00000125520	SLC2A4RG	-2.97763	6.38892	1.33e-136	1.49e-135	-134.827
ENSG00000120802	TMPO	-2.5518	7.49883	2.14e-136	2.4e-135	-134.62
ENSG00000213694	S1PR3	3.81679	4.78529	2.28e-136	2.56e-135	-134.592
ENSG00000119950	MXI1	-2.50647	4.49163	2.39e-136	2.68e-135	-134.572
ENSG00000105402	NAPA	2.42649	6.96684	2.76e-136	3.09e-135	-134.51
ENSG00000185404	SP140L	2.98969	6.02663	3.69e-136	4.12e-135	-134.385
ENSG00000137460	FHDC1	3.53973	2.20309	3.84e-136	4.28e-135	-134.368
ENSG00000174749	FAM241A	2.41493	5.2671	6.19e-136	6.91e-135	-134.161
ENSG00000230074	AL162231.2	-4.71602	2.41539	6.43e-136	7.17e-135	-134.144
ENSG00000148339	SLC25A25	2.52581	4.27643	9.7e-136	1.08e-134	-133.966
ENSG00000079385	CEACAM1	11.2395	0.571743	1.19e-135	1.33e-134	-133.877
ENSG00000234362	LINC01914	11.3712	0.7089	1.24e-135	1.38e-134	-133.859
ENSG00000146232	NFKBIE	3.2836	7.16412	1.5e-135	1.67e-134	-133.777
ENSG00000144815	NXPE3	-3.12391	3.94922	1.55e-135	1.73e-134	-133.763
ENSG00000152782	PANK1	-3.4004	2.91353	1.59e-135	1.76e-134	-133.754
ENSG00000158470	B4GALT5	3.36318	8.54509	2.33e-135	2.58e-134	-133.588
ENSG00000133739	LRRCC1	-2.98683	5.03236	2.45e-135	2.72e-134	-133.565
ENSG00000149929	HIRIP3	-2.61263	5.30429	3.07e-135	3.4e-134	-133.468
ENSG00000256594	AC010186.2	3.27456	2.68631	5.39e-135	5.97e-134	-133.224
ENSG00000203995	ZYG11A	-3.22108	2.93182	6.24e-135	6.9e-134	-133.161
ENSG00000104884	ERCC2	-2.7562	4.93085	7.62e-135	8.43e-134	-133.074
ENSG00000180198	RCC1	-2.3358	6.28532	9.71e-135	1.07e-133	-132.97
ENSG00000153885	KCTD15	-3.25794	2.97894	1.01e-134	1.12e-133	-132.951
ENSG00000162695	SLC30A7	2.47879	6.93501	1.56e-134	1.72e-133	-132.764
ENSG00000108468	CBX1	-2.80646	5.90064	1.59e-134	1.75e-133	-132.757
ENSG00000243649	CFB	8.1427	0.767802	2.02e-134	2.23e-133	-132.652
ENSG00000285106	AC016831.7	4.8381	1.89474	2.26e-134	2.49e-133	-132.605
ENSG00000007384	RHBDF1	3.12932	3.27211	2.88e-134	3.17e-133	-132.498
ENSG00000198019	FCGR1B	2.51976	4.8307	3.02e-134	3.32e-133	-132.479
ENSG00000133247	KMT5C	-2.8277	3.88756	3.57e-134	3.92e-133	-132.407
ENSG00000130052	STARD8	2.68279	5.5889	4.01e-134	4.4e-133	-132.356
ENSG00000168496	FEN1	-2.61651	6.32923	4.97e-134	5.45e-133	-132.264
ENSG00000119979	FAM45A	-2.46611	4.53599	5.47e-134	5.99e-133	-132.222
ENSG00000132589	FLOT2	-2.74183	6.90121	5.84e-134	6.4e-133	-132.194
ENSG00000165233	CARD19	3.16655	5.66228	7.23e-134	7.91e-133	-132.102
ENSG00000134253	TRIM45	-4.79133	1.77658	7.39e-134	8.09e-133	-132.092
ENSG00000155719	OTOA	7.6489	1.02612	1.21e-133	1.32e-132	-131.879
ENSG00000254470	AP5B1	2.31475	7.3175	1.61e-133	1.76e-132	-131.755
ENSG00000166920	C15orf48	5.5998	1.12846	2.4e-133	2.62e-132	-131.581
ENSG00000136122	BORA	-2.45378	4.69081	2.7e-133	2.94e-132	-131.531
ENSG00000198855	FICD	2.56912	3.68615	2.91e-133	3.17e-132	-131.499
ENSG00000057704	TMCC3	6.70286	0.697348	2.95e-133	3.21e-132	-131.493
ENSG00000132003	ZSWIM4	3.17799	3.37582	2.99e-133	3.26e-132	-131.487
ENSG00000102547	CAB39L	2.48402	4.34395	3.38e-133	3.67e-132	-131.435
ENSG00000108950	FAM20A	9.52421	0.521181	3.94e-133	4.29e-132	-131.368
ENSG00000131242	RAB11FIP4	3.60104	1.87165	4.5e-133	4.89e-132	-131.311
ENSG00000164236	ANKRD33B	3.54499	7.8059	4.74e-133	5.15e-132	-131.288
ENSG00000092853	CLSPN	-4.54805	5.58204	4.81e-133	5.22e-132	-131.282
ENSG00000095002	MSH2	-3.0937	5.45585	4.94e-133	5.35e-132	-131.271
ENSG00000211689	TRGC1	-4.60865	1.93761	6.25e-133	6.77e-132	-131.169
ENSG00000160190	SLC37A1	2.43999	4.61907	6.47e-133	7.01e-132	-131.154
ENSG00000169385	RNASE2	-2.33773	6.36857	6.74e-133	7.29e-132	-131.137
ENSG00000135045	C9orf40	-3.0145	4.18426	7.27e-133	7.86e-132	-131.104
ENSG00000284719	AL033527.5	-3.11741	4.4671	9.85e-133	1.07e-131	-130.973
ENSG00000241106	HLA-DOB	4.73175	1.21591	1.11e-132	1.2e-131	-130.921
ENSG00000137077	CCL21	7.0858	0.63128	1.12e-132	1.21e-131	-130.916
ENSG00000103495	MAZ	-2.77252	7.85802	2.66e-132	2.87e-131	-130.543
ENSG00000137752	CASP1	2.33834	7.26939	2.78e-132	3e-131	-130.523
ENSG00000272886	DCP1A	2.91913	6.96702	2.95e-132	3.18e-131	-130.497
ENSG00000156671	SAMD8	2.89621	4.69292	3.36e-132	3.62e-131	-130.442
ENSG00000011600	TYROBP	3.19601	7.54031	3.46e-132	3.72e-131	-130.429
ENSG00000185332	TMEM105	-5.20536	1.42896	4.57e-132	4.91e-131	-130.309
ENSG00000198830	HMGN2	-2.54813	9.06211	4.72e-132	5.07e-131	-130.295
ENSG00000171310	CHST11	2.79256	8.40981	8.16e-132	8.76e-131	-130.057
ENSG00000165246	NLGN4Y	3.00562	3.31653	9.31e-132	9.98e-131	-130.001
ENSG00000105612	DNASE2	2.81738	5.57083	1.49e-131	1.6e-130	-129.796
ENSG00000247556	OIP5-AS1	-2.70409	6.92266	3.4e-131	3.64e-130	-129.439
ENSG00000187479	C11orf96	3.78176	2.81947	3.68e-131	3.94e-130	-129.405
ENSG00000233237	LINC00472	7.36454	0.731018	4.55e-131	4.86e-130	-129.313
ENSG00000136938	ANP32B	-2.59002	8.2143	5.35e-131	5.72e-130	-129.242
ENSG00000062822	POLD1	-2.54014	5.81673	6.52e-131	6.97e-130	-129.157
ENSG00000185753	CXorf38	2.41145	5.7062	7.01e-131	7.48e-130	-129.126
ENSG00000113269	RNF130	2.4215	5.83825	7.62e-131	8.13e-130	-129.09
ENSG00000239445	ST3GAL6-AS1	4.51109	1.50776	8.94e-131	9.53e-130	-129.021
ENSG00000183741	CBX6	2.33079	5.96997	9.74e-131	1.04e-129	-128.984
ENSG00000141570	CBX8	-3.02629	3.40556	1.07e-130	1.14e-129	-128.945
ENSG00000174944	P2RY14	9.74183	0.752128	1.12e-130	1.2e-129	-128.922
ENSG00000213073	AL353625.1	3.23573	3.34153	1.13e-130	1.21e-129	-128.919
ENSG00000173702	MUC13	6.05624	0.661709	1.18e-130	1.25e-129	-128.903
ENSG00000124357	NAGK	2.36126	6.08883	1.44e-130	1.53e-129	-128.816
ENSG00000118849	RARRES1	4.8299	0.988679	1.45e-130	1.53e-129	-128.814
ENSG00000138448	ITGAV	3.07946	7.02323	1.67e-130	1.78e-129	-128.751
ENSG00000182197	EXT1	3.32888	2.22045	1.92e-130	2.03e-129	-128.692
ENSG00000198754	OXCT2	-3.97674	3.56983	2.59e-130	2.74e-129	-128.562
ENSG00000122694	GLIPR2	2.51839	6.38117	2.94e-130	3.12e-129	-128.506
ENSG00000163535	SGO2	-3.14094	4.9382	4.26e-130	4.51e-129	-128.346
ENSG00000287097		11.4204	0.76088	5.21e-130	5.5e-129	-128.259
ENSG00000131797	CLUHP3	4.29606	1.79542	6.2e-130	6.55e-129	-128.184
ENSG00000241399	CD302	-2.55887	4.4087	7.08e-130	7.47e-129	-128.127
ENSG00000158286	RNF207	-5.62664	1.49212	8.01e-130	8.45e-129	-128.073
ENSG00000065911	MTHFD2	2.25187	8.8391	9.86e-130	1.04e-128	-127.983
ENSG00000136108	CKAP2	-2.55156	6.01509	1.01e-129	1.07e-128	-127.972
ENSG00000204536	CCHCR1	-2.72827	4.23978	1.06e-129	1.12e-128	-127.951
ENSG00000131149	GSE1	-3.215	6.42669	1.27e-129	1.34e-128	-127.873
ENSG00000146733	PSPH	-2.77715	3.63112	1.74e-129	1.83e-128	-127.738
ENSG00000101773	RBBP8	-2.61687	4.84627	2.12e-129	2.23e-128	-127.652
ENSG00000145780	FEM1C	3.3501	6.96946	2.61e-129	2.74e-128	-127.563
ENSG00000181418	DDN	3.74618	2.2046	2.92e-129	3.06e-128	-127.514
ENSG00000115170	ACVR1	2.73419	3.80128	2.96e-129	3.11e-128	-127.508
ENSG00000076554	TPD52	-2.38945	6.4115	3.7e-129	3.88e-128	-127.411
ENSG00000167874	TMEM88	5.01058	1.10934	5.23e-129	5.48e-128	-127.261
ENSG00000106617	PRKAG2	2.45631	5.30837	6.07e-129	6.35e-128	-127.197
ENSG00000079263	SP140	5.71812	0.948161	6.08e-129	6.36e-128	-127.197
ENSG00000114796	KLHL24	2.60868	4.78322	6.71e-129	7.01e-128	-127.154
ENSG00000273604	EPOP	2.85935	4.51451	1.26e-128	1.32e-127	-126.879
ENSG00000136869	TLR4	3.06965	6.89744	1.54e-128	1.61e-127	-126.794
ENSG00000178568	ERBB4	4.18062	2.47884	1.63e-128	1.7e-127	-126.768
ENSG00000196584	XRCC2	-4.23086	3.77783	1.68e-128	1.75e-127	-126.757
ENSG00000178425	NT5DC1	-2.80745	4.023	1.7e-128	1.77e-127	-126.752
ENSG00000138347	MYPN	11.2033	0.533193	1.78e-128	1.85e-127	-126.733
ENSG00000154978	VOPP1	2.41954	6.17971	2.05e-128	2.13e-127	-126.671
ENSG00000122025	FLT3	-2.58622	5.66308	2.08e-128	2.16e-127	-126.665
ENSG00000261798	AL033527.3	-6.25169	2.13902	2.16e-128	2.24e-127	-126.65
ENSG00000163803	PLB1	-3.9472	2.6103	2.33e-128	2.41e-127	-126.617
ENSG00000102879	CORO1A	-2.78498	7.70637	2.61e-128	2.71e-127	-126.568
ENSG00000143882	ATP6V1C2	2.69115	3.89602	2.88e-128	2.99e-127	-126.524
ENSG00000116701	NCF2	2.39425	4.60347	3.04e-128	3.15e-127	-126.501
ENSG00000125885	MCM8	-3.47309	2.46623	3.07e-128	3.18e-127	-126.498
ENSG00000271856	LINC01215	8.73353	0.483657	3.16e-128	3.27e-127	-126.486
ENSG00000169071	ROR2	5.01992	0.914462	3.21e-128	3.32e-127	-126.479
ENSG00000163864	NMNAT3	-3.22655	2.73643	3.51e-128	3.63e-127	-126.44
ENSG00000132763	MMACHC	-2.98813	3.18756	3.75e-128	3.87e-127	-126.412
ENSG00000272669	AL021707.6	3.83988	2.94329	4.47e-128	4.62e-127	-126.336
ENSG00000065923	SLC9A7	2.52674	5.00399	4.73e-128	4.88e-127	-126.312
ENSG00000103043	VAC14	2.26339	6.23248	6.08e-128	6.26e-127	-126.203
ENSG00000112312	GMNN	-3.23451	5.11997	6.28e-128	6.46e-127	-126.19
ENSG00000180818	HOXC10	-4.45407	1.70435	8.23e-128	8.47e-127	-126.072
ENSG00000179331	RAB39A	3.99362	3.99029	9.21e-128	9.48e-127	-126.023
ENSG00000070540	WIPI1	4.21701	2.19795	9.74e-128	1e-126	-126
ENSG00000172830	SSH3	-2.44929	4.89795	1.06e-127	1.09e-126	-125.962
ENSG00000280832	GSEC	-3.79819	2.58684	1.21e-127	1.24e-126	-125.906
ENSG00000203799	CCDC162P	4.63058	1.06723	1.27e-127	1.3e-126	-125.885
ENSG00000149636	DSN1	-2.38785	4.63448	1.29e-127	1.32e-126	-125.879
ENSG00000133048	CHI3L1	2.22399	11.7051	1.53e-127	1.57e-126	-125.804
ENSG00000164292	RHOBTB3	3.06577	4.31945	1.88e-127	1.92e-126	-125.716
ENSG00000131943	C19orf12	2.31722	5.29894	1.95e-127	1.99e-126	-125.701
ENSG00000164484	TMEM200A	-5.13303	1.40842	4.03e-127	4.12e-126	-125.385
ENSG00000003096	KLHL13	-4.76411	1.72365	4.63e-127	4.73e-126	-125.325
ENSG00000152217	SETBP1	5.53335	1.67341	4.9e-127	5e-126	-125.301
ENSG00000109685	NSD2	-2.86646	6.72201	6.82e-127	6.96e-126	-125.158
ENSG00000183856	IQGAP3	-3.81443	5.86633	9.23e-127	9.42e-126	-125.026
ENSG00000159128	IFNGR2	2.55802	7.11386	1.04e-126	1.06e-125	-124.975
ENSG00000180739	S1PR5	-8.34924	0.941193	1.07e-126	1.09e-125	-124.962
ENSG00000143515	ATP8B2	2.5553	5.76698	1.24e-126	1.26e-125	-124.899
ENSG00000204287	HLA-DRA	6.16041	0.931552	1.39e-126	1.41e-125	-124.851
ENSG00000158186	MRAS	2.25374	7.05871	1.62e-126	1.64e-125	-124.784
ENSG00000237172	B3GNT9	3.64254	1.86488	1.87e-126	1.9e-125	-124.722
ENSG00000133101	CCNA1	2.30691	5.75533	2.6e-126	2.64e-125	-124.578
ENSG00000155252	PI4K2A	2.42398	6.01335	4.34e-126	4.4e-125	-124.356
ENSG00000137491	SLCO2B1	7.49559	0.654362	5.08e-126	5.15e-125	-124.288
ENSG00000179388	EGR3	2.8121	2.95716	6.33e-126	6.42e-125	-124.193
ENSG00000036672	USP2	2.32618	4.34582	7.53e-126	7.62e-125	-124.118
ENSG00000198556	ZNF789	-2.69518	4.23604	8.85e-126	8.96e-125	-124.048
ENSG00000198829	SUCNR1	3.28807	3.44295	9.7e-126	9.81e-125	-124.008
ENSG00000231925	TAPBP	2.37764	9.14776	9.71e-126	9.82e-125	-124.008
ENSG00000287839		5.57436	1.193	1.09e-125	1.1e-124	-123.958
ENSG00000062598	ELMO2	2.37346	6.0795	1.1e-125	1.11e-124	-123.954
ENSG00000108984	MAP2K6	-5.77665	1.28282	1.13e-125	1.14e-124	-123.941
ENSG00000153162	BMP6	4.016	1.3519	2.27e-125	2.29e-124	-123.639
ENSG00000144218	AFF3	-4.35868	3.43087	2.66e-125	2.68e-124	-123.572
ENSG00000179958	DCTPP1	-2.82871	5.18991	3.09e-125	3.11e-124	-123.507
ENSG00000146094	DOK3	-2.61417	3.90215	3.95e-125	3.98e-124	-123.401
ENSG00000227917	AL449043.1	3.03793	3.34849	4.94e-125	4.97e-124	-123.304
ENSG00000095585	BLNK	2.99294	2.80644	7.11e-125	7.14e-124	-123.146
ENSG00000138336	TET1	-6.18055	1.5833	7.26e-125	7.29e-124	-123.137
ENSG00000128050	PAICS	-2.28887	7.2787	7.52e-125	7.55e-124	-123.122
ENSG00000130518	IQCN	4.23112	1.40203	9.05e-125	9.08e-124	-123.042
ENSG00000158869	FCER1G	2.54053	8.71447	9.16e-125	9.18e-124	-123.037
ENSG00000251003	ZFPM2-AS1	2.94593	2.64885	1.15e-124	1.15e-123	-122.938
ENSG00000173546	CSPG4	2.5146	4.81035	2.85e-124	2.86e-123	-122.544
ENSG00000135821	GLUL	2.21114	9.11009	3.72e-124	3.72e-123	-122.429
ENSG00000163453	IGFBP7	-2.4402	5.10155	3.79e-124	3.79e-123	-122.421
ENSG00000164761	TNFRSF11B	5.99353	0.510936	4.18e-124	4.18e-123	-122.379
ENSG00000144837	PLA1A	9.47863	0.47463	4.57e-124	4.57e-123	-122.34
ENSG00000104081	BMF	2.61207	3.64567	5.52e-124	5.51e-123	-122.259
ENSG00000076555	ACACB	-4.49598	2.15463	5.61e-124	5.59e-123	-122.252
ENSG00000105223	PLD3	2.71365	6.23123	1.17e-123	1.16e-122	-121.934
ENSG00000117984	CTSD	3.65136	8.52962	1.37e-123	1.37e-122	-121.864
ENSG00000162771	FAM71A	9.4269	0.418839	1.75e-123	1.74e-122	-121.759
ENSG00000197622	CDC42SE1	2.20911	9.18296	1.88e-123	1.87e-122	-121.728
ENSG00000170085	SIMC1	-2.33233	4.81147	2.2e-123	2.19e-122	-121.66
ENSG00000104885	DOT1L	2.27209	8.25111	2.26e-123	2.24e-122	-121.649
ENSG00000037757	MRI1	-2.64524	4.07671	3.21e-123	3.19e-122	-121.497
ENSG00000143507	DUSP10	2.29256	4.96359	3.81e-123	3.78e-122	-121.423
ENSG00000171757	LRRC34	-2.8875	3.30125	8.51e-123	8.44e-122	-121.074
ENSG00000138442	WDR12	-2.26982	5.62546	8.6e-123	8.53e-122	-121.069
ENSG00000181523	SGSH	6.70609	0.406744	8.74e-123	8.65e-122	-121.063
ENSG00000128951	DUT	-2.94232	7.02839	1.43e-122	1.42e-121	-120.848
ENSG00000107104	KANK1	3.11033	6.03888	2.75e-122	2.72e-121	-120.565
ENSG00000137804	NUSAP1	-4.15479	2.56787	2.79e-122	2.76e-121	-120.559
ENSG00000170323	FABP4	9.77602	0.783091	4.17e-122	4.12e-121	-120.385
ENSG00000105486	LIG1	-2.35541	5.54947	6.37e-122	6.29e-121	-120.202
ENSG00000104611	SH2D4A	-3.23393	3.14331	6.67e-122	6.58e-121	-120.181
ENSG00000148400	NOTCH1	2.38648	6.87949	7e-122	6.91e-121	-120.161
ENSG00000116604	MEF2D	-2.24086	8.58896	7.93e-122	7.82e-121	-120.107
ENSG00000164211	STARD4	2.4795	8.5709	1.75e-121	1.73e-120	-119.763
ENSG00000139832	RAB20	2.73233	4.52435	1.96e-121	1.93e-120	-119.715
ENSG00000206503	HLA-A	3.05363	9.55321	2e-121	1.96e-120	-119.707
ENSG00000183762	KREMEN1	2.40766	4.18331	2.8e-121	2.75e-120	-119.561
ENSG00000138346	DNA2	-2.44695	4.24714	3.31e-121	3.26e-120	-119.487
ENSG00000107317	PTGDS	4.12506	1.86545	3.37e-121	3.31e-120	-119.48
ENSG00000031691	CENPQ	-2.61905	4.79767	3.74e-121	3.67e-120	-119.435
ENSG00000137265	IRF4	8.6198	0.365439	4.54e-121	4.46e-120	-119.351
ENSG00000256087	ZNF432	2.49054	4.73634	5.8e-121	5.68e-120	-119.245
ENSG00000036530	CYP46A1	-4.55761	1.69642	8.71e-121	8.53e-120	-119.069
ENSG00000122042	UBL3	2.32488	5.76117	9.1e-121	8.91e-120	-119.05
ENSG00000122068	FYTTD1	2.43362	7.13126	9.45e-121	9.25e-120	-119.034
ENSG00000254006	AC104232.1	-5.65225	1.38645	9.8e-121	9.58e-120	-119.019
ENSG00000151474	FRMD4A	6.0995	0.62152	1.1e-120	1.07e-119	-118.969
ENSG00000141858	SAMD1	-2.57968	4.52083	1.14e-120	1.11e-119	-118.955
ENSG00000184014	DENND5A	2.55278	6.5275	1.17e-120	1.14e-119	-118.942
ENSG00000187741	FANCA	-2.35203	5.46336	1.49e-120	1.45e-119	-118.838
ENSG00000270055	AC127502.2	-3.38025	2.19065	1.57e-120	1.53e-119	-118.815
ENSG00000084628	NKAIN1	4.78558	1.03106	1.71e-120	1.67e-119	-118.778
ENSG00000101945	SUV39H1	-2.65111	4.49315	1.87e-120	1.82e-119	-118.739
ENSG00000118160	SLC8A2	9.3252	0.313572	2.16e-120	2.1e-119	-118.677
ENSG00000164543	STK17A	2.32725	5.93019	2.71e-120	2.63e-119	-118.579
ENSG00000139572	GPR84	2.81541	3.47715	3.2e-120	3.11e-119	-118.507
ENSG00000117091	CD48	4.77976	1.07999	3.35e-120	3.25e-119	-118.488
ENSG00000071794	HLTF	-3.16034	4.73379	4.41e-120	4.28e-119	-118.368
ENSG00000148773	MKI67	-4.35514	7.56859	4.47e-120	4.34e-119	-118.363
ENSG00000106689	LHX2	2.596	3.56634	4.95e-120	4.8e-119	-118.319
ENSG00000133863	TEX15	-7.08268	2.35338	5.43e-120	5.26e-119	-118.279
ENSG00000005381	MPO	-5.99895	1.13221	6.3e-120	6.1e-119	-118.215
ENSG00000145911	N4BP3	6.26007	0.87049	9.1e-120	8.8e-119	-118.055
ENSG00000273331	TM4SF19-TCTEX1D2	9.33184	0.318594	1.12e-119	1.08e-118	-117.967
ENSG00000138613	APH1B	-3.01386	3.38846	1.38e-119	1.33e-118	-117.876
ENSG00000179840	PIK3CD-AS1	-5.16818	1.80689	1.56e-119	1.5e-118	-117.823
ENSG00000026652	AGPAT4	2.48247	4.28233	1.64e-119	1.58e-118	-117.801
ENSG00000186088	GSAP	2.29896	4.817	1.64e-119	1.58e-118	-117.801
ENSG00000047249	ATP6V1H	2.44962	7.22651	1.75e-119	1.68e-118	-117.774
ENSG00000181982	CCDC149	2.64207	3.30237	2.46e-119	2.37e-118	-117.625
ENSG00000141458	NPC1	2.49536	5.56433	2.52e-119	2.43e-118	-117.615
ENSG00000169155	ZBTB43	2.99993	6.27893	2.63e-119	2.53e-118	-117.597
ENSG00000100749	VRK1	-2.2658	5.30009	2.69e-119	2.59e-118	-117.587
ENSG00000173786	CNP	2.28808	7.45786	4.21e-119	4.04e-118	-117.393
ENSG00000198839	ZNF277	2.28104	5.27334	4.76e-119	4.57e-118	-117.34
ENSG00000166963	MAP1A	5.17326	0.699809	5.43e-119	5.22e-118	-117.283
ENSG00000178726	THBD	-2.32338	5.21044	5.54e-119	5.32e-118	-117.274
ENSG00000196743	GM2A	2.22531	6.16392	6.21e-119	5.95e-118	-117.225
ENSG00000163032	VSNL1	4.54685	1.19354	7.25e-119	6.94e-118	-117.158
ENSG00000173221	GLRX	2.77718	3.93384	7.41e-119	7.09e-118	-117.149
ENSG00000224259	LINC01133	-5.69383	1.4272	8.45e-119	8.09e-118	-117.092
ENSG00000106144	CASP2	-2.9302	4.59333	1.07e-118	1.02e-117	-116.99
ENSG00000102271	KLHL4	7.71656	0.322125	1.09e-118	1.04e-117	-116.984
ENSG00000204366	ZBTB12	-4.53858	1.8737	1.12e-118	1.07e-117	-116.969
ENSG00000226025	AC005515.1	10.9517	0.269253	1.9e-118	1.81e-117	-116.741
ENSG00000162065	TBC1D24	-2.71053	3.24505	2.84e-118	2.71e-117	-116.567
ENSG00000173110	HSPA6	3.61349	1.62915	3.3e-118	3.14e-117	-116.502
ENSG00000146457	WTAP	2.2454	8.3538	3.43e-118	3.27e-117	-116.486
ENSG00000157240	FZD1	2.4285	4.97232	4.43e-118	4.22e-117	-116.375
ENSG00000117266	CDK18	3.1634	2.17631	5.5e-118	5.23e-117	-116.281
ENSG00000116785	CFHR3	9.55112	0.55042	5.6e-118	5.32e-117	-116.274
ENSG00000184661	CDCA2	-2.56903	4.59387	6.06e-118	5.76e-117	-116.239
ENSG00000166037	CEP57	-2.26523	5.68231	9.66e-118	9.18e-117	-116.037
ENSG00000104490	NCALD	-3.28776	2.42786	9.87e-118	9.37e-117	-116.028
ENSG00000169607	CKAP2L	-3.67385	4.43269	1.22e-117	1.16e-116	-115.935
ENSG00000111801	BTN3A3	2.34407	4.60253	1.79e-117	1.7e-116	-115.77
ENSG00000186827	TNFRSF4	6.03617	0.456729	1.84e-117	1.75e-116	-115.758
ENSG00000196639	HRH1	2.44008	3.58134	1.94e-117	1.84e-116	-115.736
ENSG00000185640	KRT79	8.56038	0.300695	2.21e-117	2.09e-116	-115.679
ENSG00000113615	SEC24A	2.53546	6.86215	2.57e-117	2.43e-116	-115.615
ENSG00000156802	ATAD2	-2.89434	7.23707	2.87e-117	2.71e-116	-115.566
ENSG00000145506	NKD2	-2.64418	5.0506	3.35e-117	3.17e-116	-115.499
ENSG00000140931	CMTM3	2.48896	6.0661	5.58e-117	5.27e-116	-115.278
ENSG00000185950	IRS2	2.21121	7.57211	5.9e-117	5.57e-116	-115.254
ENSG00000121211	MND1	-2.66917	4.49358	6.84e-117	6.46e-116	-115.19
ENSG00000111962	UST	2.73189	3.5161	7.55e-117	7.12e-116	-115.147
ENSG00000183763	TRAIP	-3.49533	3.03985	8.07e-117	7.6e-116	-115.119
ENSG00000155324	GRAMD2B	2.2317	4.38621	8.88e-117	8.36e-116	-115.078
ENSG00000080819	CPOX	-2.38848	4.61174	1.14e-116	1.07e-115	-114.97
ENSG00000115520	COQ10B	2.21725	5.71193	1.15e-116	1.08e-115	-114.965
ENSG00000184785	SMIM10	-3.4793	2.1466	1.47e-116	1.38e-115	-114.86
ENSG00000111554	MDM1	-2.87304	3.48854	1.97e-116	1.85e-115	-114.732
ENSG00000172244	C5orf34	-3.13622	3.38011	2.47e-116	2.32e-115	-114.635
ENSG00000267296	CEBPA-AS1	-3.26903	2.97314	2.53e-116	2.37e-115	-114.625
ENSG00000178104	PDE4DIP	2.39903	6.48007	2.95e-116	2.76e-115	-114.559
ENSG00000123096	SSPN	6.24097	0.460831	3.32e-116	3.11e-115	-114.507
ENSG00000154736	ADAMTS5	3.4484	1.75233	4.29e-116	4.02e-115	-114.396
ENSG00000178150	ZNF114	-4.1673	1.79921	4.95e-116	4.63e-115	-114.334
ENSG00000137513	NARS2	-2.84244	3.28722	6.84e-116	6.4e-115	-114.194
ENSG00000233117	LINC00702	9.2723	0.256508	8.4e-116	7.85e-115	-114.105
ENSG00000059588	TARBP1	-2.60694	6.47158	8.77e-116	8.19e-115	-114.087
ENSG00000069812	HES2	5.87598	0.293967	9.23e-116	8.62e-115	-114.065
ENSG00000066279	ASPM	-4.68329	5.69361	1.52e-115	1.42e-114	-113.849
ENSG00000162390	ACOT11	-3.07486	2.57501	1.74e-115	1.63e-114	-113.789
ENSG00000144283	PKP4	-2.37401	5.62848	1.78e-115	1.66e-114	-113.779
ENSG00000259517	LINC02169	-3.13185	3.1021	1.83e-115	1.7e-114	-113.769
ENSG00000112679	DUSP22	2.31606	4.39651	2.02e-115	1.88e-114	-113.726
ENSG00000116062	MSH6	-2.20327	6.31306	2.06e-115	1.91e-114	-113.718
ENSG00000176659	C20orf197	-3.76892	2.26961	2.55e-115	2.37e-114	-113.625
ENSG00000251194	AL133330.1	6.67161	0.793481	3.29e-115	3.06e-114	-113.515
ENSG00000106348	IMPDH1	-2.6347	5.42119	3.71e-115	3.44e-114	-113.463
ENSG00000128422	KRT17	8.78944	0.538925	3.95e-115	3.66e-114	-113.436
ENSG00000148019	CEP78	-2.64999	4.60445	4.89e-115	4.54e-114	-113.343
ENSG00000136695	IL36RN	10.9566	0.275424	5e-115	4.63e-114	-113.334
ENSG00000142949	PTPRF	-2.68042	6.5541	5.07e-115	4.7e-114	-113.328
ENSG00000101220	C20orf27	-4.02146	4.25786	5.09e-115	4.71e-114	-113.327
ENSG00000135052	GOLM1	2.25908	8.05146	5.11e-115	4.73e-114	-113.325
ENSG00000139734	DIAPH3	-3.55835	4.44694	7.03e-115	6.51e-114	-113.187
ENSG00000138092	CENPO	-2.27937	4.59479	8.17e-115	7.55e-114	-113.122
ENSG00000169756	LIMS1	2.41367	7.38278	1.02e-114	9.45e-114	-113.025
ENSG00000250644	AC068580.4	3.95817	1.73898	1.06e-114	9.74e-114	-113.011
ENSG00000086065	CHMP5	2.30164	7.79386	1.24e-114	1.15e-113	-112.94
ENSG00000165512	ZNF22	-2.24165	5.15197	2.28e-114	2.11e-113	-112.677
ENSG00000074582	BCS1L	-2.38792	4.40298	2.41e-114	2.22e-113	-112.654
ENSG00000156968	MPV17L	-2.91561	3.05361	2.45e-114	2.25e-113	-112.647
ENSG00000107864	CPEB3	2.37159	4.03335	2.93e-114	2.7e-113	-112.569
ENSG00000149485	FADS1	-2.76464	7.15248	3.04e-114	2.8e-113	-112.553
ENSG00000115107	STEAP3	-2.5755	3.54059	3.43e-114	3.15e-113	-112.501
ENSG00000178573	MAF	5.53272	0.437437	3.93e-114	3.61e-113	-112.442
ENSG00000169902	TPST1	3.29948	2.43455	4.06e-114	3.73e-113	-112.428
ENSG00000185905	C16orf54	-2.69318	3.30369	4.66e-114	4.28e-113	-112.369
ENSG00000142856	ITGB3BP	-2.62822	3.81793	7.59e-114	6.97e-113	-112.157
ENSG00000010818	HIVEP2	3.61171	8.08981	1.09e-113	1e-112	-111.998
ENSG00000144118	RALB	2.12246	7.13869	1.22e-113	1.12e-112	-111.95
ENSG00000114423	CBLB	3.1992	4.70038	1.35e-113	1.24e-112	-111.907
ENSG00000104375	STK3	2.15431	5.91221	1.84e-113	1.68e-112	-111.773
ENSG00000165023	DIRAS2	9.21613	0.199034	1.99e-113	1.82e-112	-111.74
ENSG00000118193	KIF14	-4.9755	5.0183	2.2e-113	2.01e-112	-111.696
ENSG00000182718	ANXA2	2.23613	8.55685	2.42e-113	2.21e-112	-111.655
ENSG00000116771	AGMAT	-2.86025	3.04753	2.74e-113	2.51e-112	-111.601
ENSG00000068305	MEF2A	2.87878	6.86735	4.17e-113	3.81e-112	-111.419
ENSG00000284946	AC068831.7	-4.03257	2.33378	4.22e-113	3.85e-112	-111.414
ENSG00000170846	AC093323.1	-2.89184	3.58034	4.33e-113	3.95e-112	-111.404
ENSG00000130829	DUSP9	-3.59016	2.93547	4.61e-113	4.2e-112	-111.377
ENSG00000114107	CEP70	-3.31247	2.4173	5.35e-113	4.87e-112	-111.312
ENSG00000185033	SEMA4B	2.30011	4.0086	5.75e-113	5.23e-112	-111.281
ENSG00000263528	IKBKE	2.13818	5.6672	7.21e-113	6.56e-112	-111.183
ENSG00000137947	GTF2B	2.48668	7.21771	9.31e-113	8.46e-112	-111.073
ENSG00000213066	FGFR1OP	-2.22389	4.49019	1.06e-112	9.59e-112	-111.018
ENSG00000111886	GABRR2	3.39764	2.97967	1.19e-112	1.08e-111	-110.966
ENSG00000107338	SHB	2.59584	3.74278	1.36e-112	1.23e-111	-110.909
ENSG00000249992	TMEM158	2.98615	3.74595	1.59e-112	1.45e-111	-110.84
ENSG00000164400	CSF2	11.2982	0.63097	1.74e-112	1.58e-111	-110.801
ENSG00000121690	DEPDC7	-3.73462	1.91192	1.75e-112	1.58e-111	-110.8
ENSG00000155366	RHOC	2.75971	7.13142	1.78e-112	1.61e-111	-110.793
ENSG00000152582	SPEF2	-2.80835	3.91596	1.8e-112	1.62e-111	-110.789
ENSG00000232811	AL360270.1	6.72094	0.252945	1.89e-112	1.71e-111	-110.766
ENSG00000196878	LAMB3	2.66661	3.27503	2.35e-112	2.12e-111	-110.673
ENSG00000185420	SMYD3	-2.87662	4.48096	2.53e-112	2.29e-111	-110.641
ENSG00000162739	SLAMF6	5.11591	0.641847	3.26e-112	2.94e-111	-110.532
ENSG00000171680	PLEKHG5	4.95329	0.774075	3.29e-112	2.97e-111	-110.527
ENSG00000257524	AL157935.2	3.22218	2.1701	3.77e-112	3.4e-111	-110.468
ENSG00000102384	CENPI	-4.21766	3.12133	3.91e-112	3.52e-111	-110.453
ENSG00000165685	TMEM52B	5.34308	0.380923	4.16e-112	3.75e-111	-110.426
ENSG00000107771	CCSER2	3.02138	5.48034	4.41e-112	3.97e-111	-110.401
ENSG00000156273	BACH1	2.79891	6.86752	4.46e-112	4.01e-111	-110.397
ENSG00000102967	DHODH	-2.90649	3.45611	4.47e-112	4.02e-111	-110.396
ENSG00000049130	KITLG	2.295	4.49741	5.74e-112	5.16e-111	-110.287
ENSG00000136811	ODF2	-2.33791	5.88166	6.79e-112	6.1e-111	-110.215
ENSG00000185567	AHNAK2	3.89448	2.25241	7.19e-112	6.46e-111	-110.19
ENSG00000128973	CLN6	-2.13908	5.86356	7.45e-112	6.69e-111	-110.175
ENSG00000162302	RPS6KA4	-2.30984	5.84434	7.7e-112	6.91e-111	-110.161
ENSG00000125319	C17orf53	-3.0699	2.73792	8.52e-112	7.63e-111	-110.117
ENSG00000288156		-3.553	2.86368	1.03e-111	9.26e-111	-110.033
ENSG00000160678	S100A1	4.20326	2.65477	1.1e-111	9.82e-111	-110.008
ENSG00000168621	GDNF	7.15409	0.298903	1.1e-111	9.83e-111	-110.008
ENSG00000196118	CCDC189	-3.18171	2.99754	1.86e-111	1.66e-110	-109.779
ENSG00000127074	RGS13	6.5994	0.44747	2.56e-111	2.28e-110	-109.641
ENSG00000196975	ANXA4	-2.15099	8.34446	2.58e-111	2.3e-110	-109.638
ENSG00000100350	FOXRED2	-2.83102	3.33472	3.06e-111	2.73e-110	-109.564
ENSG00000110911	SLC11A2	2.25451	5.78303	4.46e-111	3.98e-110	-109.4
ENSG00000230943	LINC02541	7.90902	0.137711	4.69e-111	4.18e-110	-109.378
ENSG00000137563	GGH	-2.84998	4.71226	5.52e-111	4.92e-110	-109.308
ENSG00000198081	ZBTB14	-2.54354	3.43036	5.85e-111	5.21e-110	-109.283
ENSG00000163884	KLF15	-4.35628	1.51328	7.74e-111	6.89e-110	-109.162
ENSG00000257599	OVCH1-AS1	5.54674	0.769687	7.99e-111	7.11e-110	-109.148
ENSG00000172232	AZU1	-3.29561	9.2246	1.36e-110	1.21e-109	-108.919
ENSG00000144401	METTL21A	-2.34027	4.4578	1.41e-110	1.26e-109	-108.901
ENSG00000215883	CYB5RL	-2.81495	3.68084	1.51e-110	1.34e-109	-108.873
ENSG00000273174	AC108673.2	3.76727	1.77286	1.63e-110	1.45e-109	-108.839
ENSG00000106346	USP42	2.38381	5.17629	2.24e-110	1.98e-109	-108.703
ENSG00000172893	DHCR7	-2.26226	5.29357	2.4e-110	2.12e-109	-108.673
ENSG00000128917	DLL4	2.73732	2.6738	3.14e-110	2.79e-109	-108.555
ENSG00000174099	MSRB3	-3.75218	2.3135	3.4e-110	3.02e-109	-108.521
ENSG00000109654	TRIM2	3.12142	2.53221	3.59e-110	3.18e-109	-108.498
ENSG00000135535	CD164	2.05645	9.76553	5.19e-110	4.59e-109	-108.338
ENSG00000134516	DOCK2	-2.51979	6.34335	5.45e-110	4.82e-109	-108.317
ENSG00000166825	ANPEP	2.05639	8.99828	5.7e-110	5.04e-109	-108.298
ENSG00000143178	TBX19	3.02709	2.1061	6.59e-110	5.82e-109	-108.235
ENSG00000180263	FGD6	4.6575	1.62433	1.1e-109	9.73e-109	-108.012
ENSG00000101294	HM13	2.48672	7.97104	1.31e-109	1.15e-108	-107.938
ENSG00000161835	GRASP	4.75917	0.722255	1.48e-109	1.3e-108	-107.886
ENSG00000198890	PRMT6	-2.26413	4.9208	2.05e-109	1.8e-108	-107.744
ENSG00000156509	FBXO43	-3.46716	1.9034	2.96e-109	2.61e-108	-107.584
ENSG00000060491	OGFR	2.29089	7.28231	4.26e-109	3.75e-108	-107.426
ENSG00000198157	HMGN5	-2.30402	5.20414	5.12e-109	4.51e-108	-107.346
ENSG00000110925	CSRNP2	2.35999	5.20503	5.59e-109	4.91e-108	-107.309
ENSG00000101190	TCFL5	-2.5928	3.03333	6.14e-109	5.39e-108	-107.268
ENSG00000110330	BIRC2	2.08769	6.63507	6.6e-109	5.8e-108	-107.237
ENSG00000137700	SLC37A4	-2.42851	4.71323	8.45e-109	7.42e-108	-107.13
ENSG00000112290	WASF1	-2.50008	3.32907	8.9e-109	7.81e-108	-107.107
ENSG00000163507	CIP2A	-2.8273	4.70121	9.81e-109	8.6e-108	-107.066
ENSG00000167987	VPS37C	2.12927	6.17695	1.66e-108	1.45e-107	-106.838
ENSG00000175322	ZNF519	-3.50559	2.25823	1.84e-108	1.61e-107	-106.794
ENSG00000162430	SELENON	2.10951	7.3748	1.84e-108	1.61e-107	-106.793
ENSG00000118473	SGIP1	2.67	3.17771	2.07e-108	1.81e-107	-106.742
ENSG00000141577	CEP131	-2.39101	3.65044	2.43e-108	2.12e-107	-106.673
ENSG00000287151		3.91636	1.51159	2.56e-108	2.23e-107	-106.651
ENSG00000178921	PFAS	-2.38407	5.60771	3.11e-108	2.72e-107	-106.566
ENSG00000164305	CASP3	2.12013	6.72623	3.77e-108	3.29e-107	-106.483
ENSG00000175084	DES	4.72756	1.2811	4.28e-108	3.73e-107	-106.428
ENSG00000156876	SASS6	-2.72474	4.72928	7.08e-108	6.18e-107	-106.209
ENSG00000148841	ITPRIP	2.31825	5.68116	7.94e-108	6.92e-107	-106.16
ENSG00000164308	ERAP2	2.46463	3.61113	8.03e-108	6.99e-107	-106.156
ENSG00000100346	CACNA1I	9.12145	0.0990249	8.14e-108	7.08e-107	-106.15
ENSG00000152484	USP12	2.78209	7.19324	9.05e-108	7.87e-107	-106.104
ENSG00000185499	MUC1	2.39705	5.23918	1e-107	8.73e-107	-106.059
ENSG00000105967	TFEC	2.72646	8.06606	1.05e-107	9.14e-107	-106.039
ENSG00000142920	AZIN2	6.40314	0.0947539	1.16e-107	1e-106	-105.998
ENSG00000269446	AC006967.3	5.40775	0.380626	1.31e-107	1.14e-106	-105.945
ENSG00000125144	MT1G	-3.44033	3.19829	1.34e-107	1.16e-106	-105.935
ENSG00000166938	DIS3L	-3.46467	4.18376	1.52e-107	1.32e-106	-105.88
ENSG00000138182	KIF20B	-3.65973	5.68491	1.65e-107	1.43e-106	-105.846
ENSG00000106003	LFNG	3.07795	2.21281	1.71e-107	1.48e-106	-105.83
ENSG00000133243	BTBD2	-2.37399	4.87013	2.97e-107	2.57e-106	-105.589
ENSG00000185245	GP1BA	6.97247	0.106623	3.96e-107	3.42e-106	-105.465
ENSG00000065320	NTN1	2.14889	4.16684	5.27e-107	4.56e-106	-105.341
ENSG00000168421	RHOH	3.46112	2.87425	5.4e-107	4.67e-106	-105.331
ENSG00000159200	RCAN1	2.1096	5.57073	6.72e-107	5.8e-106	-105.236
ENSG00000118971	CCND2	5.4397	0.476854	7.84e-107	6.77e-106	-105.169
ENSG00000152689	RASGRP3	2.64356	5.58652	8.05e-107	6.94e-106	-105.158
ENSG00000056972	TRAF3IP2	2.16701	5.41083	8.61e-107	7.43e-106	-105.129
ENSG00000203709	MIR29B2CHG	4.28083	0.975993	9.72e-107	8.38e-106	-105.077
ENSG00000267751	AC009005.1	-3.97071	1.98503	1.61e-106	1.39e-105	-104.857
ENSG00000287553		4.89563	0.593251	2.18e-106	1.88e-105	-104.727
ENSG00000095970	TREM2	2.65963	7.29135	2.54e-106	2.18e-105	-104.661
ENSG00000009950	MLXIPL	2.318	4.16954	3.1e-106	2.67e-105	-104.574
ENSG00000104889	RNASEH2A	-2.95345	3.24262	3.48e-106	2.99e-105	-104.524
ENSG00000148737	TCF7L2	2.7297	3.35532	4.55e-106	3.91e-105	-104.408
ENSG00000144597	EAF1	2.15369	6.09883	4.56e-106	3.92e-105	-104.407
ENSG00000137575	SDCBP	2.05022	9.17546	5.01e-106	4.3e-105	-104.366
ENSG00000139405	RITA1	-2.36621	3.85796	6e-106	5.15e-105	-104.288
ENSG00000150756	FAM173B	-2.14986	4.4813	7.21e-106	6.18e-105	-104.209
ENSG00000170458	CD14	3.8801	2.00474	8.7e-106	7.45e-105	-104.128
ENSG00000049759	NEDD4L	-3.05747	2.68095	9.07e-106	7.77e-105	-104.11
ENSG00000111275	ALDH2	-2.52323	4.50098	9.08e-106	7.77e-105	-104.11
ENSG00000140548	ZNF710	2.08022	5.48135	9.48e-106	8.11e-105	-104.091
ENSG00000161981	SNRNP25	-2.72127	5.65029	1.18e-105	1.01e-104	-103.995
ENSG00000117280	RAB29	2.05034	6.37994	1.48e-105	1.26e-104	-103.899
ENSG00000104805	NUCB1	2.20118	7.94078	1.61e-105	1.37e-104	-103.863
ENSG00000198417	MT1F	-2.9447	3.94459	1.89e-105	1.61e-104	-103.793
ENSG00000006747	SCIN	3.0639	3.99015	2.3e-105	1.96e-104	-103.708
ENSG00000168487	BMP1	2.16905	5.03989	2.42e-105	2.07e-104	-103.685
ENSG00000186532	SMYD4	-2.42494	3.48187	2.5e-105	2.13e-104	-103.671
ENSG00000132170	PPARG	2.2268	4.00855	2.77e-105	2.36e-104	-103.627
ENSG00000153179	RASSF3	2.15725	6.29024	2.85e-105	2.43e-104	-103.615
ENSG00000051596	THOC3	-2.41306	4.81153	3.97e-105	3.38e-104	-103.472
ENSG00000197008	ZNF138	-2.49803	3.32601	4.59e-105	3.9e-104	-103.409
ENSG00000182050	MGAT4C	6.99994	0.137394	4.79e-105	4.07e-104	-103.39
ENSG00000179021	C3orf38	2.03199	6.15452	5.19e-105	4.41e-104	-103.356
ENSG00000110583	NAA40	-2.50071	4.70999	5.3e-105	4.5e-104	-103.347
ENSG00000121075	TBX4	-5.0414	1.37008	5.64e-105	4.79e-104	-103.32
ENSG00000134574	DDB2	-2.48366	3.76628	7.17e-105	6.08e-104	-103.216
ENSG00000185015	CA13	2.66071	2.78494	7.27e-105	6.16e-104	-103.21
ENSG00000115526	CHST10	-2.49316	3.67067	7.61e-105	6.45e-104	-103.191
ENSG00000138600	SPPL2A	2.02065	7.18692	8.86e-105	7.5e-104	-103.125
ENSG00000110002	VWA5A	3.58762	1.67528	1.2e-104	1.02e-103	-102.993
ENSG00000167705	RILP	3.01969	4.16504	1.3e-104	1.1e-103	-102.959
ENSG00000166289	PLEKHF1	2.95276	3.33653	1.41e-104	1.19e-103	-102.924
ENSG00000120051	CFAP58	3.73867	1.49879	1.48e-104	1.25e-103	-102.904
ENSG00000163655	GMPS	-2.02252	6.63851	1.48e-104	1.25e-103	-102.904
ENSG00000116017	ARID3A	2.04181	7.7518	1.62e-104	1.37e-103	-102.864
ENSG00000100099	HPS4	-2.25135	5.03904	1.8e-104	1.52e-103	-102.818
ENSG00000130921	C12orf65	-2.30103	3.54646	2.02e-104	1.7e-103	-102.769
ENSG00000088970	KIZ	-2.51251	4.24969	2.75e-104	2.32e-103	-102.635
ENSG00000213512	GBP7	10.8524	0.167592	2.77e-104	2.33e-103	-102.633
ENSG00000179094	PER1	2.18729	4.85177	2.88e-104	2.43e-103	-102.615
ENSG00000139737	SLAIN1	-2.5251	3.39522	2.92e-104	2.46e-103	-102.609
ENSG00000257605	AC073611.1	4.78657	1.02785	3.85e-104	3.23e-103	-102.49
ENSG00000079739	PGM1	-2.40464	4.21303	5.12e-104	4.3e-103	-102.366
ENSG00000148180	GSN	2.27965	8.60866	9.67e-104	8.12e-103	-102.09
ENSG00000049449	RCN1	2.40827	6.93131	1.52e-103	1.28e-102	-101.894
ENSG00000205085	FAM71F2	5.09764	0.792706	1.96e-103	1.64e-102	-101.785
ENSG00000151690	MFSD6	2.57569	3.40426	2.15e-103	1.8e-102	-101.744
ENSG00000153976	HS3ST3A1	3.19859	2.03954	2.45e-103	2.05e-102	-101.688
ENSG00000181467	RAP2B	2.20803	6.14421	3.27e-103	2.74e-102	-101.562
ENSG00000167034	NKX3-1	6.23253	0.336039	4.57e-103	3.82e-102	-101.417
ENSG00000153936	HS2ST1	2.33245	6.44034	4.61e-103	3.85e-102	-101.414
ENSG00000182504	CEP97	-3.32029	3.47257	5.07e-103	4.24e-102	-101.372
ENSG00000143815	LBR	-2.19888	7.17229	6.19e-103	5.18e-102	-101.286
ENSG00000142178	SIK1	3.62306	1.62595	8.96e-103	7.48e-102	-101.126
ENSG00000134460	IL2RA	10.7341	0.0403874	9.91e-103	8.28e-102	-101.082
ENSG00000145685	LHFPL2	2.42633	4.28257	1.03e-102	8.58e-102	-101.067
ENSG00000092964	DPYSL2	2.10553	6.19	1.17e-102	9.79e-102	-101.009
ENSG00000265531	FCGR1CP	2.42286	3.30783	1.31e-102	1.09e-101	-100.961
ENSG00000120063	GNA13	2.31387	7.68096	1.46e-102	1.22e-101	-100.914
ENSG00000145147	SLIT2	3.98073	2.70233	1.53e-102	1.27e-101	-100.895
ENSG00000113369	ARRDC3	2.04982	5.94894	1.59e-102	1.32e-101	-100.879
ENSG00000158169	FANCC	-2.3479	3.49818	1.89e-102	1.57e-101	-100.803
ENSG00000060718	COL11A1	6.62733	0.159807	2.11e-102	1.75e-101	-100.756
ENSG00000168944	CEP120	-2.47141	4.18505	3.03e-102	2.52e-101	-100.599
ENSG00000143622	RIT1	2.00243	6.60077	3.19e-102	2.65e-101	-100.577
ENSG00000170909	OSCAR	2.96544	3.65848	3.47e-102	2.88e-101	-100.541
ENSG00000261737	AL049597.2	4.63605	1.09317	3.61e-102	2.99e-101	-100.524
ENSG00000169403	PTAFR	3.31166	2.11132	4.37e-102	3.62e-101	-100.441
ENSG00000203879	GDI1	2.03116	6.75052	4.56e-102	3.78e-101	-100.423
ENSG00000099834	CDHR5	7.0054	0.138774	4.58e-102	3.8e-101	-100.421
ENSG00000086475	SEPHS1	-2.06089	5.25065	4.66e-102	3.85e-101	-100.414
ENSG00000101546	RBFA	-2.55869	4.01448	5.74e-102	4.75e-101	-100.323
ENSG00000113580	NR3C1	2.58039	7.58473	6.03e-102	4.99e-101	-100.302
ENSG00000149781	FERMT3	2.2182	8.08449	6.18e-102	5.11e-101	-100.291
ENSG00000197555	SIPA1L1	3.3593	4.1785	9.25e-102	7.64e-101	-100.117
ENSG00000137975	CLCA2	6.56248	0.0905004	9.28e-102	7.66e-101	-100.116
ENSG00000111859	NEDD9	3.15725	6.09886	1.06e-101	8.72e-101	-100.06
ENSG00000129355	CDKN2D	-3.09751	2.90303	1.3e-101	1.07e-100	-99.9694
ENSG00000204138	PHACTR4	2.62579	6.87766	1.56e-101	1.29e-100	-99.8909
ENSG00000149564	ESAM	4.08179	0.962787	1.69e-101	1.39e-100	-99.8561
ENSG00000171552	BCL2L1	2.13701	5.32047	1.72e-101	1.42e-100	-99.8491
ENSG00000125826	RBCK1	2.17215	7.68671	1.75e-101	1.44e-100	-99.8413
ENSG00000102290	PCDH11X	5.22889	0.761221	2.23e-101	1.83e-100	-99.7365
ENSG00000140044	JDP2	-2.50629	3.02677	2.75e-101	2.26e-100	-99.6459
ENSG00000124920	MYRF	2.74766	2.56649	3.08e-101	2.53e-100	-99.5971
ENSG00000170017	ALCAM	2.22198	8.46333	4.45e-101	3.65e-100	-99.4375
ENSG00000171777	RASGRP4	-5.50197	0.769899	4.47e-101	3.67e-100	-99.4357
ENSG00000182220	ATP6AP2	2.05691	8.00663	6.09e-101	4.99e-100	-99.3015
ENSG00000234745	HLA-B	2.78249	10.5227	8e-101	6.57e-100	-99.1827
ENSG00000135074	ADAM19	10.753	0.0632859	9.73e-101	7.98e-100	-99.098
ENSG00000163659	TIPARP	2.24392	5.70869	1.05e-100	8.63e-100	-99.0638
ENSG00000204516	MICB	2.02866	6.02716	1.09e-100	8.9e-100	-99.0504
ENSG00000278982	AL139125.2	4.12986	0.738632	2.06e-100	1.69e-99	-98.7725
ENSG00000138069	RAB1A	1.9779	8.35362	2.44e-100	2e-99	-98.6997
ENSG00000091527	CDV3	2.06803	8.81315	2.55e-100	2.09e-99	-98.6806
ENSG00000196507	TCEAL3	-2.18814	4.03219	2.87e-100	2.34e-99	-98.6303
ENSG00000127337	YEATS4	-2.71387	4.81124	3.33e-100	2.72e-99	-98.566
ENSG00000138449	SLC40A1	-3.79728	1.90099	3.4e-100	2.77e-99	-98.5571
ENSG00000084710	EFR3B	4.94122	1.0087	3.44e-100	2.81e-99	-98.5512
ENSG00000143797	MBOAT2	-3.46589	1.96363	3.66e-100	2.98e-99	-98.5255
ENSG00000215146	BX322639.1	-3.5571	2.26821	3.69e-100	3.01e-99	-98.5218
ENSG00000213023	SYT3	3.45774	1.68206	4.69e-100	3.82e-99	-98.4181
ENSG00000101000	PROCR	3.45757	1.9735	6.09e-100	4.96e-99	-98.3043
ENSG00000136634	IL10	10.6786	-0.0155438	7.28e-100	5.93e-99	-98.2272
ENSG00000155307	SAMSN1	2.15045	4.43763	8.71e-100	7.08e-99	-98.1498
ENSG00000175147	TMEM51-AS1	5.8601	0.173619	1.07e-99	8.71e-99	-98.0601
ENSG00000163545	NUAK2	6.44831	-0.02705	1.4e-99	1.13e-98	-97.9454
ENSG00000128408	RIBC2	-4.98213	1.2723	1.74e-99	1.41e-98	-97.8509
ENSG00000146278	PNRC1	2.08947	6.77272	2.01e-99	1.63e-98	-97.7875
ENSG00000254017	IGHEP2	6.14385	1.14363	2.31e-99	1.88e-98	-97.7262
ENSG00000186891	TNFRSF18	7.89989	0.124012	2.48e-99	2.01e-98	-97.696
ENSG00000124151	NCOA3	3.06731	7.40321	2.59e-99	2.1e-98	-97.678
ENSG00000117009	KMO	3.18725	2.20235	2.66e-99	2.15e-98	-97.667
ENSG00000184428	TOP1MT	-2.14418	5.8053	2.77e-99	2.25e-98	-97.6484
ENSG00000163660	CCNL1	2.36611	8.07205	2.93e-99	2.37e-98	-97.6248
ENSG00000175073	VCPIP1	2.12694	7.08521	3.03e-99	2.45e-98	-97.6103
ENSG00000070718	AP3M2	-2.32053	3.44806	3.28e-99	2.65e-98	-97.5762
ENSG00000283646	LINC02009	9.03412	0.00751216	4.72e-99	3.81e-98	-97.4186
ENSG00000129515	SNX6	1.98867	6.95159	4.92e-99	3.97e-98	-97.4009
ENSG00000147443	DOK2	-2.23153	4.69732	5.34e-99	4.31e-98	-97.3652
ENSG00000286062		8.93412	-0.0963067	7.95e-99	6.41e-98	-97.1929
ENSG00000140905	GCSH	-2.91089	3.47487	9.33e-99	7.52e-98	-97.1236
ENSG00000234290	AC116366.1	5.88933	0.308083	9.58e-99	7.72e-98	-97.1122
ENSG00000259781	HMGB1P6	-2.22065	4.85589	9.7e-99	7.81e-98	-97.1072
ENSG00000180644	PRF1	6.57697	-0.0835947	1.3e-98	1.05e-97	-96.9795
ENSG00000185813	PCYT2	-2.29595	5.53493	1.57e-98	1.26e-97	-96.8981
ENSG00000123472	ATPAF1	-2.03351	5.39248	1.65e-98	1.33e-97	-96.8768
ENSG00000173530	TNFRSF10D	2.12097	4.32021	1.81e-98	1.45e-97	-96.8373
ENSG00000178252	WDR6	-1.9917	6.04247	2.23e-98	1.79e-97	-96.7462
ENSG00000158163	DZIP1L	-3.39771	2.20234	2.3e-98	1.84e-97	-96.7342
ENSG00000108669	CYTH1	1.96956	5.7414	2.34e-98	1.88e-97	-96.7267
ENSG00000204580	DDR1	8.28409	0.014305	2.38e-98	1.91e-97	-96.7197
ENSG00000113742	CPEB4	2.4629	5.74273	2.55e-98	2.05e-97	-96.6887
ENSG00000270076	AF131215.7	4.70681	0.59557	2.6e-98	2.09e-97	-96.6803
ENSG00000116991	SIPA1L2	2.80885	2.43772	2.62e-98	2.1e-97	-96.6784
ENSG00000181588	MEX3D	-2.4007	3.51779	4.29e-98	3.44e-97	-96.4636
ENSG00000096063	SRPK1	-2.27252	7.07611	4.64e-98	3.71e-97	-96.4307
ENSG00000234127	TRIM26	2.69051	6.15107	4.98e-98	3.98e-97	-96.3996
ENSG00000184441	AP001062.1	2.71668	3.60765	6.23e-98	4.98e-97	-96.3027
ENSG00000163516	ANKZF1	-2.02952	5.30462	7.03e-98	5.61e-97	-96.2508
ENSG00000102962	CCL22	3.44669	2.22554	7.03e-98	5.61e-97	-96.2508
ENSG00000223802	CERS1	-3.47986	2.02954	7.12e-98	5.69e-97	-96.2452
ENSG00000196372	ASB13	-2.74219	2.94411	7.63e-98	6.09e-97	-96.2153
ENSG00000067836	ROGDI	-2.33278	4.13049	8.57e-98	6.84e-97	-96.1651
ENSG00000172687	ZNF738	-3.025	2.64575	9.93e-98	7.91e-97	-96.1017
ENSG00000143452	HORMAD1	5.1666	0.386298	1.09e-97	8.72e-97	-96.0597
ENSG00000215424	MCM3AP-AS1	-5.46488	2.19044	1.23e-97	9.77e-97	-96.0102
ENSG00000142599	RERE	2.68449	6.14512	1.4e-97	1.11e-96	-95.9534
ENSG00000204217	BMPR2	2.86283	6.60231	1.42e-97	1.13e-96	-95.9483
ENSG00000105711	SCN1B	4.65133	0.685721	1.52e-97	1.21e-96	-95.9179
ENSG00000187815	ZFP69	-1.9941	5.75937	1.59e-97	1.27e-96	-95.8974
ENSG00000261884	AC040162.1	2.17248	3.54596	1.98e-97	1.57e-96	-95.8037
ENSG00000178199	ZC3H12D	2.10539	4.46379	2.35e-97	1.86e-96	-95.7294
ENSG00000175832	ETV4	-3.70575	2.04004	2.36e-97	1.87e-96	-95.7279
ENSG00000103496	STX4	2.01188	6.58936	3.51e-97	2.78e-96	-95.5555
ENSG00000103222	ABCC1	2.11526	5.886	3.67e-97	2.91e-96	-95.5365
ENSG00000112378	PERP	2.01642	6.49645	3.68e-97	2.92e-96	-95.535
ENSG00000228863	AL121985.1	7.38007	-0.0259227	3.99e-97	3.16e-96	-95.4998
ENSG00000115590	IL1R2	7.02819	-0.0868367	5.55e-97	4.39e-96	-95.3571
ENSG00000181577	C6orf223	-2.30767	3.88827	6.71e-97	5.31e-96	-95.2748
ENSG00000150687	PRSS23	4.12814	0.866245	7.16e-97	5.66e-96	-95.247
ENSG00000184709	LRRC26	-5.61013	1.53645	8.59e-97	6.79e-96	-95.1684
ENSG00000136059	VILL	-2.63165	2.9759	8.67e-97	6.85e-96	-95.1644
[truncated: 11,314 more rows]

## Sheet: FDR<0.05 FC>=2
Ensembl_ID	Gene_Symbol	logFC	-log10(FDR)	logCPM	PValue	FDR
ENSG00000118257	NRP2	13.2602	-313.403	2.67981	1.19735112154133e-315	3.95526657099269e-314
ENSG00000204616	TRIM31	13.2558	-300.476	2.67448	1.08e-302	3.35e-301
ENSG00000203446	AC004988.1	12.7969	-272.891	2.20094	4.71e-275	1.29e-273
ENSG00000157168	NRG1	12.5798	-325	4.45043	0	0
ENSG00000136244	IL6	12.5241	-325	6.18777	0	0
ENSG00000166396	SERPINB7	12.3395	-222.786	1.72534	7.9e-225	1.64e-223
ENSG00000110848	CD69	12.3211	-325	5.59318	0	0
ENSG00000275385	CCL18	12.274	-213.595	1.65667	1.32e-215	2.54e-214
ENSG00000108702	CCL1	12.0492	-325	5.71089	0	0
ENSG00000102794	ACOD1	11.93	-325	7.06752	0	0
ENSG00000113263	ITK	11.92	-182.14	1.28651	4.49e-184	7.25e-183
ENSG00000108688	CCL7	11.9125	-173.107	1.27759	5.23e-175	7.82e-174
ENSG00000113302	IL12B	11.8837	-325	4.2444	0	0
ENSG00000261618	AC083837.1	11.8098	-325	5.07922	0	0
ENSG00000253831	ETV3L	11.6616	-325	4.68532	0	0
ENSG00000149131	SERPING1	11.5635	-325	4.58581	0	0
ENSG00000008517	IL32	11.5476	-325	5.02357	0	0
ENSG00000244482	LILRA6	11.522	-142.418	0.867875	3.22e-144	3.82e-143
ENSG00000000971	CFH	11.5198	-325	6.65753	0	0
ENSG00000131203	IDO1	11.4921	-325	8.59594	0	0
ENSG00000276070	CCL4L2	11.4303	-325	9.75624	0	0
ENSG00000117228	GBP1	11.4232	-325	10.6151	0	0
ENSG00000168334	XIRP1	11.4227	-325	7.92792	0	0
ENSG00000287097		11.4204	-128.259	0.76088	5.21e-130	5.5e-129
ENSG00000105246	EBI3	11.4146	-325	4.67981	0	0
ENSG00000108700	CCL8	11.3975	-325	7.87852	0	0
ENSG00000138755	CXCL9	11.3941	-325	11.2697	0	0
ENSG00000233834	AC005083.1	11.3847	-137.202	0.723615	5.52e-139	6.28e-138
ENSG00000169245	CXCL10	11.3837	-325	13.2814	0	0
ENSG00000234362	LINC01914	11.3712	-133.859	0.7089	1.24e-135	1.38e-134
ENSG00000108691	CCL2	11.364	-325	7.35881	0	0
ENSG00000182782	HCAR2	11.3142	-325	4.03835	0	0
ENSG00000164400	CSF2	11.2982	-110.801	0.63097	1.74e-112	1.58e-111
ENSG00000169248	CXCL11	11.2688	-325	11.0875	0	0
ENSG00000163121	NEURL3	11.2471	-274.444	2.32106	1.3e-276	3.6e-275
ENSG00000079385	CEACAM1	11.2395	-133.877	0.571743	1.19e-135	1.33e-134
ENSG00000275302	CCL4	11.226	-325	10.0782	0	0
ENSG00000138347	MYPN	11.2033	-126.733	0.533193	1.78e-128	1.85e-127
ENSG00000115008	IL1A	11.1865	-325	5.0058	0	0
ENSG00000148677	ANKRD1	11.1508	-325	4.96907	0	0
ENSG00000285744		11.1226	-325	4.38552	0	0
ENSG00000026751	SLAMF7	11.0628	-325	10.7569	0	0
ENSG00000197253	TPSB2	11.055	-91.2117	0.371424	8.1e-93	6.14e-92
ENSG00000122641	INHBA	11.0249	-325	9.13213	0	0
ENSG00000126353	CCR7	10.9651	-325	5.49604	0	0
ENSG00000136695	IL36RN	10.9566	-113.334	0.275424	5e-115	4.63e-114
ENSG00000125538	IL1B	10.9539	-325	10.8323	0	0
ENSG00000226025	AC005515.1	10.9517	-116.741	0.269253	1.9e-118	1.81e-117
ENSG00000162692	VCAM1	10.937	-325	5.15469	0	0
ENSG00000105855	ITGB8	10.9341	-325	5.55626	0	0
ENSG00000154451	GBP5	10.9162	-325	8.38101	0	0
ENSG00000134321	RSAD2	10.8822	-325	10.0087	0	0
ENSG00000277632	CCL3	10.8814	-325	11.266	0	0
ENSG00000133106	EPSTI1	10.8721	-325	7.97514	0	0
ENSG00000197272	IL27	10.8674	-242.262	1.92779	2.35e-244	5.47e-243
ENSG00000121380	BCL2L14	10.8662	-243.586	1.92601	1.1e-245	2.59e-244
ENSG00000213512	GBP7	10.8524	-102.633	0.167592	2.77e-104	2.33e-103
ENSG00000090339	ICAM1	10.8206	-325	10.4578	0	0
ENSG00000162654	GBP4	10.8166	-325	9.80882	0	0
ENSG00000010030	ETV7	10.8153	-325	5.60308	0	0
ENSG00000255750	AC022509.1	10.8001	-86.112	0.1078	1.07e-87	7.73e-87
ENSG00000078081	LAMP3	10.7769	-325	7.37364	0	0
ENSG00000213886	UBD	10.7539	-325	4.40643	0	0
ENSG00000135074	ADAM19	10.753	-99.098	0.0632859	9.73e-101	7.98e-100
ENSG00000134460	IL2RA	10.7341	-101.082	0.0403874	9.91e-103	8.28e-102
ENSG00000127954	STEAP4	10.6989	-325	5.32049	0	0
ENSG00000128383	APOBEC3A	10.6823	-308.441	2.51525	1.1293063605636e-310	0
ENSG00000136634	IL10	10.6786	-98.2272	-0.0155438	7.28e-100	5.93e-99
ENSG00000123610	TNFAIP6	10.6464	-325	6.25174	0	0
ENSG00000147138	GPR174	10.6272	-89.143	-0.0666221	9.66e-91	7.19e-90
ENSG00000138670	RASGEF1B	10.6104	-325	6.7022	0	0
ENSG00000274286	ADRA2B	10.6059	-95.0483	-0.0908638	1.13e-96	8.95e-96
ENSG00000237988	OR2I1P	10.6018	-66.7939	-0.105205	2.77e-68	1.61e-67
ENSG00000276085	CCL3L1	10.5778	-325	10.9277	0	0
ENSG00000255398	HCAR3	10.5725	-325	5.10141	0	0
ENSG00000152766	ANKRD22	10.5591	-325	3.2704	0	0
ENSG00000137673	MMP7	10.5505	-325	7.27493	0	0
ENSG00000121594	CD80	10.5496	-325	5.0786	0	0
ENSG00000198959	TGM2	10.546	-325	6.81724	0	0
ENSG00000100336	APOL4	10.5184	-325	5.65306	0	0
ENSG00000115604	IL18R1	10.5148	-86.1955	-0.189513	8.8e-88	6.37e-87
ENSG00000136688	IL36G	10.4949	-272.018	2.32267	3.53e-274	9.6e-273
ENSG00000182393	IFNL1	10.4707	-76.3807	-0.238054	6.38e-78	4.16e-77
ENSG00000073861	TBX21	10.4688	-325	3.93458	0	0
ENSG00000135114	OASL	10.4647	-325	8.46642	0	0
ENSG00000196611	MMP1	10.4533	-74.8412	-0.256421	2.25e-76	1.44e-75
ENSG00000146122	DAAM2	10.451	-82.9879	-0.253647	1.48e-84	1.03e-83
ENSG00000170162	VGLL2	10.4507	-325	5.64508	0	0
ENSG00000225492	GBP1P1	10.4184	-325	5.28023	0	0
ENSG00000185745	IFIT1	10.4115	-325	9.18762	0	0
ENSG00000203395	AC015969.1	10.4093	-83.7484	-0.297763	2.54e-85	1.78e-84
ENSG00000260244	AC104083.1	10.3897	-66.0581	-0.309121	1.52e-67	8.75e-67
ENSG00000110436	SLC1A2	10.3849	-325	3.63792	0	0
ENSG00000196917	HCAR1	10.3811	-180.662	1.42167	1.37e-182	2.18e-181
ENSG00000117560	FASLG	10.3396	-78.4544	-0.369006	5.29e-80	3.51e-79
ENSG00000248464	FGF10-AS1	10.3311	-84.0909	-0.377449	1.15e-85	8.11e-85
ENSG00000259354	AC025580.2	10.3066	-70.2214	-0.397755	9.92e-72	6.01e-71
ENSG00000137959	IFI44L	10.2977	-325	8.40739	0	0
ENSG00000119922	IFIT2	10.2909	-325	10.0041	0	0
ENSG00000243742	RPLP0P2	10.2599	-325	2.96483	0	0
ENSG00000183347	GBP6	10.2546	-167.588	1.28947	1.79e-169	2.58e-168
ENSG00000176928	GCNT4	10.2512	-220.533	2.07128	1.43e-222	2.93e-221
ENSG00000113249	HAVCR1	10.2387	-66.6531	-0.467872	3.84e-68	2.22e-67
ENSG00000119917	IFIT3	10.2363	-325	10.3303	0	0
ENSG00000162645	GBP2	10.2244	-325	10.2344	0	0
ENSG00000173369	C1QB	10.2147	-244.892	2.03105	5.4e-247	1.28e-245
ENSG00000140379	BCL2A1	10.206	-325	9.0412	0	0
ENSG00000103569	AQP9	10.202	-325	3.66334	0	0
ENSG00000104951	IL4I1	10.2009	-325	8.41288	0	0
ENSG00000158714	SLAMF8	10.198	-325	8.78131	0	0
ENSG00000251230	MIR3945HG	10.1912	-175.618	1.22171	1.58e-177	2.41e-176
ENSG00000134363	FST	10.18	-325	3.18185	0	0
ENSG00000008118	CAMK1G	10.1675	-56.1762	-0.557161	1.32e-57	6.66e-57
ENSG00000169116	PARM1	10.1613	-325	5.16437	0	0
ENSG00000267607	AC011511.5	10.1516	-43.724	-0.581293	4.51e-45	1.89e-44
ENSG00000230438	SERPINB9P1	10.1012	-69.6232	-0.614659	3.95e-71	2.38e-70
ENSG00000250274	AC034199.1	10.0776	-68.7928	-0.640998	2.71e-70	1.61e-69
ENSG00000258807	AL359237.1	10.0607	-66.1024	-0.656741	1.37e-67	7.9e-67
ENSG00000188820	CALHM6	10.0493	-253.17	2.36932	2.76e-255	6.77e-254
ENSG00000111331	OAS3	10.0356	-325	9.75824	0	0
ENSG00000255987	TOMM20P2	9.97441	-63.6996	-0.742491	3.57e-65	2e-64
ENSG00000128342	LIF	9.96083	-325	3.60329	0	0
ENSG00000056558	TRAF1	9.9577	-325	8.67339	0	0
ENSG00000172183	ISG20	9.9513	-325	7.06961	0	0
ENSG00000120217	CD274	9.94235	-325	9.36768	0	0
ENSG00000115607	IL18RAP	9.92479	-66.625	-0.796391	4.09e-68	2.37e-67
ENSG00000163395	IGFN1	9.92247	-54.1712	-0.79101	1.37e-55	6.74e-55
ENSG00000159189	C1QC	9.91941	-221.358	1.72498	2.13e-223	4.38e-222
ENSG00000164116	GUCY1A1	9.89902	-186.283	1.70471	3.16e-188	5.21e-187
ENSG00000275718	CCL15	9.89868	-138.331	0.913006	4.07e-140	4.66e-139
ENSG00000204103	MAFB	9.86641	-325	8.25292	0	0
ENSG00000198796	ALPK2	9.86464	-56.6817	-0.856256	4.08e-58	2.08e-57
ENSG00000085563	ABCB1	9.84084	-325	4.97141	0	0
ENSG00000181634	TNFSF15	9.83475	-325	6.92045	0	0
ENSG00000253522	MIR3142HG	9.81441	-141.816	0.827732	1.3e-143	1.53e-142
ENSG00000123095	BHLHE41	9.8023	-325	4.9937	0	0
ENSG00000230647	AC022816.1	9.78545	-57.9544	-0.93534	2.14e-59	1.11e-58
ENSG00000146374	RSPO3	9.78049	-325	4.48051	0	0
ENSG00000005001	PRSS22	9.77617	-52.5822	-0.953071	5.44e-54	2.62e-53
ENSG00000170323	FABP4	9.77602	-120.385	0.783091	4.17e-122	4.12e-121
ENSG00000137331	IER3	9.77403	-325	7.56517	0	0
ENSG00000234518	PTGES3P1	9.76381	-325	3.96984	0	0
ENSG00000173391	OLR1	9.76204	-325	5.75152	0	0
ENSG00000270392	PFN1P2	9.76084	-49.1114	-0.970095	1.69e-50	7.74e-50
ENSG00000164935	DCSTAMP	9.76022	-325	4.82658	0	0
ENSG00000188676	IDO2	9.75875	-58.704	-0.966757	3.77e-60	1.98e-59
ENSG00000279965	AL390755.1	9.75483	-207.846	1.55322	7.74e-210	1.43e-208
ENSG00000152595	MEPE	9.74943	-52.224	-0.970546	1.25e-53	5.97e-53
ENSG00000174944	P2RY14	9.74183	-128.922	0.752128	1.12e-130	1.2e-129
ENSG00000108342	CSF3	9.71911	-56.2778	-1.00772	1.04e-57	5.27e-57
ENSG00000163734	CXCL3	9.71556	-325	4.13937	0	0
ENSG00000124256	ZBP1	9.71059	-57.2627	-1.01478	1.06e-58	5.46e-58
ENSG00000184371	CSF1	9.70734	-325	8.52296	0	0
ENSG00000137872	SEMA6D	9.69113	-55.439	-1.03005	7.29e-57	3.64e-56
ENSG00000157150	TIMP4	9.68999	-55.6576	-1.03409	4.4e-57	2.2e-56
ENSG00000250423	KIAA1210	9.6782	-55.7359	-1.04618	3.66e-57	1.84e-56
ENSG00000188643	S100A16	9.67258	-325	4.67187	0	0
ENSG00000121797	CCRL2	9.66614	-325	3.61482	0	0
ENSG00000137965	IFI44	9.65864	-325	7.9001	0	0
ENSG00000175899	A2M	9.63863	-325	12.2186	0	0
ENSG00000259341	AC015660.1	9.63305	-55.9535	-1.0906	2.21e-57	1.11e-56
ENSG00000153923	CLCA3P	9.62385	-55.0016	-1.10181	2.01e-56	9.96e-56
ENSG00000173762	CD7	9.61858	-194.532	1.41042	1.7e-196	2.94e-195
ENSG00000091656	ZFHX4	9.61522	-89.7132	0.622286	2.58e-91	1.94e-90
ENSG00000274029	AC069209.1	9.61289	-53.9583	-1.11014	2.25e-55	1.1e-54
ENSG00000215861	AC245297.1	9.60513	-252.67	2.28972	8.73e-255	2.14e-253
ENSG00000115009	CCL20	9.59836	-325	7.0619	0	0
ENSG00000133063	CHIT1	9.59052	-325	5.61406	0	0
ENSG00000256234	AC022509.2	9.58887	-51.9767	-1.13916	2.21e-53	1.06e-52
ENSG00000101017	CD40	9.58849	-325	7.42765	0	0
ENSG00000171855	IFNB1	9.58668	-173.276	1.37567	3.54e-175	5.3e-174
ENSG00000134668	SPOCD1	9.57873	-325	6.17425	0	0
ENSG00000116785	CFHR3	9.55112	-116.274	0.55042	5.6e-118	5.32e-117
ENSG00000165694	FRMD7	9.52723	-51.3789	-1.19572	8.86e-53	4.18e-52
ENSG00000108950	FAM20A	9.52421	-131.368	0.521181	3.94e-133	4.29e-132
ENSG00000152778	IFIT5	9.50962	-325	6.51468	0	0
ENSG00000173918	C1QTNF1	9.48711	-42.0242	-1.2409	2.32e-43	9.46e-43
ENSG00000144837	PLA1A	9.47863	-122.34	0.47463	4.57e-124	4.57e-123
ENSG00000248677	LINC02102	9.44853	-44.1852	-1.27242	1.55e-45	6.53e-45
ENSG00000038945	MSR1	9.44153	-325	6.84379	0	0
ENSG00000236700	LINC01010	9.43853	-325	3.64042	0	0
ENSG00000162771	FAM71A	9.4269	-121.759	0.418839	1.75e-123	1.74e-122
ENSG00000147050	KDM6A	9.42402	-296.084	2.40557	2.72e-298	8.25e-297
ENSG00000078401	EDN1	9.41306	-325	3.83225	0	0
ENSG00000187944	C2orf66	9.40792	-171.55	1.19096	1.91e-173	2.82e-172
ENSG00000185885	IFITM1	9.39256	-325	6.85298	0	0
ENSG00000163568	AIM2	9.38516	-325	3.6995	0	0
ENSG00000189058	APOD	9.3746	-45.2495	-1.35022	1.31e-46	5.63e-46
ENSG00000169429	CXCL8	9.36249	-325	12.079	0	0
ENSG00000257242	LINC01619	9.36062	-45.9871	-1.36479	2.36e-47	1.03e-46
ENSG00000118785	SPP1	9.35338	-325	11.6068	0	0
ENSG00000126838	PZP	9.34453	-44.5736	-1.38024	6.27e-46	2.67e-45
ENSG00000185433	LINC00158	9.34319	-325	3.65633	0	0
ENSG00000197893	NRAP	9.34247	-325	2.78657	0	0
ENSG00000273331	TM4SF19-TCTEX1D2	9.33184	-117.967	0.318594	1.12e-119	1.08e-118
ENSG00000118160	SLC8A2	9.3252	-118.677	0.313572	2.16e-120	2.1e-119
ENSG00000049249	TNFRSF9	9.31027	-325	5.11682	0	0
ENSG00000253535	AC120193.1	9.30333	-44.2798	-1.41955	1.24e-45	5.25e-45
ENSG00000179044	EXOC3L1	9.3032	-91.019	0.283123	1.27e-92	9.57e-92
ENSG00000105376	ICAM5	9.28774	-209.413	1.57987	2.07e-211	3.86e-210
ENSG00000179362	HMGN2P46	9.27853	-37.8763	-1.45448	3.53e-39	1.33e-38
ENSG00000233117	LINC00702	9.2723	-114.105	0.256508	8.4e-116	7.85e-115
ENSG00000261036	AC113418.1	9.25851	-41.1946	-1.46591	1.59e-42	6.39e-42
ENSG00000267712	LINC01539	9.24051	-43.1112	-1.48259	1.86e-44	7.74e-44
ENSG00000165323	FAT3	9.21697	-41.883	-1.50665	3.22e-43	1.31e-42
ENSG00000165023	DIRAS2	9.21613	-111.74	0.199034	1.99e-113	1.82e-112
ENSG00000146859	TMEM140	9.21025	-325	4.45578	0	0
ENSG00000090104	RGS1	9.20666	-325	8.60094	0	0
ENSG00000276980	AC008760.2	9.1891	-39.8224	-1.53808	3.85e-41	1.51e-40
ENSG00000145681	HAPLN1	9.189	-40.1335	-1.53808	1.87e-41	7.35e-41
ENSG00000145107	TM4SF19	9.1815	-325	5.6592	0	0
ENSG00000120337	TNFSF18	9.16767	-189.77	1.456	1.01e-191	1.7e-190
ENSG00000235385	LINC02154	9.14985	-41.8166	-1.57349	3.76e-43	1.53e-42
ENSG00000031081	ARHGAP31	9.14337	-325	7.1004	0	0
ENSG00000259760	AC015660.3	9.13885	-91.027	0.114245	1.24e-92	9.4e-92
ENSG00000088538	DOCK3	9.13459	-222.829	1.80344	7.14e-225	1.48e-223
ENSG00000100346	CACNA1I	9.12145	-106.15	0.0990249	8.14e-108	7.08e-107
ENSG00000089041	P2RX7	9.09963	-325	6.58684	0	0
ENSG00000104432	IL7	9.09839	-93.2252	0.0763912	7.68e-95	5.95e-94
ENSG00000089127	OAS1	9.09516	-325	8.20685	0	0
ENSG00000126709	IFI6	9.07158	-325	10.4434	0	0
ENSG00000110852	CLEC2B	9.07071	-325	3.26518	0	0
ENSG00000129354	AP1M2	9.07003	-30.9493	-1.6597	3.4e-32	1.12e-31
ENSG00000020577	SAMD4A	9.06722	-325	5.66205	0	0
ENSG00000135919	SERPINE2	9.06141	-325	9.69352	0	0
ENSG00000183486	MX2	9.05661	-325	8.38061	0	0
ENSG00000231274	SBK3	9.04598	-36.4473	-1.67246	9.71e-38	3.57e-37
ENSG00000255521	AL356215.1	9.04549	-249.1	2.0133	3.28e-251	7.94e-250
ENSG00000256268	LINC02454	9.0446	-38.4832	-1.67297	8.63e-40	3.29e-39
ENSG00000283646	LINC02009	9.03412	-97.4186	0.00751216	4.72e-99	3.81e-98
ENSG00000110324	IL10RA	9.01137	-325	9.29764	0	0
ENSG00000100985	MMP9	8.98999	-325	2.92477	0	0
ENSG00000163347	CLDN1	8.98251	-325	3.58609	0	0
ENSG00000136052	SLC41A2	8.97633	-325	4.27643	0	0
ENSG00000170542	SERPINB9	8.96876	-325	3.57198	0	0
ENSG00000120885	CLU	8.94487	-92.5041	-0.0856883	4.06e-94	3.13e-93
ENSG00000254838	GVINP1	8.93958	-36.9228	-1.7764	3.22e-38	1.19e-37
ENSG00000168062	BATF2	8.93868	-325	5.90538	0	0
ENSG00000286062		8.93412	-97.1929	-0.0963067	7.95e-99	6.41e-98
ENSG00000156886	ITGAD	8.91732	-35.9092	-1.79671	3.39e-37	1.23e-36
ENSG00000173868	PHOSPHO1	8.91643	-35.1839	-1.79695	1.82e-36	6.55e-36
ENSG00000265494	AC005304.2	8.9143	-34.5871	-1.80445	7.29e-36	2.59e-35
ENSG00000166863	TAC3	8.90945	-36.5637	-1.80588	7.4e-38	2.73e-37
ENSG00000110446	SLC15A3	8.89765	-325	7.61316	0	0
ENSG00000179431	FJX1	8.89746	-325	3.20332	0	0
ENSG00000111335	OAS2	8.88222	-325	8.87425	0	0
ENSG00000149635	OCSTAMP	8.87629	-325	4.51597	0	0
ENSG00000041982	TNC	8.87601	-173.959	1.14999	7.29e-176	1.1e-174
ENSG00000102359	SRPX2	8.87472	-78.6068	-0.152289	3.72e-80	2.47e-79
ENSG00000122786	CALD1	8.85242	-34.1651	-1.85796	1.94e-35	6.84e-35
ENSG00000233539	AC011294.1	8.83844	-33.0733	-1.87647	2.45e-34	8.45e-34
ENSG00000119508	NR4A3	8.81081	-325	6.32589	0	0
ENSG00000164949	GEM	8.80358	-325	7.15729	0	0
ENSG00000128422	KRT17	8.78944	-113.436	0.538925	3.95e-115	3.66e-114
ENSG00000134028	ADAMDEC1	8.78328	-325	3.08641	0	0
ENSG00000271216	LINC01050	8.78158	-32.4571	-1.93003	1.02e-33	3.49e-33
ENSG00000112139	MDGA1	8.77153	-325	4.9774	0	0
ENSG00000088827	SIGLEC1	8.77047	-325	6.50126	0	0
ENSG00000176358	TAC4	8.76861	-325	3.61581	0	0
ENSG00000090530	P3H2	8.76252	-325	4.52819	0	0
ENSG00000165949	IFI27	8.75456	-325	5.88569	0	0
ENSG00000174808	BTC	8.75272	-32.104	-1.9536	2.32e-33	7.87e-33
ENSG00000140511	HAPLN3	8.75259	-325	7.68961	0	0
ENSG00000166670	MMP10	8.74256	-28.5948	-1.97244	8.12e-30	2.54e-29
ENSG00000271856	LINC01215	8.73353	-126.486	0.483657	3.16e-128	3.27e-127
ENSG00000115414	FN1	8.72825	-325	3.91	0	0
ENSG00000141497	ZMYND15	8.72557	-325	3.23169	0	0
ENSG00000230062	ANKRD66	8.70863	-32.0241	-1.99738	2.79e-33	9.46e-33
ENSG00000066056	TIE1	8.7056	-325	4.00093	0	0
ENSG00000122574	WIPF3	8.70471	-30.5429	-2.00651	8.78e-32	2.86e-31
ENSG00000156414	TDRD9	8.69692	-31.9759	-2.00865	3.13e-33	1.06e-32
ENSG00000283648	AC006974.2	8.69589	-26.6325	-2.00003	7.8e-28	2.33e-27
ENSG00000216490	IFI30	8.69544	-180.509	1.34363	1.96e-182	3.09e-181
ENSG00000130203	APOE	8.67832	-325	9.41799	0	0
ENSG00000128510	CPA4	8.67233	-28.0733	-2.04036	2.73e-29	8.45e-29
ENSG00000102575	ACP5	8.66589	-152.67	1.31114	1.66e-154	2.14e-153
ENSG00000133636	NTS	8.66275	-261.416	2.27288	1.5e-263	3.83e-262
ENSG00000285103	AL451123.1	8.63982	-82.3458	-0.40124	6.52e-84	4.51e-83
ENSG00000132688	NES	8.62629	-325	4.30688	0	0
ENSG00000070193	FGF10	8.62554	-325	3.54304	0	0
ENSG00000012223	LTF	8.62453	-30.3964	-2.07809	1.24e-31	4.01e-31
ENSG00000188389	PDCD1	8.62214	-26.4815	-2.08784	1.11e-27	3.3e-27
ENSG00000137265	IRF4	8.6198	-119.351	0.365439	4.54e-121	4.46e-120
ENSG00000124493	GRM4	8.61755	-207.679	1.56968	1.14e-209	2.1e-208
ENSG00000165379	LRFN5	8.60475	-205.768	1.5567	9.4e-208	1.7e-206
ENSG00000177047	IFNW1	8.58811	-26.7118	-2.10462	6.49e-28	1.94e-27
ENSG00000259590	AC015660.2	8.56182	-218.544	2.48269	1.43e-220	2.86e-219
ENSG00000185640	KRT79	8.56038	-115.679	0.300695	2.21e-117	2.09e-116
ENSG00000012124	CD22	8.55799	-325	2.74096	0	0
ENSG00000163739	CXCL1	8.5482	-325	6.20322	0	0
ENSG00000277089	AC243829.4	8.53652	-87.7594	1.47367	2.37e-89	1.74e-88
ENSG00000164136	IL15	8.52796	-325	3.12298	0	0
ENSG00000233030	AC243772.2	8.52094	-139.331	0.776093	4.04e-141	4.67e-140
ENSG00000204577	LILRB3	8.5145	-228.332	1.93071	2.15e-230	4.65e-229
ENSG00000023902	PLEKHO1	8.5034	-325	8.35362	0	0
ENSG00000220412	AL356234.1	8.50303	-26.2567	-2.18999	1.87e-27	5.54e-27
ENSG00000162772	ATF3	8.4838	-325	9.29182	0	0
ENSG00000006118	TMEM132A	8.48143	-187.691	1.4281	1.23e-189	2.04e-188
ENSG00000278910	BANCR	8.4814	-27.8991	-2.21424	4.09e-29	1.26e-28
ENSG00000172348	RCAN2	8.47693	-73.6292	-0.566532	3.72e-75	2.35e-74
ENSG00000183742	MACC1	8.46978	-142.979	0.725119	8.81e-145	1.05e-143
ENSG00000118515	SGK1	8.46422	-325	8.88856	0	0
ENSG00000111341	MGP	8.46363	-325	3.515	0	0
ENSG00000128284	APOL3	8.46018	-325	3.57452	0	0
ENSG00000128271	ADORA2A	8.45945	-170.398	1.09753	2.73e-172	4e-171
ENSG00000157680	DGKI	8.45629	-26.2497	-2.23987	1.9e-27	5.63e-27
ENSG00000181045	SLC26A11	8.44858	-325	4.53164	0	0
ENSG00000130513	GDF15	8.42901	-325	8.29176	0	0
ENSG00000163746	PLSCR2	8.42117	-27.0545	-2.26814	2.91e-28	8.82e-28
ENSG00000284196	AL158064.1	8.41618	-25.8387	-2.26937	4.93e-27	1.45e-26
ENSG00000236747	LINC01282	8.41554	-26.1708	-2.2696	2.28e-27	6.75e-27
ENSG00000270504	AL391422.3	8.41096	-25.3436	-2.28066	1.56e-26	4.53e-26
ENSG00000147481	SNTG1	8.40109	-24.7831	-2.29326	5.75e-26	1.65e-25
ENSG00000091831	ESR1	8.4	-25.5808	-2.2833	9e-27	2.63e-26
ENSG00000100302	RASD2	8.39075	-71.4993	-0.657512	5.14e-73	3.17e-72
ENSG00000135077	HAVCR2	8.38402	-325	5.72871	0	0
ENSG00000229400	AL596330.1	8.37849	-26.5357	-2.30866	9.77e-28	2.91e-27
ENSG00000170214	ADRA1B	8.3777	-26.272	-2.30889	1.8e-27	5.35e-27
ENSG00000120278	PLEKHG1	8.37101	-25.4636	-2.3106	1.18e-26	3.44e-26
ENSG00000230107	AL022316.1	8.36696	-22.8586	-2.3111	5.08e-24	1.38e-23
ENSG00000224272	AC131097.3	8.3397	-24.1444	-2.34932	2.55e-25	7.17e-25
ENSG00000141574	SECTM1	8.31107	-325	5.78209	0	0
ENSG00000238015	AC104837.2	8.31082	-24.4843	-2.36671	1.16e-25	3.28e-25
ENSG00000169442	CD52	8.31046	-325	7.71934	0	0
ENSG00000112818	MEP1A	8.30847	-69.0488	-0.740942	1.5e-70	8.94e-70
ENSG00000163554	SPTA1	8.30532	-24.4758	-2.37864	1.18e-25	3.34e-25
ENSG00000166523	CLEC4E	8.3025	-61.2193	-0.749816	1.11e-62	6.04e-62
ENSG00000146674	IGFBP3	8.28488	-325	4.87552	0	0
ENSG00000204580	DDR1	8.28409	-96.7197	0.014305	2.38e-98	1.91e-97
ENSG00000081041	CXCL2	8.24956	-325	6.30093	0	0
ENSG00000242479	AC109992.1	8.24727	-23.9097	-2.4252	4.4e-25	1.23e-24
ENSG00000074317	SNCB	8.24547	-22.4176	-2.43696	1.42e-23	3.82e-23
ENSG00000134531	EMP1	8.24494	-325	8.6143	0	0
ENSG00000123500	COL10A1	8.23308	-23.9714	-2.43964	3.81e-25	1.07e-24
ENSG00000173714	WFIKKN2	8.21773	-24.0134	-2.45446	3.46e-25	9.7e-25
ENSG00000231811	AL159166.1	8.21104	-63.6719	-0.840038	3.81e-65	2.13e-64
ENSG00000234191	AC091808.1	8.20322	-89.4801	-0.0672492	4.43e-91	3.31e-90
ENSG00000287278		8.20026	-23.8143	-2.46993	5.5e-25	1.53e-24
ENSG00000169436	COL22A1	8.18923	-21.2583	-2.4841	2.11e-22	5.52e-22
ENSG00000174059	CD34	8.18436	-23.2118	-2.48507	2.23e-24	6.14e-24
ENSG00000172738	TMEM217	8.17357	-325	4.66881	0	0
ENSG00000180611	MB21D2	8.17331	-91.7868	-0.102385	2.14e-93	1.63e-92
ENSG00000104368	PLAT	8.17088	-325	2.84422	0	0
ENSG00000268916	CSAG3	8.16657	-23.1953	-2.50083	2.32e-24	6.38e-24
ENSG00000205856	C22orf42	8.15587	-141.556	0.778709	2.37e-143	2.78e-142
ENSG00000270689	BUD13P1	8.14844	-22.841	-2.51678	5.29e-24	1.44e-23
ENSG00000110799	VWF	8.14529	-325	3.37563	0	0
ENSG00000134470	IL15RA	8.14425	-325	7.2225	0	0
ENSG00000243649	CFB	8.1427	-132.652	0.767802	2.02e-134	2.23e-133
ENSG00000138100	TRIM54	8.14193	-325	3.18894	0	0
ENSG00000232618	AL355304.1	8.1321	-325	4.30734	0	0
ENSG00000189223	PAX8-AS1	8.13038	-204.749	1.72222	9.89e-207	1.78e-205
ENSG00000132274	TRIM22	8.11922	-325	8.62764	0	0
ENSG00000257964	AC020612.3	8.11843	-22.1113	-2.54744	2.9e-23	7.74e-23
ENSG00000168772	CXXC4	8.10918	-21.7479	-2.54963	6.75e-23	1.79e-22
ENSG00000023445	BIRC3	8.10483	-325	7.02808	0	0
ENSG00000177294	FBXO39	8.10411	-83.5926	0.347275	3.64e-85	2.55e-84
ENSG00000101892	ATP1B4	8.10271	-20.7728	-2.5634	6.54e-22	1.69e-21
ENSG00000049540	ELN	8.10223	-21.2073	-2.5634	2.38e-22	6.2e-22
ENSG00000130222	GADD45G	8.0997	-21.8929	-2.56387	4.82e-23	1.28e-22
ENSG00000129009	ISLR	8.08418	-21.1564	-2.57977	2.68e-22	6.98e-22
ENSG00000149948	HMGA2	8.08356	-325	3.8813	0	0
ENSG00000163565	IFI16	8.07083	-325	9.17043	0	0
ENSG00000162896	PIGR	8.06778	-325	3.69917	0	0
ENSG00000286065		8.06137	-51.0249	-0.984743	2.01e-52	9.44e-52
ENSG00000129244	ATP1B2	8.0527	-51.7453	-0.995873	3.78e-53	1.8e-52
ENSG00000101203	COL20A1	8.04187	-21.4418	-2.61427	1.38e-22	3.62e-22
ENSG00000151789	ZNF385D	8.04045	-266.643	2.32534	8.59e-269	2.28e-267
ENSG00000255874	LINC00346	8.038	-56.3646	-1.01589	8.52e-58	4.32e-57
ENSG00000259374	NDUFB4P11	8.02659	-20.5449	-2.63045	1.11e-21	2.85e-21
ENSG00000100311	PDGFB	8.02184	-147.793	0.944881	1.3e-149	1.61e-148
ENSG00000162894	FCMR	8.00592	-325	5.46533	0	0
ENSG00000183696	UPP1	8.00435	-325	7.36918	0	0
ENSG00000013725	CD6	7.99516	-87.8833	-0.285876	1.78e-89	1.31e-88
ENSG00000259207	ITGB3	7.99352	-325	4.28097	0	0
ENSG00000224596	ZMIZ1-AS1	7.99053	-209.692	1.57626	1.09e-211	2.03e-210
ENSG00000136235	GPNMB	7.98068	-325	7.8266	0	0
ENSG00000109321	AREG	7.97376	-220.428	1.87785	1.83e-222	3.73e-221
ENSG00000253842	AP003472.2	7.96169	-44.3255	-1.09134	1.12e-45	4.73e-45
ENSG00000182985	CADM1	7.93083	-83.2087	-0.35144	8.85e-85	6.18e-84
ENSG00000230943	LINC02541	7.90902	-109.378	0.137711	4.69e-111	4.18e-110
ENSG00000186891	TNFRSF18	7.89989	-97.696	0.124012	2.48e-99	2.01e-98
ENSG00000108830	RND2	7.89832	-53.1231	-1.15505	1.55e-54	7.53e-54
ENSG00000184979	USP18	7.89615	-325	7.09894	0	0
ENSG00000035720	STAP1	7.89463	-325	6.04224	0	0
ENSG00000127951	FGL2	7.89301	-325	5.49604	0	0
ENSG00000255921	AC026310.2	7.89187	-47.4034	-1.16151	8.85e-49	3.95e-48
ENSG00000196092	PAX5	7.88327	-325	5.20357	0	0
ENSG00000260941	LINC00622	7.88242	-164.411	1.05596	2.77e-166	3.88e-165
ENSG00000256262	USP30-AS1	7.8816	-227.448	2.2667	1.66e-229	3.56e-228
ENSG00000135094	SDS	7.8758	-325	6.74581	0	0
ENSG00000050730	TNIP3	7.87388	-182.859	1.26522	8.54e-185	1.38e-183
ENSG00000133216	EPHB2	7.86245	-195.772	1.44268	9.69e-198	1.69e-196
ENSG00000166068	SPRED1	7.85198	-94.7498	0.0790576	2.26e-96	1.78e-95
ENSG00000214851	LINC00612	7.83707	-42.1545	-1.22499	1.72e-43	7.01e-43
ENSG00000147614	ATP6V0D2	7.82749	-325	2.86783	0	0
ENSG00000197077	KIAA1671	7.82434	-170.427	1.72655	2.54e-172	3.74e-171
ENSG00000272512	AL645608.8	7.82341	-235.971	2.20586	4.76e-238	1.07e-236
ENSG00000120129	DUSP1	7.81433	-325	8.25492	0	0
ENSG00000184384	MAML2	7.79937	-325	5.91036	0	0
ENSG00000005884	ITGA3	7.77308	-325	5.55492	0	0
ENSG00000162892	IL24	7.77185	-47.092	-1.27922	1.82e-48	8.09e-48
ENSG00000178033	CALHM5	7.75838	-76.9987	-0.530275	1.53e-78	1e-77
ENSG00000285006	AC005280.3	7.75767	-79.5892	-0.0128831	3.83e-81	2.58e-80
ENSG00000134070	IRAK2	7.72141	-325	6.09456	0	0
ENSG00000102271	KLHL4	7.71656	-116.984	0.322125	1.09e-118	1.04e-117
ENSG00000135436	FAM186B	7.69141	-176.933	1.58703	7.57e-179	1.17e-177
ENSG00000088882	CPXM1	7.68809	-261.636	2.34942	8.97e-264	2.31e-262
ENSG00000236915	AL356270.1	7.68321	-142.242	1.06672	4.84e-144	5.73e-143
ENSG00000103089	FA2H	7.68291	-305.769	2.50716	5.37e-308	1.7e-306
ENSG00000132669	RIN2	7.67591	-325	3.71895	0	0
ENSG00000155719	OTOA	7.6489	-131.879	1.02612	1.21e-133	1.32e-132
ENSG00000271830	AC012213.4	7.64411	-44.1995	-1.41059	1.5e-45	6.32e-45
ENSG00000137757	CASP5	7.63358	-207.77	1.66103	9.25e-210	1.7e-208
ENSG00000168994	PXDC1	7.63102	-325	4.87747	0	0
ENSG00000126549	STATH	7.62639	-69.9373	-0.666195	1.91e-71	1.16e-70
ENSG00000178803	ADORA2A-AS1	7.62299	-67.4094	-0.665228	6.67e-69	3.9e-68
ENSG00000187608	ISG15	7.62249	-325	8.96416	0	0
ENSG00000104321	TRPA1	7.61839	-70.7157	-0.672988	3.15e-72	1.92e-71
ENSG00000107201	DDX58	7.61611	-325	8.91495	0	0
ENSG00000144476	ACKR3	7.61153	-142.145	0.772445	6.06e-144	7.16e-143
ENSG00000248727	LINC01948	7.59863	-38.9972	-1.45177	2.61e-40	1.01e-39
ENSG00000130589	HELZ2	7.59479	-325	8.99519	0	0
ENSG00000112149	CD83	7.58531	-325	9.32649	0	0
ENSG00000103888	CEMIP	7.58475	-93.4177	0.187805	4.92e-95	3.82e-94
ENSG00000132329	RAMP1	7.58407	-44.1536	-1.46682	1.66e-45	7.02e-45
ENSG00000133574	GIMAP4	7.5719	-69.7892	-0.72121	2.69e-71	1.62e-70
ENSG00000197506	SLC28A3	7.56913	-86.5	-0.216887	4.35e-88	3.16e-87
ENSG00000177409	SAMD9L	7.56885	-191.339	9.38456	2.69e-193	4.58e-192
ENSG00000138166	DUSP5	7.56206	-325	8.63037	0	0
ENSG00000139626	ITGB7	7.55406	-325	8.36848	0	0
ENSG00000128805	ARHGAP22	7.55316	-194.101	1.70298	4.6e-196	7.93e-195
ENSG00000246363	LINC02458	7.53098	-146.376	0.908971	3.42e-148	4.21e-147
ENSG00000115155	OTOF	7.51673	-86.0184	-0.268451	1.33e-87	9.59e-87
ENSG00000172927	MYEOV	7.51358	-325	3.98059	0	0
ENSG00000188897	AC099489.1	7.50256	-153.57	1.06978	2.08e-155	2.69e-154
ENSG00000137491	SLCO2B1	7.49559	-124.288	0.654362	5.08e-126	5.15e-125
ENSG00000075223	SEMA3C	7.49345	-285.479	2.59103	1.15e-287	3.32e-286
ENSG00000136689	IL1RN	7.49109	-325	10.4152	0	0
ENSG00000234199	LINC01191	7.46171	-61.6593	-0.833855	4.01e-63	2.19e-62
ENSG00000184588	PDE4B	7.46032	-325	5.98202	0	0
ENSG00000104415	WISP1	7.45811	-33.0425	-1.59851	2.63e-34	9.07e-34
ENSG00000137745	MMP13	7.45469	-41.0181	-1.59253	2.39e-42	9.59e-42
ENSG00000099715	PCDH11Y	7.45458	-32.1949	-1.58608	1.88e-33	6.38e-33
ENSG00000100003	SEC14L2	7.45425	-261.345	2.19289	1.78e-263	4.52e-262
ENSG00000152592	DMP1	7.44458	-40.3688	-1.60205	1.08e-41	4.28e-41
ENSG00000147647	DPYS	7.43696	-180.467	1.3208	2.16e-182	3.41e-181
ENSG00000087076	HSD17B14	7.42837	-140.368	0.98821	3.68e-142	4.29e-141
ENSG00000283849	AC092053.2	7.42316	-33.6396	-1.63345	6.57e-35	2.29e-34
ENSG00000197405	C5AR1	7.39652	-325	4.79254	0	0
ENSG00000123342	MMP19	7.39472	-325	5.70295	0	0
ENSG00000178965	ERICH3	7.38667	-51.6405	-0.90001	4.83e-53	2.29e-52
ENSG00000115648	MLPH	7.38598	-58.8755	-0.911028	2.54e-60	1.33e-59
ENSG00000221955	SLC12A8	7.38594	-325	6.67636	0	0
ENSG00000228863	AL121985.1	7.38007	-95.4998	-0.0259227	3.99e-97	3.16e-96
ENSG00000138311	ZNF365	7.37799	-38.4335	-1.66524	9.68e-40	3.69e-39
ENSG00000248323	LUCAT1	7.37622	-325	4.00537	0	0
ENSG00000137507	LRRC32	7.37083	-72.3797	-0.421058	6.7e-74	4.17e-73
ENSG00000157510	AFAP1L1	7.36772	-94.5568	-0.0386971	3.54e-96	2.77e-95
ENSG00000166278	C2	7.36646	-325	3.4051	0	0
ENSG00000100292	HMOX1	7.36601	-325	5.80348	0	0
ENSG00000261644	AC007728.2	7.36489	-325	3.23175	0	0
ENSG00000233237	LINC00472	7.36454	-129.313	0.731018	4.55e-131	4.86e-130
ENSG00000113594	LIFR	7.36239	-38.9092	-1.68248	3.21e-40	1.23e-39
ENSG00000029559	IBSP	7.36205	-68.4632	-0.423988	5.81e-70	3.44e-69
ENSG00000184838	PRR16	7.35396	-289.737	2.3827	6.26e-292	1.83e-290
ENSG00000185477	GPRIN3	7.34226	-303.513	3.56904	9.73e-306	3.07e-304
ENSG00000102174	PHEX	7.32973	-89.6526	-0.0811055	2.97e-91	2.23e-90
ENSG00000106366	SERPINE1	7.32549	-209.22	1.58463	3.24e-211	6.03e-210
ENSG00000169418	NPR1	7.31544	-325	2.93378	0	0
ENSG00000091129	NRCAM	7.30159	-89.95	0.200605	1.5e-91	1.12e-90
ENSG00000152661	GJA1	7.29589	-54.7583	-1.00265	3.53e-56	1.74e-55
ENSG00000151790	TDO2	7.29459	-325	6.5608	0	0
ENSG00000160683	CXCR5	7.28313	-29.7116	-1.77303	6.08e-31	1.94e-30
ENSG00000101916	TLR8	7.27637	-325	3.47275	0	0
ENSG00000137473	TTC29	7.26404	-50.5898	-1.02606	5.52e-52	2.57e-51
ENSG00000198125	MB	7.2403	-325	3.14022	0	0
ENSG00000035664	DAPK2	7.23516	-308.988	2.61311	3.19266933121273e-311	0
ENSG00000174600	CMKLR1	7.23434	-29.9884	-1.81438	3.19e-31	1.03e-30
ENSG00000118777	ABCG2	7.23026	-325	3.19903	0	0
ENSG00000196664	TLR7	7.22521	-314.889	2.7507	3.888065904114e-317	1.29247495877829e-315
ENSG00000108679	LGALS3BP	7.20858	-325	5.72619	0	0
ENSG00000284669	AC092053.3	7.20476	-35.2153	-1.83596	1.69e-36	6.09e-36
ENSG00000203797	DDO	7.20419	-139.451	0.7562	3.06e-141	3.54e-140
ENSG00000073754	CD5L	7.20249	-35.6433	-1.83667	6.27e-37	2.27e-36
ENSG00000231346	LINC01160	7.19914	-325	3.02466	0	0
ENSG00000189013	KIR2DL4	7.19487	-203.577	1.5567	1.47e-205	2.65e-204
ENSG00000105976	MET	7.17378	-295.684	2.79184	6.83e-298	2.07e-296
ENSG00000172243	CLEC7A	7.16392	-325	3.09728	0	0
ENSG00000168621	GDNF	7.15409	-110.008	0.298903	1.1e-111	9.83e-111
ENSG00000188026	RILPL1	7.14161	-163.346	1.01382	3.25e-165	4.51e-164
ENSG00000287158		7.13622	-32.5887	-1.8993	7.53e-34	2.58e-33
ENSG00000161921	CXCL16	7.13316	-325	5.92736	0	0
ENSG00000011590	ZBTB32	7.13093	-32.6977	-1.9086	5.85e-34	2.01e-33
ENSG00000232783	FRG2FP	7.12674	-71.4295	-0.668948	6.05e-73	3.72e-72
ENSG00000156587	UBE2L6	7.12631	-325	7.05757	0	0
ENSG00000197122	SRC	7.12484	-325	7.07381	0	0
ENSG00000158683	PKD1L1	7.12337	-76.1234	-0.290788	1.16e-77	7.53e-77
ENSG00000168081	PNOC	7.12047	-325	4.06168	0	0
ENSG00000254704	AP002358.2	7.11422	-36.4878	-1.16854	8.84e-38	3.25e-37
ENSG00000011347	SYT7	7.11047	-202.239	1.57222	3.24e-204	5.77e-203
ENSG00000273341	AC004921.1	7.10321	-48.7989	-1.19449	3.49e-50	1.59e-49
ENSG00000186340	THBS2	7.10253	-263.174	2.12298	2.58e-265	6.7e-264
ENSG00000145623	OSMR	7.09651	-88.1145	-0.0144139	1.04e-89	7.68e-89
ENSG00000137077	CCL21	7.0858	-130.916	0.63128	1.12e-132	1.21e-131
ENSG00000117090	SLAMF1	7.06925	-325	2.88919	0	0
ENSG00000143333	RGS16	7.06416	-325	9.02346	0	0
ENSG00000156804	FBXO32	7.05764	-325	6.18615	0	0
ENSG00000100600	LGMN	7.03733	-214.101	2.12091	4.09e-216	7.93e-215
ENSG00000115590	IL1R2	7.02819	-95.3571	-0.0868367	5.55e-97	4.39e-96
ENSG00000276231	PIK3R6	7.01667	-29.4894	-2.01838	1.02e-30	3.24e-30
ENSG00000101670	LIPG	7.01197	-325	3.47378	0	0
ENSG00000147485	PXDNL	7.00761	-84.7669	-0.106805	2.4e-86	1.71e-85
ENSG00000099834	CDHR5	7.0054	-100.421	0.138774	4.58e-102	3.8e-101
ENSG00000237352	LINC01358	7.00351	-45.3024	-1.28778	1.16e-46	4.98e-46
ENSG00000152402	GUCY1A2	7.0032	-46.8481	-1.28797	3.2e-48	1.42e-47
ENSG00000182050	MGAT4C	6.99994	-103.39	0.137394	4.79e-105	4.07e-104
ENSG00000171621	SPSB1	6.99796	-325	6.39054	0	0
ENSG00000064195	DLX3	6.98605	-325	3.32052	0	0
ENSG00000185245	GP1BA	6.97247	-105.465	0.106623	3.96e-107	3.42e-106
ENSG00000156453	PCDH1	6.95965	-39.9789	-1.33613	2.67e-41	1.05e-40
ENSG00000095397	WHRN	6.94475	-150.201	0.948218	5e-152	6.3e-151
ENSG00000152583	SPARCL1	6.94252	-61.9379	-0.853311	2.11e-63	1.15e-62
ENSG00000136267	DGKB	6.9353	-30.3466	-2.09027	1.39e-31	4.5e-31
ENSG00000235505	AP002004.1	6.93529	-30.0774	-2.09024	2.59e-31	8.37e-31
ENSG00000261795	AC093627.7	6.93022	-46.0951	-1.36075	1.84e-47	8.03e-47
ENSG00000231389	HLA-DPA1	6.91598	-27.1047	-2.11311	2.59e-28	7.86e-28
ENSG00000157827	FMNL2	6.91554	-325	7.06923	0	0
ENSG00000134853	PDGFRA	6.91293	-310.161	2.73179	2.12642991068151e-312	6.89452326276398e-311
ENSG00000253824	AP003472.1	6.91036	-28.0104	-2.1147	3.16e-29	9.76e-29
ENSG00000168394	TAP1	6.90523	-325	11.4655	0	0
ENSG00000130300	PLVAP	6.90247	-68.3872	-0.515982	6.92e-70	4.1e-69
ENSG00000015413	DPEP1	6.89057	-74.8256	-0.531854	2.34e-76	1.49e-75
ENSG00000121858	TNFSF10	6.88742	-325	9.0637	0	0
ENSG00000179583	CIITA	6.88462	-325	3.29441	0	0
ENSG00000108771	DHX58	6.87483	-325	5.48465	0	0
ENSG00000134326	CMPK2	6.86771	-325	8.39611	0	0
ENSG00000247317	LY6E-DT	6.86403	-37.013	-1.41667	2.61e-38	9.71e-38
ENSG00000149972	CNTN5	6.8615	-83.1645	-0.259132	9.8e-85	6.85e-84
ENSG00000072182	ASIC4	6.85786	-28.4517	-2.16361	1.13e-29	3.53e-29
ENSG00000175003	SLC22A1	6.85633	-27.4113	-2.16405	1.27e-28	3.88e-28
ENSG00000272941	AC083862.2	6.84769	-229.437	2.45278	1.68e-231	3.65e-230
ENSG00000002933	TMEM176A	6.8426	-61.6714	-0.589311	3.9e-63	2.13e-62
ENSG00000095303	PTGS1	6.84043	-325	8.79263	0	0
ENSG00000250519	AP002784.1	6.82827	-73.8567	-0.595083	2.2e-75	1.39e-74
ENSG00000073712	FERMT2	6.80491	-294.404	2.8041	1.31e-296	3.94e-295
ENSG00000142089	IFITM3	6.80486	-325	8.13611	0	0
ENSG00000275630	AC004816.2	6.80461	-39.0764	-1.49034	2.18e-40	8.39e-40
ENSG00000166750	SLFN5	6.80233	-325	6.18123	0	0
ENSG00000113504	SLC12A7	6.80017	-282.372	2.4938	1.49e-284	4.25e-283
ENSG00000108846	ABCC3	6.79762	-240.232	1.99643	2.56e-242	5.86e-241
ENSG00000120875	DUSP4	6.79493	-325	6.80524	0	0
ENSG00000163793	DNAJC5G	6.78982	-39.5046	-1.49436	8.06e-41	3.13e-40
ENSG00000079393	DUSP13	6.78135	-58.0134	-1.0172	1.86e-59	9.7e-59
ENSG00000105559	PLEKHA4	6.77905	-325	3.56926	0	0
ENSG00000198785	GRIN3A	6.77691	-219.808	1.97745	7.72e-222	1.56e-220
ENSG00000131979	GCH1	6.76111	-325	8.49488	0	0
ENSG00000250041	AC069360.1	6.75331	-90.3739	-0.117681	5.61e-92	4.23e-91
ENSG00000260249	AC007608.3	6.73565	-75.3247	-0.142225	7.35e-77	4.74e-76
ENSG00000184545	DUSP8	6.73137	-325	3.21493	0	0
ENSG00000130600	H19	6.73002	-24.2898	-2.28204	1.82e-25	5.13e-25
ENSG00000177606	JUN	6.72773	-325	7.58159	0	0
ENSG00000232811	AL360270.1	6.72094	-110.766	0.252945	1.89e-112	1.71e-111
ENSG00000287626		6.71996	-41.8318	-1.5673	3.63e-43	1.47e-42
ENSG00000117226	GBP3	6.7193	-325	8.42503	0	0
ENSG00000102804	TSC22D1	6.71191	-325	5.54986	0	0
ENSG00000181523	SGSH	6.70609	-121.063	0.406744	8.74e-123	8.65e-122
ENSG00000237248	LINC00987	6.7031	-72.8368	-0.419495	2.33e-74	1.46e-73
ENSG00000057704	TMCC3	6.70286	-131.493	0.697348	2.95e-133	3.21e-132
ENSG00000099250	NRP1	6.69702	-325	6.78038	0	0
ENSG00000128268	MGAT3	6.68891	-225.322	2.15313	2.26e-227	4.76e-226
ENSG00000198400	NTRK1	6.67771	-325	3.21082	0	0
ENSG00000114019	AMOTL2	6.67627	-325	4.53428	0	0
ENSG00000251194	AL133330.1	6.67161	-113.515	0.793481	3.29e-115	3.06e-114
ENSG00000156234	CXCL13	6.671	-34.1238	-1.60543	2.14e-35	7.52e-35
ENSG00000235750	KIAA0040	6.66914	-325	5.24913	0	0
ENSG00000143344	RGL1	6.66823	-325	4.48859	0	0
ENSG00000144596	GRIP2	6.65914	-24.7923	-2.33939	5.62e-26	1.61e-25
ENSG00000114315	HES1	6.65234	-325	5.53591	0	0
ENSG00000118946	PCDH17	6.64891	-234.298	2.2556	2.27e-236	5.04e-235
ENSG00000137033	IL33	6.64627	-143.135	0.764757	6.14e-145	7.33e-144
ENSG00000026508	CD44	6.63483	-325	10.62	0	0
ENSG00000223361	FTH1P10	6.63213	-39.4514	-1.65499	9.12e-41	3.54e-40
ENSG00000060718	COL11A1	6.62733	-100.756	0.159807	2.11e-102	1.75e-101
ENSG00000172508	CARNS1	6.62212	-255.894	2.35569	5.15e-258	1.28e-256
ENSG00000189334	S100A14	6.61865	-51.6898	-1.17763	4.3e-53	2.04e-52
ENSG00000123240	OPTN	6.60655	-325	7.69565	0	0
ENSG00000058335	RASGRF1	6.60308	-156.584	0.944466	1.98e-158	2.61e-157
ENSG00000122877	EGR2	6.60135	-325	5.34249	0	0
ENSG00000127074	RGS13	6.5994	-109.641	0.44747	2.56e-111	2.28e-110
ENSG00000166016	ABTB2	6.582	-325	6.69518	0	0
ENSG00000198963	RORB	6.5813	-170.294	1.83644	3.47e-172	5.08e-171
ENSG00000180644	PRF1	6.57697	-96.9795	-0.0835947	1.3e-98	1.05e-97
ENSG00000157087	ATP2B2	6.57492	-171.272	1.36545	3.62e-173	5.35e-172
ENSG00000079215	SLC1A3	6.56461	-325	5.75027	0	0
ENSG00000137975	CLCA2	6.56248	-100.116	0.0905004	9.28e-102	7.66e-101
ENSG00000124762	CDKN1A	6.54963	-325	11.1828	0	0
ENSG00000137936	BCAR3	6.54927	-325	6.4476	0	0
ENSG00000198203	SULT1C2	6.54466	-59.5294	-0.883715	5.59e-61	2.96e-60
ENSG00000269720	CCDC194	6.53991	-157.746	0.980293	1.34e-159	1.79e-158
ENSG00000137868	STRA6	6.53822	-22.9245	-2.45452	4.36e-24	1.19e-23
ENSG00000224614	TNK2-AS1	6.53267	-45.0325	-1.26481	2.16e-46	9.28e-46
ENSG00000258733	LINC02328	6.53227	-251.861	2.49081	5.63e-254	1.38e-252
ENSG00000188015	S100A3	6.53224	-140.075	1.2353	7.24e-142	8.42e-141
ENSG00000137198	GMPR	6.5306	-325	4.61503	0	0
ENSG00000204099	NEU4	6.52954	-35.2865	-1.75632	1.44e-36	5.17e-36
ENSG00000131016	AKAP12	6.51193	-57.9175	-0.139012	2.33e-59	1.21e-58
ENSG00000267414	AC120049.1	6.50697	-43.9047	-1.28236	2.96e-45	1.25e-44
ENSG00000088881	EBF4	6.50612	-70.2204	-0.620176	9.94e-72	6.02e-71
ENSG00000128512	DOCK4	6.49671	-325	5.69055	0	0
ENSG00000278095	AC022509.4	6.49491	-20.598	-2.49985	9.84e-22	2.52e-21
ENSG00000115165	CYTIP	6.49275	-325	5.54188	0	0
ENSG00000007171	NOS2	6.48436	-48.138	-1.30975	1.61e-49	7.28e-49
ENSG00000146005	PSD2	6.48072	-33.4095	-1.79783	1.12e-34	3.89e-34
ENSG00000123700	KCNJ2	6.47615	-325	6.25295	0	0
ENSG00000080573	COL5A3	6.47182	-33.4274	-1.80687	1.07e-34	3.74e-34
ENSG00000142621	FHAD1	6.47013	-22.7085	-2.51635	7.21e-24	1.96e-23
ENSG00000110195	FOLR1	6.4586	-45.2952	-1.33245	1.18e-46	5.07e-46
ENSG00000237781	AL356356.1	6.45842	-20.7839	-2.5312	6.37e-22	1.64e-21
ENSG00000163545	NUAK2	6.44831	-97.9454	-0.02705	1.4e-99	1.13e-98
ENSG00000230753	ZNF341-AS1	6.44484	-34.2911	-1.8287	1.45e-35	5.12e-35
ENSG00000154589	LY96	6.43196	-163.904	1.29216	8.94e-166	1.25e-164
ENSG00000164176	EDIL3	6.43101	-189.788	1.89341	9.66e-192	1.63e-190
ENSG00000143320	CRABP2	6.42211	-242.046	3.0144	3.86e-244	8.99e-243
ENSG00000143153	ATP1B1	6.41661	-325	6.41238	0	0
ENSG00000092068	SLC7A8	6.41624	-53.5262	-1.0077	6.11e-55	2.98e-54
ENSG00000142920	AZIN2	6.40314	-105.998	0.0947539	1.16e-107	1e-106
ENSG00000069399	BCL3	6.40204	-325	5.51767	0	0
ENSG00000105889	STEAP1B	6.39657	-21.4255	-2.58128	1.43e-22	3.75e-22
ENSG00000172575	RASGRP1	6.3947	-77.0616	-0.266327	1.32e-78	8.68e-78
ENSG00000204010	IFIT1B	6.39426	-21.9135	-2.58219	4.59e-23	1.22e-22
ENSG00000073756	PTGS2	6.39186	-325	6.42369	0	0
ENSG00000267121	AC008105.3	6.39098	-325	5.55887	0	0
ENSG00000100342	APOL1	6.3772	-325	8.30861	0	0
ENSG00000248713	AC083902.2	6.37661	-45.0197	-1.41418	2.23e-46	9.56e-46
ENSG00000140678	ITGAX	6.37566	-325	7.8847	0	0
ENSG00000110448	CD5	6.36705	-66.2891	-0.760401	8.92e-68	5.14e-67
ENSG00000108387	2020-09-04	6.36661	-218.902	2.2483	6.27e-221	1.25e-219
ENSG00000157601	MX1	6.36206	-325	3.88051	0	0
ENSG00000140105	WARS	6.36201	-325	12.3004	0	0
ENSG00000112096	SOD2	6.35142	-325	11.3419	0	0
ENSG00000131378	RFTN1	6.34566	-325	6.87535	0	0
ENSG00000139289	PHLDA1	6.33741	-325	8.33802	0	0
ENSG00000267074	AC015911.3	6.33435	-55.6515	-0.800174	4.46e-57	2.23e-56
ENSG00000159388	BTG2	6.33122	-325	8.72833	0	0
ENSG00000177575	CD163	6.32898	-158.715	1.02948	1.43e-160	1.93e-159
ENSG00000123689	G0S2	6.32618	-325	6.56256	0	0
ENSG00000185507	IRF7	6.29982	-325	7.6865	0	0
ENSG00000151617	EDNRA	6.29226	-31.9467	-1.97588	3.35e-33	1.13e-32
ENSG00000143479	DYRK3	6.27672	-325	3.2297	0	0
ENSG00000232810	TNF	6.27008	-325	9.43315	0	0
ENSG00000234534	CSNK1G2P1	6.26989	-28.9481	-1.98999	3.57e-30	1.13e-29
ENSG00000145911	N4BP3	6.26007	-118.055	0.87049	9.1e-120	8.8e-119
ENSG00000164181	ELOVL7	6.2582	-325	4.95343	0	0
ENSG00000137801	THBS1	6.24947	-45.517	-0.869616	7.02e-47	3.04e-46
ENSG00000183549	ACSM5	6.24346	-55.8029	-0.886533	3.13e-57	1.57e-56
ENSG00000123096	SSPN	6.24097	-114.507	0.460831	3.32e-116	3.11e-115
ENSG00000272196	HIST2H2AA4	6.23961	-94.0955	0.217398	1.03e-95	8.03e-95
ENSG00000226979	LTA	6.23866	-297.903	2.83412	4.08e-300	1.25e-298
ENSG00000144655	CSRNP1	6.23772	-325	7.95105	0	0
ENSG00000167034	NKX3-1	6.23253	-101.417	0.336039	4.57e-103	3.82e-102
ENSG00000232187	FTH1P7	6.22951	-38.6025	-1.55364	6.54e-40	2.5e-39
ENSG00000105371	ICAM4	6.22518	-261.382	2.96965	1.63e-263	4.15e-262
ENSG00000184557	SOCS3	6.22283	-325	6.73533	0	0
ENSG00000185650	ZFP36L1	6.2208	-325	5.91706	0	0
ENSG00000156265	MAP3K7CL	6.21188	-325	5.48919	0	0
ENSG00000128335	APOL2	6.19726	-325	8.65646	0	0
ENSG00000078018	MAP2	6.19114	-34.1976	-1.58768	1.8e-35	6.34e-35
ENSG00000173821	RNF213	6.18814	-248.455	10.0435	1.46e-250	3.51e-249
ENSG00000225964	NRIR	6.17418	-208.935	1.85401	6.27e-211	1.16e-209
ENSG00000137968	SLC44A5	6.17377	-78.7571	-0.494227	2.62e-80	1.75e-79
ENSG00000145850	TIMD4	6.17168	-71.304	-0.314722	8.08e-73	4.97e-72
ENSG00000104154	SLC30A4	6.17064	-39.5783	-1.61325	6.79e-41	2.64e-40
ENSG00000248187	AC078850.1	6.16958	-59.1691	-0.960874	1.29e-60	6.78e-60
ENSG00000204287	HLA-DRA	6.16041	-124.851	0.931552	1.39e-126	1.41e-125
ENSG00000115963	RND3	6.15516	-325	6.96802	0	0
ENSG00000139679	LPAR6	6.15382	-325	6.38029	0	0
ENSG00000254017	IGHEP2	6.14385	-97.7262	1.14363	2.31e-99	1.88e-98
ENSG00000117600	PLPPR4	6.13798	-151.505	1.26056	2.46e-153	3.13e-152
ENSG00000155265	GOLGA7B	6.13795	-163.093	1.1958	5.83e-165	8.07e-164
ENSG00000144488	ESPNL	6.13213	-28.8156	-2.12699	4.86e-30	1.53e-29
ENSG00000013619	MAMLD1	6.1296	-273.181	3.2683	2.41e-275	6.6e-274
ENSG00000148143	ZNF462	6.11587	-53.2625	-0.759625	1.12e-54	5.46e-54
ENSG00000236567	TCF3P1	6.11487	-89.5921	1.11399	3.42e-91	2.56e-90
ENSG00000245904	AC025164.1	6.10555	-69.2256	-0.566276	9.93e-71	5.95e-70
ENSG00000151474	FRMD4A	6.0995	-118.969	0.62152	1.1e-120	1.07e-119
ENSG00000206073	SERPINB4	6.0967	-27.7498	-2.15404	5.79e-29	1.78e-28
ENSG00000163874	ZC3H12A	6.09537	-325	7.45075	0	0
ENSG00000151612	ZNF827	6.09066	-20.0665	-2.16545	3.38e-21	8.58e-21
ENSG00000110944	IL23A	6.07339	-325	6.07687	0	0
ENSG00000137193	PIM1	6.07311	-325	7.98342	0	0
ENSG00000160791	CCR5	6.06763	-182.324	2.24283	2.93e-184	4.74e-183
ENSG00000175040	CHST2	6.06718	-325	4.45176	0	0
ENSG00000279400	AC008957.3	6.06449	-52.1302	-0.405335	1.55e-53	7.41e-53
ENSG00000115267	IFIH1	6.05951	-325	9.0838	0	0
ENSG00000173702	MUC13	6.05624	-128.903	0.661709	1.18e-130	1.25e-129
ENSG00000163536	SERPINI1	6.05457	-325	6.31506	0	0
ENSG00000109943	CRTAM	6.054	-37.4379	-1.08247	9.76e-39	3.65e-38
ENSG00000107249	GLIS3	6.04914	-158.932	1.22866	8.67e-161	1.17e-159
ENSG00000186827	TNFRSF4	6.03617	-115.758	0.456729	1.84e-117	1.75e-116
ENSG00000267733	AP005264.5	6.03143	-26.5856	-2.21712	8.71e-28	2.6e-27
ENSG00000185215	TNFAIP2	6.03019	-325	10.5218	0	0
ENSG00000225101	OR52K3P	6.02009	-167.502	1.3117	2.18e-169	3.15e-168
ENSG00000154099	DNAAF1	6.01997	-74.2289	-0.464122	9.29e-76	5.9e-75
ENSG00000188886	ASTL	6.01946	-51.2014	-1.11218	1.34e-52	6.29e-52
ENSG00000163666	HESX1	6.01658	-325	5.55318	0	0
ENSG00000173193	PARP14	6.01615	-283.437	9.65183	1.27e-285	3.65e-284
ENSG00000244242	IFITM10	6.01136	-249.381	2.38267	1.71e-251	4.16e-250
ENSG00000104888	SLC17A7	6.00772	-181.436	1.5972	2.29e-183	3.66e-182
ENSG00000162897	FCAMR	6.00664	-220.152	1.98822	3.47e-222	7.04e-221
ENSG00000164761	TNFRSF11B	5.99353	-122.379	0.510936	4.18e-124	4.18e-123
ENSG00000074416	MGLL	5.99193	-325	3.54798	0	0
ENSG00000047648	ARHGAP6	5.99057	-53.7242	-1.13741	3.87e-55	1.89e-54
ENSG00000147044	CASK	5.98655	-63.3904	-0.685452	7.3e-65	4.07e-64
ENSG00000173210	ABLIM3	5.98242	-33.602	-1.7974	7.17e-35	2.5e-34
ENSG00000138642	HERC6	5.98184	-325	6.38882	0	0
ENSG00000102524	TNFSF13B	5.96276	-325	6.78895	0	0
ENSG00000203747	FCGR3A	5.9583	-29.7936	-1.81061	5.02e-31	1.61e-30
ENSG00000101230	ISM1	5.95404	-66.0866	-0.715259	1.43e-67	8.19e-67
ENSG00000262223	AC110285.1	5.95288	-24.7203	-2.28461	6.66e-26	1.9e-25
ENSG00000139318	DUSP6	5.94377	-325	9.36906	0	0
ENSG00000150630	VEGFC	5.94018	-325	5.74666	0	0
ENSG00000042832	TG	5.93988	-139.217	0.99215	5.26e-141	6.07e-140
ENSG00000165695	AK8	5.93822	-25.4912	-2.29859	1.11e-26	3.23e-26
ENSG00000115718	PROC	5.93106	-74.4013	-0.388575	6.24e-76	3.97e-75
ENSG00000227295	ELL2P1	5.93101	-87.4512	-0.235925	4.83e-89	3.54e-88
ENSG00000103196	CRISPLD2	5.93057	-63.1519	-0.383802	1.27e-64	7.05e-64
ENSG00000143184	XCL1	5.92654	-25.5712	-2.31121	9.2e-27	2.68e-26
ENSG00000057657	PRDM1	5.92314	-325	6.94113	0	0
ENSG00000128641	MYO1B	5.9184	-325	5.06939	0	0
ENSG00000155659	VSIG4	5.91546	-283.13	3.45258	2.58e-285	7.42e-284
ENSG00000217801	AL390719.1	5.91397	-240.816	2.54694	6.64e-243	1.53e-241
ENSG00000246662	LINC00535	5.90726	-32.7757	-1.86102	4.89e-34	1.68e-33
ENSG00000125347	IRF1	5.90674	-325	9.20747	0	0
ENSG00000186642	PDE2A	5.90559	-24.4132	-2.3262	1.36e-25	3.86e-25
ENSG00000115594	IL1R1	5.89413	-314.916	3.61445	3.64053950961318e-317	1.21274512506198e-315
ENSG00000277443	MARCKS	5.89389	-325	8.09811	0	0
ENSG00000172819	RARG	5.89385	-325	3.67262	0	0
ENSG00000234290	AC116366.1	5.88933	-97.1122	0.308083	9.58e-99	7.72e-98
ENSG00000116514	RNF19B	5.87914	-325	8.12416	0	0
ENSG00000136867	SLC31A2	5.87882	-325	6.31857	0	0
ENSG00000069812	HES2	5.87598	-114.065	0.293967	9.23e-116	8.62e-115
ENSG00000261888	AC144831.1	5.87309	-202.736	1.91914	1.03e-204	1.84e-203
ENSG00000153208	MERTK	5.86817	-325	4.08102	0	0
ENSG00000169181	GSG1L	5.86392	-80.8364	-0.307865	2.14e-82	1.46e-81
ENSG00000175147	TMEM51-AS1	5.8601	-98.0601	0.173619	1.07e-99	8.71e-99
ENSG00000131981	LGALS3	5.85973	-325	7.94512	0	0
ENSG00000133321	RARRES3	5.85799	-57.7488	-0.63443	3.45e-59	1.78e-58
ENSG00000123384	LRP1	5.85678	-187.592	2.17825	1.54e-189	2.56e-188
ENSG00000105499	PLA2G4C	5.85625	-303.226	3.13811	1.89e-305	5.94e-304
ENSG00000203812	HIST2H2AA3	5.85534	-214.597	2.22591	1.3e-216	2.53e-215
ENSG00000118503	TNFAIP3	5.85199	-325	9.22802	0	0
ENSG00000164674	SYTL3	5.8482	-325	4.41585	0	0
ENSG00000280303	ERICD	5.84649	-325	3.56508	0	0
ENSG00000253123	AC091182.1	5.84424	-69.14	-0.479697	1.21e-70	7.24e-70
ENSG00000059378	PARP12	5.84128	-325	6.78725	0	0
ENSG00000177707	NECTIN3	5.83399	-325	3.44254	0	0
ENSG00000164683	HEY1	5.83317	-71.2655	-0.484715	8.84e-73	5.43e-72
ENSG00000042980	ADAM28	5.82727	-145.585	1.91011	2.13e-147	2.6e-146
ENSG00000091409	ITGA6	5.81871	-325	6.35803	0	0
ENSG00000130813	C19orf66	5.81423	-325	6.55359	0	0
ENSG00000138378	STAT4	5.80949	-325	4.93057	0	0
ENSG00000167703	SLC43A2	5.80588	-325	7.48024	0	0
ENSG00000164929	BAALC	5.79654	-160.969	1.58749	7.87e-163	1.07e-161
ENSG00000005059	MCUB	5.79644	-325	3.65409	0	0
ENSG00000253477	AC012213.1	5.78231	-57.4226	-0.698025	7.34e-59	3.78e-58
ENSG00000151575	TEX9	5.78115	-325	4.02822	0	0
ENSG00000138496	PARP9	5.77775	-325	8.07095	0	0
ENSG00000137747	TMPRSS13	5.77718	-162.243	1.48954	4.16e-164	5.71e-163
ENSG00000285888		5.76676	-23.8359	-2.4558	5.23e-25	1.46e-24
ENSG00000102755	FLT1	5.74212	-325	4.61951	0	0
ENSG00000099994	SUSD2	5.74027	-138.064	0.850401	7.55e-140	8.62e-139
ENSG00000137727	ARHGAP20	5.73356	-79.9796	-0.17478	1.56e-81	1.05e-80
ENSG00000104972	LILRB1	5.73112	-276.975	3.67473	3.78e-279	1.06e-277
ENSG00000152954	NRSN1	5.73064	-48.7717	-1.15009	3.72e-50	1.69e-49
ENSG00000144802	NFKBIZ	5.72125	-325	7.20738	0	0
ENSG00000167861	HID1	5.72092	-20.3215	-2.50089	1.87e-21	4.77e-21
ENSG00000173166	RAPH1	5.72041	-292.433	3.8824	1.24e-294	3.69e-293
ENSG00000167207	NOD2	5.71897	-325	4.00168	0	0
ENSG00000070808	CAMK2A	5.71851	-22.665	-2.5012	7.98e-24	2.16e-23
ENSG00000079263	SP140	5.71812	-127.197	0.948161	6.08e-129	6.36e-128
ENSG00000115523	GNLY	5.71318	-225.828	5.07538	7.01e-228	1.49e-226
ENSG00000015520	NPC1L1	5.70791	-29.7424	-2.04665	5.66e-31	1.81e-30
ENSG00000259436	AC010247.2	5.70656	-63.0938	-0.777218	1.45e-64	8.06e-64
ENSG00000287263		5.68925	-325	6.74472	0	0
ENSG00000132185	FCRLA	5.68565	-29.1519	-2.06964	2.23e-30	7.05e-30
ENSG00000273143	AL355512.1	5.67695	-51.1499	-0.991462	1.51e-52	7.08e-52
ENSG00000237927	AL078604.2	5.67643	-49.7754	-0.813882	3.64e-51	1.68e-50
ENSG00000139220	PPFIA2	5.66832	-177.409	1.77932	2.52e-179	3.9e-178
ENSG00000185585	OLFML2A	5.66314	-21.8846	-2.54928	4.92e-23	1.3e-22
ENSG00000173559	NABP1	5.64761	-325	7.55535	0	0
ENSG00000280248	AC124319.4	5.62762	-50.3497	-1.24743	9.61e-52	4.47e-51
ENSG00000069020	MAST4	5.62499	-264.238	3.36859	2.21e-266	5.79e-265
ENSG00000085831	TTC39A	5.62248	-152.075	1.20141	6.56e-154	8.42e-153
ENSG00000115194	SLC30A3	5.61884	-287.858	3.48382	4.75e-290	1.39e-288
ENSG00000138623	SEMA7A	5.60099	-325	6.64684	0	0
ENSG00000166920	C15orf48	5.5998	-131.581	1.12846	2.4e-133	2.62e-132
ENSG00000151704	KCNJ1	5.58529	-61.1932	-0.732828	1.19e-62	6.41e-62
ENSG00000197461	PDGFA	5.57794	-325	7.26939	0	0
ENSG00000136541	ERMN	5.57777	-48.9208	-1.29722	2.63e-50	1.2e-49
ENSG00000258777	HIF1A-AS1	5.57596	-24.7831	-2.1776	5.75e-26	1.65e-25
ENSG00000287839		5.57436	-123.958	1.193	1.09e-125	1.1e-124
ENSG00000047365	ARAP2	5.5611	-316.665	6.04201	6.43970103445939e-319	2.16346553877117e-317
ENSG00000186594	MIR22HG	5.55677	-325	5.23759	0	0
ENSG00000138646	HERC5	5.55297	-325	6.94805	0	0
ENSG00000113657	DPYSL3	5.54916	-325	4.00938	0	0
ENSG00000257599	OVCH1-AS1	5.54674	-109.148	0.769687	7.99e-111	7.11e-110
ENSG00000137869	CYP19A1	5.54428	-325	5.39419	0	0
ENSG00000025708	TYMP	5.53992	-296.495	8.44745	1.05e-298	3.2e-297
ENSG00000250320	AC113383.1	5.53524	-33.3642	-1.86078	1.24e-34	4.32e-34
ENSG00000152217	SETBP1	5.53335	-125.301	1.67341	4.9e-127	5e-126
ENSG00000178573	MAF	5.53272	-112.442	0.437437	3.93e-114	3.61e-113
ENSG00000099998	GGT5	5.52897	-43.7277	-1.14294	4.47e-45	1.87e-44
ENSG00000156011	PSD3	5.52514	-312.324	5.7797	1.44988982091239e-314	4.73990895903405e-313
ENSG00000181036	FCRL6	5.51196	-79.5487	-0.1751	4.21e-81	2.83e-80
ENSG00000137267	TUBB2A	5.5048	-181.223	1.86777	3.75e-183	5.98e-182
ENSG00000234465	PINLYP	5.50373	-285.931	3.63004	4.03e-288	1.17e-286
ENSG00000074660	SCARF1	5.50288	-325	3.6841	0	0
ENSG00000178860	MSC	5.50165	-325	6.64307	0	0
ENSG00000173846	PLK3	5.49707	-325	7.06371	0	0
ENSG00000203685	STUM	5.48911	-213.43	2.70174	1.93e-215	3.72e-214
ENSG00000184678	HIST2H2BE	5.48586	-325	4.95673	0	0
ENSG00000144857	BOC	5.47708	-267.534	3.14093	1.1e-269	2.92e-268
ENSG00000260911	AC135050.3	5.47035	-23.6571	-2.26007	7.93e-25	2.2e-24
ENSG00000132514	CLEC10A	5.45653	-168.456	1.86998	2.41e-170	3.5e-169
ENSG00000118971	CCND2	5.4397	-105.169	0.476854	7.84e-107	6.77e-106
ENSG00000267365	KCNJ2-AS1	5.41796	-167.722	1.86117	1.31e-169	1.9e-168
ENSG00000129667	RHBDF2	5.41408	-325	7.4546	0	0
ENSG00000198336	MYL4	5.41213	-24.4377	-2.32386	1.29e-25	3.65e-25
ENSG00000269446	AC006967.3	5.40775	-105.945	0.380626	1.31e-107	1.14e-106
ENSG00000135218	CD36	5.38665	-325	6.41143	0	0
ENSG00000171115	GIMAP8	5.38185	-158.942	1.38765	8.48e-161	1.14e-159
ENSG00000280007	AC008079.2	5.37827	-24.8804	-2.35276	4.58e-26	1.32e-25
ENSG00000125355	TMEM255A	5.37716	-295.485	3.30346	1.08e-297	3.27e-296
ENSG00000104213	PDGFRL	5.37092	-271	3.29439	3.7e-273	1e-271
ENSG00000271344	AC018638.6	5.37055	-54.0493	-0.662191	1.82e-55	8.93e-55
ENSG00000138640	FAM13A	5.36851	-24.6043	-2.35518	8.73e-26	2.49e-25
ENSG00000166866	MYO1A	5.36611	-85.0716	-0.129274	1.19e-86	8.48e-86
ENSG00000214900	LINC01588	5.3639	-235.173	2.64728	3e-237	6.72e-236
ENSG00000106178	CCL24	5.36117	-50.9131	-0.961045	2.61e-52	1.22e-51
ENSG00000167910	CYP7A1	5.35664	-64.0432	-0.330792	1.61e-65	9.05e-65
ENSG00000240219	AL512306.2	5.35238	-53.2886	-0.963663	1.06e-54	5.15e-54
ENSG00000260139	CSPG4P13	5.34904	-41.4126	-0.429775	9.59e-43	3.87e-42
ENSG00000135899	SP110	5.34865	-325	7.85912	0	0
ENSG00000286215		5.34713	-55.7577	-0.969842	3.48e-57	1.75e-56
ENSG00000165685	TMEM52B	5.34308	-110.426	0.380923	4.16e-112	3.75e-111
ENSG00000165168	CYBB	5.32656	-325	7.58655	0	0
ENSG00000113916	BCL6	5.325	-325	7.22405	0	0
ENSG00000264448	AC084346.2	5.32418	-29.6755	-2.05851	6.61e-31	2.11e-30
ENSG00000070031	SCT	5.32293	-21.3251	-2.40972	1.81e-22	4.73e-22
ENSG00000149654	CDH22	5.31972	-23.9195	-2.39853	4.3e-25	1.2e-24
ENSG00000026103	FAS	5.31116	-325	4.37707	0	0
ENSG00000101384	JAG1	5.3077	-325	5.76006	0	0
ENSG00000167996	FTH1	5.29908	-303.579	12.7687	8.35e-306	2.64e-304
ENSG00000163947	ARHGEF3	5.29846	-325	6.00383	0	0
ENSG00000119686	FLVCR2	5.29071	-325	4.36736	0	0
ENSG00000258659	TRIM34	5.29001	-48.6033	-1.18633	5.49e-50	2.49e-49
ENSG00000128394	APOBEC3F	5.28743	-325	4.24425	0	0
ENSG00000067113	PLPP1	5.28147	-144.873	1.24962	1.1e-146	1.34e-145
ENSG00000271538	LINC02427	5.27256	-56.5885	-0.763544	5.07e-58	2.58e-57
ENSG00000273972	AC068722.2	5.27246	-56.6278	-0.520433	4.62e-58	2.36e-57
ENSG00000239713	APOBEC3G	5.25388	-325	6.95128	0	0
ENSG00000205413	SAMD9	5.25116	-212.652	8.34672	1.16e-214	2.23e-213
ENSG00000163016	ALMS1P1	5.24952	-46.3674	-1.22198	9.75e-48	4.29e-47
ENSG00000006327	TNFRSF12A	5.23734	-325	4.2283	0	0
ENSG00000161929	SCIMP	5.23596	-239.615	2.69175	1.07e-241	2.42e-240
ENSG00000110092	CCND1	5.23086	-325	8.0717	0	0
ENSG00000173334	TRIB1	5.23019	-325	7.44969	0	0
ENSG00000102290	PCDH11X	5.22889	-99.7365	0.761221	2.23e-101	1.83e-100
ENSG00000111817	DSE	5.22331	-325	4.79534	0	0
ENSG00000153902	LGI4	5.20754	-52.0036	-0.698558	2.08e-53	9.92e-53
ENSG00000185880	TRIM69	5.20646	-325	6.15888	0	0
ENSG00000107736	CDH23	5.19398	-267.365	4.39159	1.62e-269	4.32e-268
ENSG00000238280	AL133417.1	5.18828	-37.071	-1.66766	2.29e-38	8.49e-38
ENSG00000258302	AC025034.1	5.18746	-24.5339	-2.17971	1.03e-25	2.92e-25
ENSG00000138411	HECW2	5.18625	-61.3539	-0.214914	8.17e-63	4.43e-62
ENSG00000279296	PRAL	5.1796	-136.556	2.30335	2.45e-138	2.78e-137
ENSG00000153291	SLC25A27	5.17952	-29.2032	-1.91259	1.98e-30	6.26e-30
ENSG00000144481	TRPM8	5.17895	-82.8013	0.0788424	2.27e-84	1.58e-83
ENSG00000179954	SSC5D	5.1759	-43.1005	-0.606282	1.91e-44	7.93e-44
ENSG00000166963	MAP1A	5.17326	-117.283	0.699809	5.43e-119	5.22e-118
ENSG00000226004	AL591468.1	5.1667	-85.189	-0.0786602	9.04e-87	6.47e-86
ENSG00000143452	HORMAD1	5.1666	-96.0597	0.386298	1.09e-97	8.72e-97
ENSG00000219507	FTH1P8	5.16407	-91.9234	0.816791	1.56e-93	1.19e-92
ENSG00000249249	AC010226.1	5.16291	-44.566	-1.31165	6.39e-46	2.72e-45
ENSG00000266970	AC061992.1	5.1616	-69.9579	0.124573	1.82e-71	1.1e-70
ENSG00000188290	HES4	5.1597	-143.577	4.57904	2.21e-145	2.65e-144
ENSG00000150637	CD226	5.158	-197.962	2.78468	6.23e-200	1.09e-198
ENSG00000122121	XPNPEP2	5.15657	-34.7223	-1.69555	5.33e-36	1.9e-35
ENSG00000213757	AC020898.1	5.15568	-35.4339	-1.69622	1.02e-36	3.68e-36
ENSG00000221890	NPTXR	5.15406	-180.619	1.91134	1.52e-182	2.41e-181
ENSG00000184828	ZBTB7C	5.1501	-61.7261	-0.44522	3.44e-63	1.88e-62
ENSG00000163293	NIPAL1	5.14878	-62.7897	-0.537428	2.94e-64	1.62e-63
ENSG00000087589	CASS4	5.14823	-312.672	3.83148	6.49744480365674e-315	2.12851978113052e-313
ENSG00000171444	MCC	5.14645	-38.1054	-1.02	2.07e-39	7.84e-39
ENSG00000185022	MAFF	5.14522	-325	6.77619	0	0
ENSG00000262979	AC124319.1	5.143	-24.0697	-1.95329	3.03e-25	8.52e-25
ENSG00000240694	PNMA2	5.14286	-73.4083	-0.180652	6.2e-75	3.91e-74
ENSG00000187116	LILRA5	5.13339	-25.1398	-2.23111	2.51e-26	7.25e-26
ENSG00000130066	SAT1	5.12997	-325	8.46833	0	0
ENSG00000169783	LINGO1	5.12814	-91.3715	0.164515	5.59e-93	4.25e-92
ENSG00000068079	IFI35	5.12448	-317.896	8.30339	3.75687517097684e-320	1.27025759742722e-318
ENSG00000174125	TLR1	5.12033	-293.584	4.96687	8.73e-296	2.61e-294
ENSG00000162739	SLAMF6	5.11591	-110.532	0.641847	3.26e-112	2.94e-111
ENSG00000151726	ACSL1	5.11253	-325	8.93971	0	0
ENSG00000243414	TICAM2	5.10811	-85.5006	0.146247	4.39e-87	3.16e-86
ENSG00000271503	CCL5	5.1065	-325	9.39636	0	0
ENSG00000224083	MTCO1P11	5.10063	-45.9558	-0.479931	2.54e-47	1.11e-46
ENSG00000205085	FAM71F2	5.09764	-101.785	0.792706	1.96e-103	1.64e-102
ENSG00000128918	ALDH1A2	5.08458	-54.0141	-0.822862	1.97e-55	9.68e-55
ENSG00000135636	DYSF	5.0826	-227.479	2.60188	1.55e-229	3.32e-228
ENSG00000149289	ZC3H12C	5.0799	-306.776	7.26137	0	1.67e-307
ENSG00000161791	FMNL3	5.07529	-325	6.46268	0	0
ENSG00000100906	NFKBIA	5.06694	-325	8.54937	0	0
ENSG00000125430	HS3ST3B1	5.05395	-325	6.5968	0	0
ENSG00000167772	ANGPTL4	5.04293	-21.5333	-2.30107	1.11e-22	2.93e-22
ENSG00000115956	PLEK	5.04218	-325	11.1955	0	0
ENSG00000103811	CTSH	5.04068	-325	7.51373	0	0
ENSG00000137877	SPTBN5	5.03373	-181.395	1.94312	2.51e-183	4.03e-182
ENSG00000253671	AC027117.1	5.027	-35.4938	-1.61658	8.86e-37	3.21e-36
ENSG00000154258	ABCA9	5.02383	-60.4668	-0.138444	6.37e-62	3.41e-61
ENSG00000087494	PTHLH	5.02363	-32.7865	-1.62413	4.76e-34	1.63e-33
ENSG00000169071	ROR2	5.01992	-126.479	0.914462	3.21e-128	3.32e-127
ENSG00000221963	APOL6	5.01944	-257.29	9.02028	2.05e-259	5.12e-258
ENSG00000253214	AC079209.1	5.01929	-28.9734	-2.05885	3.37e-30	1.06e-29
ENSG00000104808	DHDH	5.01673	-64.2966	-0.573553	8.95e-66	5.05e-65
ENSG00000064886	CHI3L2	5.01192	-65.056	-0.577359	1.54e-66	8.79e-66
ENSG00000165312	OTUD1	5.01091	-325	6.0524	0	0
ENSG00000167874	TMEM88	5.01058	-127.261	1.10934	5.23e-129	5.48e-128
ENSG00000129353	SLC44A2	5.00686	-325	4.42595	0	0
ENSG00000133639	BTG1	5.00411	-325	9.05419	0	0
ENSG00000223485	LINC01615	4.99637	-36.9832	-1.47172	2.8e-38	1.04e-37
ENSG00000118137	APOA1	4.9949	-185.732	2.68127	1.13e-187	1.85e-186
ENSG00000231407	AL354732.1	4.98749	-40.5323	-1.31855	7.39e-42	2.94e-41
ENSG00000197872	FAM49A	4.9722	-325	3.91691	0	0
ENSG00000230225	MTND5P14	4.96907	-36.5447	-0.337177	7.74e-38	2.85e-37
ENSG00000119681	LTBP2	4.96621	-175.158	1.93289	4.56e-177	6.94e-176
ENSG00000226380	AC016831.1	4.95894	-165.24	1.84684	4.07e-167	5.76e-166
ENSG00000063180	CA11	4.95864	-325	4.02447	0	0
ENSG00000070759	TESK2	4.95789	-325	4.56792	0	0
ENSG00000171680	PLEKHG5	4.95329	-110.527	0.774075	3.29e-112	2.97e-111
ENSG00000144668	ITGA9	4.95322	-71.9435	-0.289186	1.84e-73	1.14e-72
ENSG00000095794	CREM	4.94714	-325	7.07647	0	0
ENSG00000175879	HOXD8	4.94694	-94.6402	0.217611	2.92e-96	2.29e-95
ENSG00000075399	VPS9D1	4.94523	-325	5.88808	0	0
ENSG00000180422	LINC00304	4.9445	-55.1203	-0.844706	1.53e-56	7.58e-56
ENSG00000149218	ENDOD1	4.94317	-325	6.98801	0	0
ENSG00000159733	ZFYVE28	4.94252	-32.1815	-1.68916	1.94e-33	6.58e-33
ENSG00000084710	EFR3B	4.94122	-98.5512	1.0087	3.44e-100	2.81e-99
ENSG00000197646	PDCD1LG2	4.94103	-186.674	2.49794	1.28e-188	2.12e-187
ENSG00000229644	NAMPTP1	4.9374	-295.279	4.58028	1.74e-297	5.27e-296
ENSG00000145757	SPATA9	4.93611	-46.1201	-0.969945	1.73e-47	7.58e-47
ENSG00000234043	NUDT9P1	4.92008	-26.9475	-2.1441	3.74e-28	1.13e-27
ENSG00000237980	AL590648.3	4.91472	-37.9788	-1.38769	2.78e-39	1.05e-38
ENSG00000163359	COL6A3	4.91425	-20.1521	-2.41491	2.77e-21	7.04e-21
ENSG00000180573	HIST1H2AC	4.91309	-318.498	4.28882	9.3526626757748e-321	3.17590337803212e-319
ENSG00000171617	ENC1	4.90192	-293.422	5.87837	1.27e-295	3.79e-294
ENSG00000287553		4.89563	-104.727	0.593251	2.18e-106	1.88e-105
ENSG00000255397	AC022182.3	4.89273	-26.3417	-1.94536	1.53e-27	4.55e-27
ENSG00000257838	AC106788.1	4.88916	-45.5764	-1.13574	6.12e-47	2.65e-46
ENSG00000111181	SLC6A12	4.88569	-146.164	1.83185	5.58e-148	6.85e-147
ENSG00000262061	AC129507.1	4.88494	-54.409	-0.904153	7.92e-56	3.9e-55
ENSG00000135047	CTSL	4.88135	-325	9.32842	0	0
ENSG00000243629	LINC00880	4.88127	-24.003	-2.18035	3.54e-25	9.93e-25
ENSG00000083799	CYLD	4.87726	-325	8.43577	0	0
ENSG00000160326	SLC2A6	4.87564	-325	5.41008	0	0
ENSG00000242960	FTH1P23	4.87087	-21.0207	-2.19363	3.68e-22	9.54e-22
ENSG00000121989	ACVR2A	4.85631	-325	4.91493	0	0
ENSG00000141837	CACNA1A	4.85536	-238.424	4.3402	1.67e-240	3.77e-239
ENSG00000081479	LRP2	4.85334	-41.878	-1.16498	3.26e-43	1.32e-42
ENSG00000276289	KCNE1B	4.84984	-52.944	-0.637984	2.35e-54	1.14e-53
ENSG00000285106	AC016831.7	4.8381	-132.605	1.89474	2.26e-134	2.49e-133
ENSG00000071242	RPS6KA2	4.83461	-243.834	3.66678	6.23e-246	1.47e-244
ENSG00000182578	CSF1R	4.83188	-325	6.7122	0	0
ENSG00000118849	RARRES1	4.8299	-128.814	0.988679	1.45e-130	1.53e-129
ENSG00000176170	SPHK1	4.82918	-200.982	5.93936	5.88e-203	1.04e-201
ENSG00000141753	IGFBP4	4.82815	-255.433	6.92741	1.49e-257	3.69e-256
ENSG00000231160	KLF3-AS1	4.82404	-68.1441	-0.346027	1.21e-69	7.18e-69
ENSG00000143119	CD53	4.8239	-325	8.57267	0	0
ENSG00000269919	AL022067.1	4.82293	-20.7089	-2.22192	7.6e-22	1.95e-21
ENSG00000152315	KCNK13	4.81887	-78.1992	-0.144775	9.56e-80	6.32e-79
ENSG00000134830	C5AR2	4.81785	-244.111	3.57752	3.28e-246	7.74e-245
ENSG00000286952		4.81686	-42.8998	-1.08526	3.05e-44	1.26e-43
ENSG00000156219	ART3	4.81621	-31.7633	-1.81135	5.13e-33	1.72e-32
ENSG00000228097	MTATP6P11	4.81311	-19.865	-1.31376	5.41e-21	1.36e-20
ENSG00000105835	NAMPT	4.80748	-325	8.75753	0	0
ENSG00000099377	HSD3B7	4.80417	-325	4.78919	0	0
ENSG00000145545	SRD5A1	4.79117	-325	5.34018	0	0
ENSG00000257605	AC073611.1	4.78657	-102.49	1.02785	3.85e-104	3.23e-103
ENSG00000084628	NKAIN1	4.78558	-118.778	1.03106	1.71e-120	1.67e-119
ENSG00000117091	CD48	4.77976	-118.488	1.07999	3.35e-120	3.25e-119
ENSG00000052795	FNIP2	4.77619	-220.196	6.88339	3.13e-222	6.37e-221
ENSG00000115295	CLIP4	4.76386	-34.959	-1.53008	3.07e-36	1.1e-35
ENSG00000109436	TBC1D9	4.76297	-172.908	2.15687	8.29e-175	1.24e-173
ENSG00000178732	GP5	4.76046	-22.4589	-2.28662	1.29e-23	3.48e-23
ENSG00000161835	GRASP	4.75917	-107.886	0.722255	1.48e-109	1.3e-108
ENSG00000205730	ITPRIPL2	4.75886	-325	7.89394	0	0
ENSG00000197249	SERPINA1	4.7544	-202.041	2.48807	5.11e-204	9.1e-203
ENSG00000124201	ZNFX1	4.75332	-314.256	8.45083	1.67666344842883e-316	5.5502129677102e-315
ENSG00000280152	AC009078.3	4.75021	-29.0809	-1.38437	2.62e-30	8.3e-30
ENSG00000234840	LINC01239	4.74823	-27.033	-1.87361	3.06e-28	9.27e-28
ENSG00000286153		4.74436	-81.2142	0.555992	8.92e-83	6.11e-82
ENSG00000129116	PALLD	4.74361	-195.612	3.05665	1.4e-197	2.44e-196
ENSG00000257453	AC011611.3	4.74309	-31.504	-1.70468	9.39e-33	3.13e-32
ENSG00000131015	ULBP2	4.73707	-258.221	4.43012	2.4e-260	6.02e-259
ENSG00000127666	TICAM1	4.73183	-325	6.03373	0	0
ENSG00000241106	HLA-DOB	4.73175	-130.921	1.21591	1.11e-132	1.2e-131
ENSG00000175084	DES	4.72756	-106.428	1.2811	4.28e-108	3.73e-107
ENSG00000177374	HIC1	4.72597	-211.739	2.68263	9.58e-214	1.82e-212
ENSG00000124225	PMEPA1	4.71925	-282.716	3.67571	6.72e-285	1.92e-283
ENSG00000135604	STX11	4.71748	-325	6.99205	0	0
ENSG00000139211	AMIGO2	4.71133	-278.394	3.66851	1.43e-280	4.04e-279
ENSG00000135931	ARMC9	4.70843	-325	4.71066	0	0
ENSG00000270076	AF131215.7	4.70681	-96.6803	0.59557	2.6e-98	2.09e-97
ENSG00000270426	AC099343.2	4.7057	-47.645	-0.327054	5.06e-49	2.26e-48
ENSG00000164733	CTSB	4.70536	-325	9.59203	0	0
ENSG00000135048	TMEM2	4.70114	-266.248	5.35495	2.14e-268	5.65e-267
ENSG00000132530	XAF1	4.6999	-230.583	8.45015	1.2e-232	2.61e-231
ENSG00000157227	MMP14	4.69689	-325	11.9342	0	0
ENSG00000115415	STAT1	4.69241	-325	10.0223	0	0
ENSG00000138134	STAMBPL1	4.68882	-89.3894	0.256354	5.47e-91	4.08e-90
ENSG00000175505	CLCF1	4.68463	-154.088	1.68285	6.29e-156	8.16e-155
ENSG00000127124	HIVEP3	4.68354	-186.201	8.24559	3.83e-188	6.3e-187
ENSG00000105219	CNTD2	4.68312	-17.6826	-2.3675	8.73e-19	2.08e-18
ENSG00000146090	RASGEF1C	4.67982	-38.4562	-1.21594	9.19e-40	3.5e-39
ENSG00000224397	SMIM25	4.67941	-29.3131	-1.93689	1.53e-30	4.86e-30
ENSG00000213626	LBH	4.67936	-278.381	3.56375	1.47e-280	4.16e-279
ENSG00000157873	TNFRSF14	4.67901	-313.276	4.6561	1.60645280221421e-315	5.29559284882371e-314
ENSG00000160932	LY6E	4.67837	-232.976	8.52138	4.79e-235	1.06e-233
ENSG00000269952	AL117336.2	4.67769	-26.9863	-1.93609	3.42e-28	1.03e-27
ENSG00000198933	TBKBP1	4.67708	-325	6.40321	0	0
ENSG00000028277	POU2F2	4.66626	-307.171	6.25679	0	6.75e-308
ENSG00000174844	DNAH12	4.66607	-28.7527	-1.94859	5.62e-30	1.77e-29
ENSG00000130592	LSP1	4.66451	-325	6.12435	0	0
ENSG00000118985	ELL2	4.66301	-325	6.88708	0	0
ENSG00000130208	APOC1	4.66133	-235.953	8.3767	4.96e-238	1.11e-236
ENSG00000180263	FGD6	4.6575	-108.012	1.62433	1.1e-109	9.73e-109
ENSG00000121101	TEX14	4.65694	-75.659	0.0845088	3.39e-77	2.19e-76
ENSG00000105711	SCN1B	4.65133	-95.9179	0.685721	1.52e-97	1.21e-96
ENSG00000166592	RRAD	4.64836	-37.2357	-1.36473	1.56e-38	5.81e-38
ENSG00000105419	MEIS3	4.64399	-92.8517	0.674971	1.82e-94	1.41e-93
ENSG00000165997	ARL5B	4.63916	-226.883	7.78623	6.12e-229	1.31e-227
ENSG00000147100	SLC16A2	4.63812	-160.634	2.34621	1.7e-162	2.32e-161
ENSG00000261737	AL049597.2	4.63605	-100.524	1.09317	3.61e-102	2.99e-101
ENSG00000203799	CCDC162P	4.63058	-125.885	1.06723	1.27e-127	1.3e-126
ENSG00000134020	PEBP4	4.62706	-37.2168	-1.38067	1.63e-38	6.07e-38
ENSG00000174837	ADGRE1	4.62555	-41.1571	-1.26635	1.73e-42	6.96e-42
ENSG00000172345	STARD5	4.62404	-280.092	3.60662	2.84e-282	8.09e-281
ENSG00000134871	COL4A2	4.62264	-55.5774	-0.410388	5.3e-57	2.65e-56
ENSG00000090659	CD209	4.62227	-231.039	4.75202	4.18e-233	9.15e-232
ENSG00000260231	JHDM1D-AS1	4.62009	-59.4851	-0.476152	6.19e-61	3.27e-60
ENSG00000274021	AC024909.2	4.61873	-142.924	1.4942	1e-144	1.19e-143
ENSG00000011422	PLAUR	4.61609	-325	9.11387	0	0
ENSG00000151388	ADAMTS12	4.61203	-24.5665	-1.99439	9.53e-26	2.71e-25
ENSG00000137496	IL18BP	4.61167	-290.699	5.01825	6.78e-293	2e-291
ENSG00000270379	HEATR9	4.60781	-56.0911	-0.630242	1.61e-57	8.11e-57
ENSG00000113070	HBEGF	4.60412	-325	6.56046	0	0
ENSG00000185338	SOCS1	4.59967	-230.76	4.4748	7.95e-233	1.74e-231
ENSG00000260910	LINC00565	4.59573	-48.4603	-0.888993	7.65e-50	3.46e-49
ENSG00000164342	TLR3	4.5893	-48.5647	-0.644595	6.01e-50	2.72e-49
ENSG00000126262	FFAR2	4.58906	-23.4202	-2.20871	1.38e-24	3.8e-24
ENSG00000261759	AC099518.5	4.58344	-37.9887	-0.825639	2.72e-39	1.03e-38
ENSG00000231528	FAM225A	4.58183	-165.516	2.3351	2.14e-167	3.05e-166
ENSG00000153993	SEMA3D	4.57836	-195.447	2.67887	2.06e-197	3.57e-196
ENSG00000137393	RNF144B	4.57642	-294.42	3.99678	1.26e-296	3.8e-295
ENSG00000270120	AC007728.3	4.56606	-29.6925	-1.86395	6.36e-31	2.03e-30
ENSG00000164330	EBF1	4.56483	-69.4852	-0.0535398	5.45e-71	3.27e-70
ENSG00000275880	AL139385.1	4.56058	-66.4343	0.30685	6.37e-68	3.68e-67
ENSG00000103642	LACTB	4.55581	-325	7.80559	0	0
ENSG00000165617	DACT1	4.55431	-54.0799	-0.763321	1.69e-55	8.32e-55
ENSG00000160223	ICOSLG	4.551	-325	4.88293	0	0
ENSG00000139053	PDE6H	4.55089	-19.7658	-2.47375	6.81e-21	1.71e-20
ENSG00000163032	VSNL1	4.54685	-117.158	1.19354	7.25e-119	6.94e-118
ENSG00000155011	DKK2	4.54375	-318.067	6.38504	2.52763984412382e-320	8.56467737722259e-319
ENSG00000183578	TNFAIP8L3	4.54185	-265	3.60969	3.81e-267	1e-265
ENSG00000287176		4.53363	-62.6351	-0.427842	4.21e-64	2.32e-63
ENSG00000213949	ITGA1	4.53165	-196.5	3.64633	1.81e-198	3.16e-197
ENSG00000198765	SYCP1	4.53148	-59.7546	-0.559458	3.32e-61	1.76e-60
ENSG00000142961	MOB3C	4.52925	-325	6.21023	0	0
ENSG00000132510	KDM6B	4.52826	-279.722	7.62571	6.67e-282	1.9e-280
ENSG00000148926	ADM	4.52735	-224.291	3.84461	2.44e-226	5.12e-225
ENSG00000116668	SWT1	4.52449	-233.881	3.73651	5.94e-236	1.32e-234
ENSG00000134955	SLC37A2	4.51535	-325	6.83244	0	0
ENSG00000225206	MIR137HG	4.51397	-33.6781	-1.36235	6.01e-35	2.1e-34
ENSG00000131669	NINJ1	4.51291	-274.847	7.57427	5.14e-277	1.42e-275
ENSG00000239445	ST3GAL6-AS1	4.51109	-129.021	1.50776	8.94e-131	9.53e-130
ENSG00000125730	C3	4.5048	-325	5.56087	0	0
ENSG00000137225	CAPN11	4.50399	-25.0985	-2.09629	2.76e-26	7.97e-26
ENSG00000160013	PTGIR	4.495	-167.089	2.00697	5.66e-169	8.15e-168
ENSG00000082074	FYB1	4.49141	-159.4	7.52643	2.95e-161	3.98e-160
ENSG00000145358	DDIT4L	4.48936	-203.264	2.85387	3.04e-205	5.45e-204
ENSG00000136048	DRAM1	4.48881	-325	6.72159	0	0
ENSG00000077150	NFKB2	4.48704	-325	7.88387	0	0
ENSG00000061676	NCKAP1	4.47952	-183.97	2.50515	6.59e-186	1.07e-184
ENSG00000006459	KDM7A	4.47582	-244.021	3.75891	4.05e-246	9.53e-245
ENSG00000126561	STAT5A	4.47302	-325	6.98148	0	0
ENSG00000120318	ARAP3	4.47104	-63.6711	0.578223	3.82e-65	2.13e-64
ENSG00000236254	MTND4P14	4.47094	-19.0866	-0.977979	3.31e-20	8.19e-20
ENSG00000279320	AC069528.2	4.46458	-57.8515	-0.148227	2.72e-59	1.41e-58
ENSG00000000938	FGR	4.46341	-325	6.68901	0	0
ENSG00000138685	FGF2	4.4607	-290.027	4.62496	3.2e-292	9.4e-291
ENSG00000158296	SLC13A3	4.46017	-39.189	-1.11129	1.67e-40	6.47e-40
ENSG00000107798	LIPA	4.45955	-325	9.33949	0	0
ENSG00000266378	AC005224.3	4.45921	-21.608	-2.32892	9.36e-23	2.47e-22
ENSG00000225329	LHFPL3-AS2	4.45919	-24.5782	-2.13284	9.27e-26	2.64e-25
ENSG00000131042	LILRB2	4.4575	-59.3072	-0.56567	9.35e-61	4.93e-60
ENSG00000234883	MIR155HG	4.45616	-244.633	7.07804	9.85e-247	2.33e-245
ENSG00000125845	BMP2	4.44526	-222.01	3.98173	4.74e-224	9.78e-223
ENSG00000137628	DDX60	4.44196	-321.467	7.12642	9.88131291682493e-324	3.4090529563046e-322
ENSG00000133313	CNDP2	4.44081	-325	8.0507	0	0
ENSG00000152413	HOMER1	4.43628	-309.229	6.63852	1.82382657618993e-311	5.90127492582766e-310
ENSG00000107731	UNC5B	4.43571	-325	5.18049	0	0
ENSG00000087510	TFAP2C	4.43446	-49.3532	-0.517285	9.66e-51	4.43e-50
ENSG00000142173	COL6A2	4.43344	-299.586	5.24809	8.4e-302	2.6e-300
ENSG00000143850	PLEKHA6	4.42888	-54.5578	-0.401027	5.61e-56	2.77e-55
ENSG00000170581	STAT2	4.42877	-325	8.69812	0	0
ENSG00000106571	GLI3	4.42241	-22.1323	-2.1592	2.76e-23	7.37e-23
ENSG00000100385	IL2RB	4.41969	-46.6098	-0.739167	5.57e-48	2.46e-47
ENSG00000171951	SCG2	4.41913	-184.604	2.23078	1.52e-186	2.49e-185
ENSG00000104112	SCG3	4.41199	-85.3979	0.480616	5.58e-87	4e-86
ENSG00000272825	AL844908.1	4.4111	-92.7648	0.568134	2.22e-94	1.72e-93
ENSG00000105928	GSDME	4.41056	-161.21	2.32777	4.51e-163	6.17e-162
ENSG00000018280	SLC11A1	4.38641	-325	4.75603	0	0
ENSG00000135148	TRAFD1	4.37507	-325	8.38769	0	0
ENSG00000107796	ACTA2	4.37367	-69.7071	0.192949	3.25e-71	1.96e-70
ENSG00000111912	NCOA7	4.37244	-269.441	8.47751	1.35e-271	3.62e-270
ENSG00000102032	RENBP	4.37044	-140.017	2.33173	8.28e-142	9.61e-141
ENSG00000140464	PML	4.3697	-325	8.03808	0	0
ENSG00000152154	TMEM178A	4.36605	-74.7936	0.148893	2.52e-76	1.61e-75
ENSG00000180596	HIST1H2BC	4.3605	-177.565	2.37152	1.76e-179	2.72e-178
ENSG00000103742	IGDCC4	4.35905	-37.5713	-0.942745	7.15e-39	2.68e-38
ENSG00000172936	MYD88	4.35269	-325	7.19891	0	0
ENSG00000133805	AMPD3	4.34859	-325	5.59588	0	0
ENSG00000154645	CHODL	4.34738	-32.94	-1.31709	3.33e-34	1.15e-33
ENSG00000104970	KIR3DX1	4.34579	-22.5181	-1.89776	1.12e-23	3.03e-23
ENSG00000213928	IRF9	4.34149	-300.964	4.43064	3.5e-303	1.09e-301
ENSG00000230149	AL021707.3	4.33956	-41.7465	-0.431885	4.42e-43	1.79e-42
ENSG00000124875	CXCL6	4.3374	-70.0511	0.117864	1.47e-71	8.89e-71
ENSG00000130598	TNNI2	4.3326	-83.2742	0.715127	7.6e-85	5.32e-84
ENSG00000231131	LINC01468	4.33136	-203.539	2.66927	1.61e-205	2.89e-204
ENSG00000120594	PLXDC2	4.32872	-172.274	5.84055	3.57e-174	5.32e-173
ENSG00000067082	KLF6	4.31531	-264.887	7.86856	4.95e-267	1.3e-265
ENSG00000177791	MYOZ1	4.31419	-207.52	4.53948	1.65e-209	3.02e-208
ENSG00000228824	MIR4500HG	4.31388	-26.759	-1.93826	5.81e-28	1.74e-27
ENSG00000197019	SERTAD1	4.30969	-219.433	4.87793	1.84e-221	3.69e-220
ENSG00000133019	CHRM3	4.30728	-34.538	-1.24909	8.18e-36	2.9e-35
ENSG00000164088	PPM1M	4.30114	-275.958	4.76799	3.95e-278	1.1e-276
ENSG00000275395	FCGBP	4.29974	-21.0267	-2.27313	3.63e-22	9.4e-22
ENSG00000101665	SMAD7	4.29796	-325	6.71904	0	0
ENSG00000114698	PLSCR4	4.29609	-173.232	3.45141	3.92e-175	5.86e-174
ENSG00000131797	CLUHP3	4.29606	-128.184	1.79542	6.2e-130	6.55e-129
ENSG00000287287		4.28464	-22.4924	-2.11988	1.19e-23	3.22e-23
ENSG00000273076	AL021707.7	4.28463	-27.298	-1.69323	1.65e-28	5.03e-28
ENSG00000124145	SDC4	4.28331	-301.142	7.07614	2.31e-303	7.2e-302
ENSG00000203709	MIR29B2CHG	4.28083	-105.077	0.975993	9.72e-107	8.38e-106
ENSG00000131370	SH3BP5	4.27875	-325	5.46788	0	0
ENSG00000185070	FLRT2	4.27507	-165.109	2.98604	5.51e-167	7.77e-166
ENSG00000235917	MTCO2P11	4.27451	-18.1955	-2.12184	2.63e-19	6.38e-19
ENSG00000172543	CTSW	4.27134	-215.679	3.35766	1.07e-217	2.09e-216
ENSG00000142959	BEST4	4.27027	-24.6364	-1.98077	8.09e-26	2.31e-25
ENSG00000188313	PLSCR1	4.26954	-325	8.40685	0	0
ENSG00000175161	CADM2	4.26728	-68.5904	0.0123855	4.32e-70	2.57e-69
ENSG00000171223	JUNB	4.26657	-234.857	7.74786	6.24e-237	1.39e-235
ENSG00000224888	AC138028.2	4.26554	-21.5014	-2.30181	1.2e-22	3.15e-22
ENSG00000274370	AC130371.2	4.26043	-18.8089	-2.00177	6.32e-20	1.55e-19
ENSG00000279138	AP002847.1	4.25986	-68.2954	-0.164003	8.56e-70	5.06e-69
ENSG00000197329	PELI1	4.25412	-271.627	5.05044	8.69e-274	2.36e-272
ENSG00000273301	AC016717.2	4.23805	-23.5863	-2.15792	9.35e-25	2.59e-24
ENSG00000136404	TM6SF1	4.23141	-166.338	2.91037	3.21e-168	4.59e-167
ENSG00000107593	PKD2L1	4.23127	-14.8728	-2.50877	6.1e-16	1.34e-15
ENSG00000130518	IQCN	4.23112	-123.042	1.40203	9.05e-125	9.08e-124
ENSG00000240065	PSMB9	4.23043	-194.563	7.76837	1.58e-196	2.73e-195
ENSG00000002549	LAP3	4.23024	-325	9.70922	0	0
ENSG00000141664	ZCCHC2	4.22421	-294.14	6.76535	2.41e-296	7.24e-295
ENSG00000070540	WIPI1	4.21701	-126	2.19795	9.74e-128	1e-126
ENSG00000287838		4.21396	-24.2329	-1.8862	2.07e-25	5.85e-25
ENSG00000181649	PHLDA2	4.20995	-212.208	4.89853	3.24e-214	6.19e-213
ENSG00000231507	LINC01353	4.20955	-36.9205	-0.689066	3.24e-38	1.2e-37
ENSG00000100647	SUSD6	4.20704	-309.185	7.81585	2.02157721194214e-311	6.52775136535102e-310
ENSG00000020633	RUNX3	4.20682	-325	8.08827	0	0
ENSG00000134245	WNT2B	4.2049	-47.4179	0.220964	8.56e-49	3.82e-48
ENSG00000160678	S100A1	4.20326	-110.008	2.65477	1.1e-111	9.82e-111
ENSG00000115085	ZAP70	4.19776	-19.1954	-2.18598	2.57e-20	6.38e-20
ENSG00000112182	BACH2	4.19637	-41.6075	-0.74851	6.11e-43	2.47e-42
ENSG00000171004	HS6ST2	4.19625	-70.3562	-0.0949103	7.26e-72	4.4e-71
ENSG00000110218	PANX1	4.19491	-239.741	6.87195	7.98e-242	1.82e-240
ENSG00000154642	C21orf91	4.19267	-291.053	7.33831	3e-293	8.86e-292
ENSG00000089472	HEPH	4.1914	-35.7118	-1.27419	5.35e-37	1.94e-36
ENSG00000116663	FBXO6	4.18956	-240.247	5.93579	2.47e-242	5.66e-241
ENSG00000169136	ATF5	4.18528	-278.289	9.24997	1.82e-280	5.14e-279
ENSG00000137642	SORL1	4.1846	-180.52	3.17679	1.91e-182	3.02e-181
ENSG00000231721	LINC-PINT	4.18408	-156.484	1.981	2.49e-158	3.28e-157
ENSG00000178568	ERBB4	4.18062	-126.768	2.47884	1.63e-128	1.7e-127
ENSG00000135914	HTR2B	4.17692	-34.5233	-1.28301	8.46e-36	3e-35
ENSG00000253320	AZIN1-AS1	4.17157	-206.858	3.12597	7.58e-209	1.39e-207
ENSG00000125148	MT2A	4.17132	-187	7.52115	6.05e-189	1e-187
ENSG00000285413	AP001056.2	4.16704	-26.5426	-1.47104	9.62e-28	2.87e-27
ENSG00000180155	LYNX1	4.16615	-27.934	-1.37309	3.77e-29	1.16e-28
ENSG00000095587	TLL2	4.16585	-21.907	-2.06496	4.67e-23	1.24e-22
ENSG00000133069	TMCC2	4.16541	-74.7494	0.266474	2.79e-76	1.78e-75
ENSG00000125089	SH3TC1	4.16526	-283.193	4.35858	2.23e-285	6.42e-284
ENSG00000104856	RELB	4.16445	-271.658	6.00291	8.08e-274	2.2e-272
ENSG00000150347	ARID5B	4.16167	-301.019	5.35523	3.07e-303	9.56e-302
ENSG00000205436	EXOC3L4	4.16146	-89.2122	0.626207	8.23e-91	6.13e-90
ENSG00000276600	RAB7B	4.15907	-325	5.79604	0	0
ENSG00000146072	TNFRSF21	4.15791	-305.885	5.42805	4.1e-308	1.3e-306
ENSG00000238164	TNFRSF14-AS1	4.15516	-66.0413	-0.0974391	1.58e-67	9.09e-67
ENSG00000019991	HGF	4.14383	-162.35	2.75368	3.25e-164	4.47e-163
ENSG00000147488	ST18	4.14005	-18.1043	-2.40292	3.26e-19	7.86e-19
ENSG00000096968	JAK2	4.13725	-255.388	8.77712	1.66e-257	4.09e-256
ENSG00000278982	AL139125.2	4.12986	-98.7725	0.738632	2.06e-100	1.69e-99
ENSG00000169896	ITGAM	4.12913	-325	7.37719	0	0
ENSG00000150687	PRSS23	4.12814	-95.247	0.866245	7.16e-97	5.66e-96
ENSG00000107317	PTGDS	4.12506	-119.48	1.86545	3.37e-121	3.31e-120
ENSG00000133985	TTC9	4.1161	-32.0904	-1.34038	2.4e-33	8.12e-33
ENSG00000168685	IL7R	4.10692	-237.189	6.5358	2.87e-239	6.47e-238
ENSG00000250771	AC106865.1	4.10533	-46.0593	-0.606551	2e-47	8.72e-47
ENSG00000159403	C1R	4.09615	-94.5303	0.661028	3.76e-96	2.95e-95
ENSG00000115919	KYNU	4.09417	-325	8.41566	0	0
ENSG00000158050	DUSP2	4.08849	-296.108	5.86432	2.56e-298	7.79e-297
ENSG00000168016	TRANK1	4.0862	-173.503	5.31429	2.1e-175	3.14e-174
ENSG00000243176	AC092944.1	4.0854	-172.208	2.60727	4.16e-174	6.19e-173
ENSG00000149564	ESAM	4.08179	-99.8561	0.962787	1.69e-101	1.39e-100
ENSG00000105329	TGFB1	4.0802	-296.872	8.52626	4.39e-299	1.34e-297
ENSG00000183230	CTNNA3	4.08001	-15.8622	-2.29992	6.07e-17	1.37e-16
ENSG00000141434	MEP1B	4.0789	-21.9842	-2.00551	3.9e-23	1.04e-22
ENSG00000130940	CASZ1	4.07856	-277.182	4.31902	2.34e-279	6.58e-278
ENSG00000137819	PAQR5	4.07825	-154.093	2.21398	6.21e-156	8.06e-155
ENSG00000169855	ROBO1	4.07679	-199.887	5.69218	7.36e-202	1.3e-200
ENSG00000214855	APOC1P1	4.07347	-31.7857	-1.56061	4.87e-33	1.64e-32
ENSG00000284977	AL160272.1	4.07291	-28.8485	-1.66328	4.5e-30	1.42e-29
ENSG00000237513	AC007384.1	4.06944	-24.6977	-1.8879	7.02e-26	2.01e-25
ENSG00000223855	AC147651.1	4.06751	-159.761	2.21919	1.28e-161	1.74e-160
ENSG00000145416	2020-03-01	4.06683	-57.8426	-0.395415	2.77e-59	1.44e-58
ENSG00000249096	LINC02362	4.05786	-28.8273	-1.6743	4.73e-30	1.49e-29
ENSG00000179630	LACC1	4.0511	-211.01	4.21143	5.16e-213	9.77e-212
ENSG00000185985	SLITRK2	4.05083	-140.219	1.90068	5.19e-142	6.05e-141
ENSG00000144730	IL17RD	4.04488	-87.8457	0.723199	1.94e-89	1.43e-88
ENSG00000184602	SNN	4.04423	-317.403	6.16552	1.17301065635629e-319	3.94921986755929e-318
ENSG00000233621	LINC01137	4.04342	-137.832	2.3139	1.29e-139	1.47e-138
ENSG00000158517	NCF1	4.03853	-223.752	6.9486	8.48e-226	1.77e-224
ENSG00000136960	ENPP2	4.03388	-59.5575	-0.214386	5.24e-61	2.77e-60
ENSG00000223749	MIR503HG	4.03266	-190.41	3.4457	2.3e-192	3.89e-191
ENSG00000049323	LTBP1	4.03138	-151.135	2.26726	5.78e-153	7.33e-152
ENSG00000197536	C5orf56	4.02858	-225.516	4.0543	1.44e-227	3.05e-226
ENSG00000071205	ARHGAP10	4.0223	-320.569	6.05605	7.90505033345994e-323	2.69759842629321e-321
ENSG00000153162	BMP6	4.016	-123.639	1.3519	2.27e-125	2.29e-124
ENSG00000197380	DACT3	4.01403	-80.5187	0.601543	4.46e-82	3.03e-81
ENSG00000120162	MOB3B	4.01163	-163.546	2.21121	2.04e-165	2.84e-164
ENSG00000184988	TMEM106A	4.0112	-325	6.64048	0	0
ENSG00000287286		4.01036	-15.9803	-2.22059	4.61e-17	1.05e-16
ENSG00000143786	CNIH3	4.01016	-179.355	3.23635	2.82e-181	4.42e-180
ENSG00000136830	FAM129B	4.00929	-261.584	7.65175	1.01e-263	2.61e-262
ENSG00000147650	LRP12	4.00356	-228.5	6.51053	1.46e-230	3.16e-229
ENSG00000108821	COL1A1	4.00276	-66.0734	0.344731	1.47e-67	8.44e-67
ENSG00000143067	ZNF697	4.0006	-273.69	5.52864	7.44e-276	2.04e-274
ENSG00000204592	HLA-E	3.99634	-293.034	10.5796	3.11e-295	9.24e-294
ENSG00000109320	NFKB1	3.99364	-298.79	8.39598	5.27e-301	1.62e-299
ENSG00000179331	RAB39A	3.99362	-126.023	3.99029	9.21e-128	9.48e-127
ENSG00000279254	AC020604.1	3.99276	-17.2543	-1.95153	2.36e-18	5.57e-18
ENSG00000013297	CLDN11	3.98779	-29.7385	-1.37626	5.71e-31	1.83e-30
ENSG00000110042	DTX4	3.98693	-245.523	4.44698	1.26e-247	3e-246
ENSG00000132334	PTPRE	3.98588	-232.673	7.40463	9.64e-235	2.12e-233
ENSG00000007237	GAS7	3.9838	-258.954	6.41417	4.42e-261	1.11e-259
ENSG00000231535	LINC00278	3.98373	-150.296	2.25014	4.01e-152	5.06e-151
ENSG00000234975	FTH1P2	3.98214	-69.5216	1.20056	5e-71	3.01e-70
ENSG00000286281		3.98191	-33.5352	-1.29364	8.37e-35	2.92e-34
ENSG00000145147	SLIT2	3.98073	-100.895	2.70233	1.53e-102	1.27e-101
ENSG00000272841	AL139393.2	3.9783	-226.135	3.7159	3.44e-228	7.32e-227
ENSG00000108370	RGS9	3.97704	-21.4553	-1.96392	1.33e-22	3.51e-22
ENSG00000261504	LINC01686	3.97644	-138.348	1.88636	3.92e-140	4.49e-139
ENSG00000267034	AC010980.2	3.97373	-39.5115	-0.782849	7.93e-41	3.08e-40
ENSG00000135929	CYP27A1	3.97339	-41.3836	-0.789056	1.03e-42	4.13e-42
ENSG00000055332	EIF2AK2	3.96512	-147.571	8.34762	2.17e-149	2.68e-148
ENSG00000117475	BLZF1	3.9641	-271.253	6.67667	2.06e-273	5.58e-272
ENSG00000139597	N4BP2L1	3.95865	-286.33	4.91	1.6e-288	4.67e-287
ENSG00000250644	AC068580.4	3.95817	-113.011	1.73898	1.06e-114	9.74e-114
ENSG00000109265	KIAA1211	3.94734	-52.7128	0.326226	4.02e-54	1.94e-53
ENSG00000115828	QPCT	3.94242	-204.8	4.85297	8.78e-207	1.58e-205
ENSG00000095383	TBC1D2	3.94087	-261.862	4.27563	5.33e-264	1.38e-262
ENSG00000050820	BCAR1	3.94021	-227.667	5.00736	1e-229	2.15e-228
ENSG00000256852	KNOP1P1	3.93884	-37.6685	-0.985798	5.71e-39	2.15e-38
ENSG00000003402	CFLAR	3.93204	-217.484	8.91601	1.65e-219	3.28e-218
ENSG00000116191	RALGPS2	3.92948	-137.055	2.17378	7.75e-139	8.8e-138
ENSG00000171051	FPR1	3.92774	-41.8378	-0.941645	3.58e-43	1.45e-42
ENSG00000136514	RTP4	3.92506	-248.732	4.86958	7.67e-251	1.85e-249
ENSG00000286369		3.92258	-30.8635	-1.0803	4.16e-32	1.37e-31
ENSG00000276462	BX255923.2	3.92061	-32.4451	-1.43295	1.05e-33	3.59e-33
ENSG00000237596	AL138828.1	3.91832	-33.6325	-1.20791	6.68e-35	2.33e-34
ENSG00000287151		3.91636	-106.651	1.51159	2.56e-108	2.23e-107
ENSG00000167588	GPD1	3.90809	-25.6879	-1.80686	7e-27	2.05e-26
ENSG00000196843	ARID5A	3.90722	-224.491	6.7061	1.54e-226	3.23e-225
ENSG00000102265	TIMP1	3.90636	-144.49	8.18061	2.68e-146	3.24e-145
ENSG00000171729	TMEM51	3.90328	-255.449	5.06671	1.44e-257	3.56e-256
ENSG00000250673	REELD1	3.89608	-23.5406	-1.8255	1.04e-24	2.88e-24
ENSG00000185567	AHNAK2	3.89448	-110.19	2.25241	7.19e-112	6.46e-111
ENSG00000110047	EHD1	3.88841	-279.407	7.92714	1.38e-281	3.92e-280
ENSG00000105639	JAK3	3.88814	-42.6442	-0.808548	5.51e-44	2.27e-43
ENSG00000187775	DNAH17	3.88684	-27.0388	-1.63109	3.02e-28	9.15e-28
ENSG00000223804	AC244669.1	3.88558	-51.8007	-0.0302138	3.32e-53	1.58e-52
ENSG00000174307	PHLDA3	3.88164	-39.5018	-0.814996	8.12e-41	3.15e-40
ENSG00000224812	TMEM72-AS1	3.88076	-18.0917	-2.317	3.36e-19	8.1e-19
ENSG00000170458	CD14	3.8801	-104.128	2.00474	8.7e-106	7.45e-105
ENSG00000177721	ANXA2R	3.87943	-212.997	4.42493	5.24e-215	1.01e-213
ENSG00000112561	TFEB	3.87687	-150.56	6.18854	2.18e-152	2.76e-151
ENSG00000172578	KLHL6	3.8731	-188.072	4.01499	5.08e-190	8.46e-189
ENSG00000104312	RIPK2	3.87309	-318.724	7.21851	5.54341654633879e-321	1.88644144895105e-319
ENSG00000173706	HEG1	3.87281	-183.1	6.79496	4.89e-185	7.94e-184
ENSG00000143355	LHX9	3.87276	-60.746	-0.215607	3.34e-62	1.79e-61
ENSG00000150938	CRIM1	3.86516	-206.636	3.78597	1.27e-208	2.31e-207
ENSG00000174136	RGMB	3.86415	-43.4951	-0.728982	7.66e-45	3.2e-44
ENSG00000131459	GFPT2	3.86231	-84.4116	0.690067	5.47e-86	3.88e-85
ENSG00000171992	SYNPO	3.86171	-142.392	1.96277	3.42e-144	4.06e-143
ENSG00000242574	HLA-DMB	3.85767	-20.7836	-1.56373	6.38e-22	1.65e-21
ENSG00000240057	AC078785.1	3.85026	-81.4236	0.423775	5.5e-83	3.77e-82
ENSG00000240583	AQP1	3.85024	-75.4659	0.558071	5.3e-77	3.42e-76
ENSG00000004139	SARM1	3.84574	-24.2604	-1.50232	1.94e-25	5.49e-25
ENSG00000233452	STXBP5-AS1	3.84052	-81.6094	0.505894	3.58e-83	2.46e-82
ENSG00000163082	SGPP2	3.8402	-20.4028	-2.21039	1.55e-21	3.96e-21
ENSG00000272669	AL021707.6	3.83988	-126.336	2.94329	4.47e-128	4.62e-127
ENSG00000277511	AC116407.2	3.8366	-86.1224	1.23147	1.04e-87	7.54e-87
ENSG00000204267	TAP2	3.83537	-314.638	8.47587	6.93203053362115e-317	2.29951181073728e-315
ENSG00000166002	SMCO4	3.83139	-220.42	5.93817	1.87e-222	3.8e-221
ENSG00000137449	CPEB2	3.8308	-238.96	8.29639	4.86e-241	1.1e-239
ENSG00000285244	DINOL	3.82905	-22.5092	-1.78686	1.15e-23	3.1e-23
ENSG00000163840	DTX3L	3.82872	-249.295	7.86722	2.09e-251	5.07e-250
ENSG00000237276	ANO7L1	3.82668	-25.641	-1.68391	7.81e-27	2.29e-26
ENSG00000237711	MTCO3P11	3.81842	-22.7426	-1.28304	6.65e-24	1.81e-23
ENSG00000287733		3.81778	-83.0565	0.882117	1.26e-84	8.78e-84
ENSG00000213694	S1PR3	3.81679	-134.592	4.78529	2.28e-136	2.56e-135
ENSG00000277117	FP565260.3	3.81314	-225.585	3.69692	1.23e-227	2.6e-226
ENSG00000167992	VWCE	3.81215	-27.8361	-1.61378	4.73e-29	1.46e-28
ENSG00000147257	GPC3	3.81201	-293.78	5.39923	5.55e-296	1.66e-294
ENSG00000233251	AC007743.1	3.81088	-14.5674	-2.36213	1.24e-15	2.71e-15
ENSG00000223764	AL645608.1	3.81049	-85.9256	0.771625	1.64e-87	1.19e-86
ENSG00000006016	CRLF1	3.80476	-38.9615	-0.647397	2.84e-40	1.09e-39
ENSG00000228013	IL6R-AS1	3.79944	-183.289	3.11363	3.17e-185	5.14e-184
ENSG00000070731	ST6GALNAC2	3.79764	-147.034	2.34103	7.49e-149	9.24e-148
ENSG00000099139	PCSK5	3.79441	-60.3881	0.650895	7.65e-62	4.09e-61
ENSG00000176845	METRNL	3.79435	-163.761	5.76714	1.24e-165	1.73e-164
ENSG00000222009	BTBD19	3.79262	-189.913	3.21486	7.24e-192	1.22e-190
ENSG00000274818	AC004825.2	3.79252	-45.7275	-0.0321188	4.31e-47	1.87e-46
ENSG00000177340	AC024940.1	3.79023	-19.6778	-2.25071	8.36e-21	2.1e-20
ENSG00000135124	P2RX4	3.7878	-272.948	7.71822	4.13e-275	1.13e-273
ENSG00000174804	FZD4	3.78611	-144.467	2.40358	2.82e-146	3.41e-145
ENSG00000130303	BST2	3.78582	-175.251	8.8529	3.68e-177	5.61e-176
ENSG00000121270	ABCC11	3.78536	-27.0639	-1.63191	2.85e-28	8.63e-28
ENSG00000173267	SNCG	3.78344	-19.7763	-2.13687	6.64e-21	1.67e-20
ENSG00000187479	C11orf96	3.78176	-129.405	2.81947	3.68e-131	3.94e-130
ENSG00000134107	BHLHE40	3.7817	-285.371	7.74989	1.47e-287	4.26e-286
ENSG00000102760	RGCC	3.78083	-189.548	6.31938	1.68e-191	2.83e-190
ENSG00000173801	JUP	3.77966	-54.3481	0.304861	9.12e-56	4.49e-55
ENSG00000180828	BHLHE22	3.76919	-201.809	3.61914	8.74e-204	1.55e-202
ENSG00000273174	AC108673.2	3.76727	-108.839	1.77286	1.63e-110	1.45e-109
ENSG00000154065	ANKRD29	3.75742	-29.9207	-1.35256	3.74e-31	1.2e-30
ENSG00000278177	AL354811.1	3.75742	-21.0924	-1.84608	3.11e-22	8.08e-22
ENSG00000217442	SYCE3	3.75566	-19.0455	-1.84573	3.65e-20	9.01e-20
ENSG00000087074	PPP1R15A	3.7545	-294.024	8.01357	3.16e-296	9.47e-295
ENSG00000277895	AC135279.3	3.75413	-17.2894	-2.05071	2.18e-18	5.14e-18
ENSG00000170379	TCAF2	3.75382	-84.4402	0.755817	5.12e-86	3.63e-85
ENSG00000171551	ECEL1	3.75059	-19.76	-2.16238	6.9e-21	1.74e-20
ENSG00000111305	GSG1	3.74961	-75.0261	0.849296	1.47e-76	9.42e-76
ENSG00000181418	DDN	3.74618	-127.514	2.2046	2.92e-129	3.06e-128
ENSG00000161133	USP41	3.74316	-40.2849	-0.943479	1.31e-41	5.19e-41
ENSG00000262001	DLGAP1-AS2	3.74289	-20.8607	-1.95107	5.33e-22	1.38e-21
ENSG00000261971	MMP25-AS1	3.74238	-190.663	5.31126	1.28e-192	2.17e-191
ENSG00000164509	IL31RA	3.7416	-164.696	4.44877	1.43e-166	2.02e-165
ENSG00000022556	NLRP2	3.74133	-20.2382	-2.17348	2.27e-21	5.78e-21
ENSG00000177989	ODF3B	3.74113	-142.601	3.7409	2.11e-144	2.51e-143
ENSG00000162734	PEA15	3.74092	-303.174	9.1412	2.14e-305	6.71e-304
ENSG00000120051	CFAP58	3.73867	-102.904	1.49879	1.48e-104	1.25e-103
ENSG00000157111	TMEM171	3.738	-42.5733	-0.493412	6.5e-44	2.67e-43
ENSG00000284052	AC006460.2	3.73564	-21.3836	-1.16738	1.58e-22	4.13e-22
ENSG00000163071	SPATA18	3.73376	-40.2587	-0.948884	1.4e-41	5.51e-41
ENSG00000136205	TNS3	3.73352	-234.019	8.56571	4.32e-236	9.58e-235
ENSG00000054793	ATP9A	3.72328	-172.541	5.64117	1.93e-174	2.87e-173
ENSG00000059804	SLC2A3	3.71285	-268.934	6.29668	4.35e-271	1.16e-269
ENSG00000187634	SAMD11	3.71059	-47.0501	-0.519438	2e-48	8.91e-48
ENSG00000183484	GPR132	3.70796	-269.179	6.22367	2.47e-271	6.62e-270
ENSG00000284882	AL359762.1	3.70769	-154.173	3.32758	5.16e-156	6.71e-155
ENSG00000256043	CTSO	3.70603	-234.271	5.90354	2.41e-236	5.36e-235
ENSG00000163131	CTSS	3.70414	-305.225	10.1387	1.88e-307	5.95e-306
ENSG00000186197	EDARADD	3.70224	-87.4748	0.705598	4.57e-89	3.35e-88
ENSG00000140564	FURIN	3.70168	-300.317	7.75046	1.56e-302	4.82e-301
ENSG00000154040	CABYR	3.70016	-24.6589	-1.70478	7.68e-26	2.19e-25
ENSG00000165806	CASP7	3.69683	-287.908	6.90544	4.22e-290	1.23e-288
ENSG00000095637	SORBS1	3.68473	-19.9748	-1.63549	4.19e-21	1.06e-20
ENSG00000188483	IER5L	3.68287	-180.267	4.53265	3.43e-182	5.41e-181
ENSG00000100368	CSF2RB	3.68008	-223.464	6.37681	1.65e-225	3.43e-224
ENSG00000143028	SYPL2	3.67613	-28.6789	-1.42815	6.68e-30	2.09e-29
ENSG00000281741	AC241377.3	3.66931	-43.9841	-0.517878	2.47e-45	1.04e-44
ENSG00000140545	MFGE8	3.66384	-207.915	4.14785	6.6e-210	1.22e-208
ENSG00000108551	RASD1	3.66283	-28.2852	-1.12469	1.67e-29	5.19e-29
ENSG00000034677	RNF19A	3.66047	-166.8	8.87656	1.1e-168	1.58e-167
ENSG00000146425	DYNLT1	3.66034	-220.179	7.81718	3.27e-222	6.63e-221
ENSG00000117984	CTSD	3.65136	-121.864	8.52962	1.37e-123	1.37e-122
ENSG00000177706	FAM20C	3.64965	-221.183	7.26904	3.2e-223	6.57e-222
ENSG00000237172	B3GNT9	3.64254	-124.722	1.86488	1.87e-126	1.9e-125
ENSG00000143322	ABL2	3.64235	-158.625	6.41952	1.77e-160	2.37e-159
ENSG00000121577	POPDC2	3.64049	-64.9771	0.928495	1.85e-66	1.05e-65
ENSG00000143079	CTTNBP2NL	3.64039	-170.232	5.10093	4.01e-172	5.87e-171
ENSG00000187730	GABRD	3.63777	-31.1119	-1.26734	2.33e-32	7.73e-32
ENSG00000162493	PDPN	3.63631	-61.8045	-0.0056943	2.87e-63	1.57e-62
ENSG00000136378	ADAMTS7	3.63615	-47.7825	0.721791	3.68e-49	1.65e-48
ENSG00000169398	PTK2	3.6359	-71.928	0.807892	1.91e-73	1.18e-72
ENSG00000124216	SNAI1	3.63282	-157.406	3.41618	2.95e-159	3.93e-158
ENSG00000251322	SHANK3	3.62996	-60.7928	0.636195	3e-62	1.61e-61
ENSG00000147168	IL2RG	3.6288	-44.0552	-0.444833	2.09e-45	8.81e-45
ENSG00000100276	RASL10A	3.6288	-56.9331	-0.0428237	2.28e-58	1.17e-57
ENSG00000233297	RASA4DP	3.62767	-64.8009	0.405377	2.79e-66	1.58e-65
ENSG00000119669	IRF2BPL	3.62461	-266.212	5.06804	2.33e-268	6.13e-267
ENSG00000142178	SIK1	3.62306	-101.126	1.62595	8.96e-103	7.48e-102
ENSG00000139970	RTN1	3.61947	-62.2475	0.276138	1.03e-63	5.66e-63
ENSG00000235531	MSC-AS1	3.61855	-240.956	5.50997	4.8e-243	1.11e-241
ENSG00000196954	CASP4	3.61656	-269	8.19054	3.74e-271	1e-269
ENSG00000224376	AC017104.1	3.6148	-38.8447	-0.394676	3.72e-40	1.43e-39
ENSG00000173110	HSPA6	3.61349	-116.502	1.62915	3.3e-118	3.14e-117
ENSG00000225595	LINC01623	3.6129	-38.948	-0.72688	2.93e-40	1.13e-39
ENSG00000010818	HIVEP2	3.61171	-111.998	8.08981	1.09e-113	1e-112
ENSG00000138678	GPAT3	3.61139	-209.547	3.88429	1.52e-211	2.84e-210
ENSG00000050344	NFE2L3	3.60825	-136.488	3.27263	2.87e-138	3.25e-137
ENSG00000088340	FER1L4	3.60123	-14.8327	-2.40556	6.71e-16	1.47e-15
ENSG00000131242	RAB11FIP4	3.60104	-131.311	1.87165	4.5e-133	4.89e-132
ENSG00000006432	MAP3K9	3.59769	-42.6581	-0.745364	5.34e-44	2.2e-43
ENSG00000148154	UGCG	3.59623	-261.497	6.36588	1.24e-263	3.19e-262
ENSG00000167995	BEST1	3.59616	-57.5297	5.04253	5.73e-59	2.95e-58
ENSG00000228526	MIR34AHG	3.59399	-45.043	-0.403617	2.11e-46	9.06e-46
ENSG00000138316	ADAMTS14	3.59264	-34.1517	-0.663348	2e-35	7.05e-35
ENSG00000277969	AC006449.6	3.5889	-179.606	3.38377	1.58e-181	2.47e-180
ENSG00000246695	RASSF8-AS1	3.58807	-145.742	2.92029	1.49e-147	1.81e-146
ENSG00000110002	VWA5A	3.58762	-102.993	1.67528	1.2e-104	1.02e-103
ENSG00000222041	CYTOR	3.58722	-162.53	6.98356	2.14e-164	2.95e-163
ENSG00000213853	EMP2	3.58416	-142.627	2.29308	1.99e-144	2.36e-143
ENSG00000230825	AC005532.1	3.5801	-14.4133	-2.43158	1.78e-15	3.86e-15
ENSG00000101977	MCF2	3.57899	-26.7321	-1.50747	6.18e-28	1.85e-27
ENSG00000254887	AC010247.1	3.57367	-22.1941	-1.43999	2.39e-23	6.4e-23
ENSG00000204673	AKT1S1	3.57131	-256.046	7.44141	3.62e-258	8.99e-257
ENSG00000055813	CCDC85A	3.56974	-34.0045	-0.255656	2.82e-35	9.9e-35
ENSG00000076716	GPC4	3.56551	-263.343	7.78041	1.75e-265	4.54e-264
ENSG00000172216	CEBPB	3.56223	-174.069	7.10611	5.66e-176	8.53e-175
ENSG00000162512	SDC3	3.56186	-224.982	4.83157	4.95e-227	1.04e-225
ENSG00000137094	DNAJB5	3.55926	-164.62	3.25295	1.71e-166	2.4e-165
ENSG00000141682	PMAIP1	3.55925	-267.92	8.43599	4.51e-270	1.2e-268
ENSG00000152377	SPOCK1	3.55833	-42.3651	-0.540732	1.05e-43	4.31e-43
ENSG00000115525	ST3GAL5	3.55782	-247.014	4.9984	4.05e-249	9.68e-248
ENSG00000138119	MYOF	3.55616	-84.4455	7.81171	5.05e-86	3.59e-85
ENSG00000284930	AC005280.2	3.55113	-43.9754	0.367732	2.52e-45	1.06e-44
ENSG00000138172	CALHM2	3.55001	-87.1905	1.06668	8.82e-89	6.45e-88
ENSG00000277258	PCGF2	3.54683	-41.649	-0.593	5.55e-43	2.24e-42
ENSG00000164236	ANKRD33B	3.54499	-131.288	7.8059	4.74e-133	5.15e-132
ENSG00000137460	FHDC1	3.53973	-134.368	2.20309	3.84e-136	4.28e-135
ENSG00000153071	DAB2	3.539	-174.548	5.92203	1.87e-176	2.83e-175
ENSG00000106665	CLIP2	3.53489	-213.292	4.13611	2.65e-215	5.1e-214
ENSG00000178685	PARP10	3.52363	-185.846	7.69023	8.69e-188	1.43e-186
ENSG00000104783	KCNN4	3.52358	-192.64	7.45127	1.33e-194	2.29e-193
ENSG00000155158	TTC39B	3.52144	-247.557	4.703	1.16e-249	2.77e-248
ENSG00000145016	RUBCN	3.51932	-256.073	5.95841	3.4e-258	8.46e-257
ENSG00000182379	NXPH4	3.51894	-83.624	1.00614	3.38e-85	2.38e-84
ENSG00000055955	ITIH4	3.51609	-40.2875	-0.58091	1.31e-41	5.16e-41
ENSG00000280407	AC132872.4	3.51321	-28.9436	-0.465947	3.61e-30	1.14e-29
ENSG00000157483	MYO1E	3.5132	-158.498	7.79917	2.37e-160	3.17e-159
ENSG00000180758	GPR157	3.51217	-206.579	4.19955	1.44e-208	2.63e-207
ENSG00000254528	AP000757.1	3.51195	-18.1181	-1.7817	3.16e-19	7.62e-19
ENSG00000241886	AC112496.1	3.5095	-15.7404	-1.42278	8.06e-17	1.82e-16
ENSG00000197121	PGAP1	3.50692	-86.254	4.53297	7.68e-88	5.57e-87
ENSG00000182809	CRIP2	3.50622	-22.2981	-1.79158	1.88e-23	5.03e-23
ENSG00000170873	MTSS1	3.5013	-190.491	4.96131	1.91e-192	3.23e-191
ENSG00000241170	AP001992.1	3.50071	-35.7391	-0.917918	5.03e-37	1.82e-36
ENSG00000157800	SLC37A3	3.50005	-74.0776	0.91684	1.32e-75	8.36e-75
ENSG00000091513	TF	3.49984	-21.3887	-1.57577	1.56e-22	4.09e-22
ENSG00000074181	NOTCH3	3.49714	-21.6337	-1.88216	8.81e-23	2.32e-22
ENSG00000163191	S100A11	3.4968	-182.321	9.86857	2.96e-184	4.77e-183
ENSG00000134256	CD101	3.49316	-87.0863	0.999655	1.12e-88	8.2e-88
ENSG00000070190	DAPP1	3.49269	-261.875	6.74596	5.16e-264	1.33e-262
ENSG00000127507	ADGRE2	3.49071	-206.306	5.22121	2.71e-208	4.94e-207
ENSG00000275993	SIK1B	3.48616	-176.427	3.33158	2.43e-178	3.74e-177
ENSG00000114127	XRN1	3.486	-82.352	7.99697	6.43e-84	4.45e-83
ENSG00000103855	CD276	3.48291	-241.651	7.94193	9.64e-244	2.24e-242
ENSG00000111012	CYP27B1	3.47999	-165.412	2.94915	2.73e-167	3.87e-166
ENSG00000146192	FGD2	3.47264	-215.764	4.58252	8.78e-218	1.72e-216
ENSG00000198246	SLC29A3	3.47235	-197.225	3.56438	3.4e-199	5.95e-198
ENSG00000204248	COL11A2	3.47115	-185.949	3.61144	6.85e-188	1.12e-186
ENSG00000182541	LIMK2	3.47094	-246.051	6.58864	3.74e-248	8.9e-247
ENSG00000161091	MFSD12	3.47066	-149.989	7.84067	8.17e-152	1.02e-150
ENSG00000256646	AC010132.3	3.47029	-20.37	-1.82175	1.67e-21	4.27e-21
ENSG00000163297	ANTXR2	3.46241	-135.587	7.21719	2.3e-137	2.59e-136
ENSG00000167601	AXL	3.4617	-259.476	6.76015	1.32e-261	3.34e-260
ENSG00000168421	RHOH	3.46112	-105.331	2.87425	5.4e-107	4.67e-106
ENSG00000171658	NMRAL2P	3.45984	-66.1788	0.407439	1.15e-67	6.62e-67
ENSG00000229647	MYOSLID	3.45947	-74.9398	0.659072	1.79e-76	1.15e-75
ENSG00000186907	RTN4RL2	3.45856	-71.1768	2.20878	1.09e-72	6.66e-72
ENSG00000213023	SYT3	3.45774	-98.4181	1.68206	4.69e-100	3.82e-99
ENSG00000101000	PROCR	3.45757	-98.3043	1.9735	6.09e-100	4.96e-99
ENSG00000154736	ADAMTS5	3.4484	-114.396	1.75233	4.29e-116	4.02e-115
ENSG00000102962	CCL22	3.44669	-96.2508	2.22554	7.03e-98	5.61e-97
ENSG00000060140	STYK1	3.44404	-23.4682	-1.49769	1.23e-24	3.4e-24
ENSG00000186854	TRABD2A	3.43718	-57.7865	0.834784	3.16e-59	1.64e-58
ENSG00000128590	DNAJB9	3.43635	-256.7	5.8448	8e-259	2e-257
ENSG00000238184	CD81-AS1	3.43484	-25.3984	-1.56718	1.38e-26	4e-26
ENSG00000106089	STX1A	3.43477	-148.097	2.50808	6.44e-150	7.99e-149
ENSG00000215529	EFCAB8	3.43002	-21.9374	-1.86042	4.35e-23	1.15e-22
ENSG00000089692	LAG3	3.42983	-15.2489	-2.11569	2.54e-16	5.64e-16
ENSG00000138639	ARHGAP24	3.42916	-53.9953	-0.0446765	2.06e-55	1.01e-54
ENSG00000170667	RASA4B	3.41787	-64.715	0.42436	3.4e-66	1.93e-65
ENSG00000079337	RAPGEF3	3.41328	-67.4982	0.596352	5.42e-69	3.18e-68
ENSG00000119714	GPR68	3.40831	-182.446	3.46524	2.21e-184	3.58e-183
ENSG00000026025	VIM	3.40781	-210.251	10.5085	2.99e-212	5.61e-211
ENSG00000088826	SMOX	3.40612	-95.054	2.9362	1.12e-96	8.83e-96
ENSG00000197903	HIST1H2BK	3.40398	-203.433	4.11553	2.06e-205	3.69e-204
ENSG00000187800	PEAR1	3.40326	-28.7389	-1.0964	5.81e-30	1.82e-29
ENSG00000188157	AGRN	3.4024	-253.582	7.93762	1.06e-255	2.62e-254
ENSG00000168310	IRF2	3.40106	-241.829	6.5966	6.38e-244	1.48e-242
ENSG00000197746	PSAP	3.39823	-224.116	11.3136	3.66e-226	7.65e-225
ENSG00000103241	FOXF1	3.39804	-69.1625	0.984359	1.15e-70	6.88e-70
ENSG00000111886	GABRR2	3.39764	-110.966	2.97967	1.19e-112	1.08e-111
ENSG00000105767	CADM4	3.39753	-81.4677	1.24238	4.97e-83	3.41e-82
ENSG00000117036	ETV3	3.39752	-191.751	7.9961	1.04e-193	1.77e-192
ENSG00000232065	LINC01063	3.39744	-17.4348	-2.14049	1.55e-18	3.67e-18
ENSG00000142156	COL6A1	3.39685	-247.584	6.31767	1.08e-249	2.6e-248
ENSG00000139899	CBLN3	3.39413	-63.8771	0.772842	2.37e-65	1.33e-64
ENSG00000287382		3.39033	-46.8881	-0.287505	2.92e-48	1.29e-47
ENSG00000148429	USP6NL	3.38936	-142.277	5.2155	4.46e-144	5.28e-143
ENSG00000013374	NUB1	3.38713	-248.671	8.09287	8.85e-251	2.13e-249
ENSG00000128203	ASPHD2	3.38489	-138.127	2.50398	6.53e-140	7.46e-139
ENSG00000287725		3.38174	-19.7333	-1.82918	7.35e-21	1.85e-20
ENSG00000069493	CLEC2D	3.38054	-175.532	3.93357	1.92e-177	2.94e-176
ENSG00000137767	SQOR	3.37934	-139.824	7.95353	1.29e-141	1.5e-140
ENSG00000260729	AC009690.1	3.37265	-12.2184	-2.35015	3.01e-13	6.05e-13
ENSG00000163631	ALB	3.37123	-20.7571	-1.75528	6.79e-22	1.75e-21
ENSG00000189067	LITAF	3.37047	-253.112	8.1104	3.15e-255	7.72e-254
ENSG00000080845	DLGAP4	3.36417	-242.437	6.41297	1.56e-244	3.65e-243
ENSG00000158470	B4GALT5	3.36318	-133.588	8.54509	2.33e-135	2.58e-134
ENSG00000197555	SIPA1L1	3.3593	-100.117	4.1785	9.25e-102	7.64e-101
ENSG00000197653	DNAH10	3.35603	-33.1046	-0.288121	2.28e-34	7.86e-34
ENSG00000273199	AP000692.2	3.35504	-37.5674	-0.659717	7.22e-39	2.71e-38
ENSG00000197558	SSPO	3.35266	-71.926	0.773074	1.92e-73	1.19e-72
ENSG00000082781	ITGB5	3.35051	-235.112	6.18815	3.46e-237	7.73e-236
ENSG00000145780	FEM1C	3.3501	-127.563	6.96946	2.61e-129	2.74e-128
ENSG00000160255	ITGB2	3.34947	-251.064	10.8435	3.53e-253	8.63e-252
ENSG00000115318	LOXL3	3.34864	-226.577	4.37357	1.24e-228	2.65e-227
ENSG00000237517	DGCR5	3.34755	-32.3965	-0.891074	1.18e-33	4.01e-33
ENSG00000118242	MREG	3.34735	-215.628	4.57434	1.2e-217	2.35e-216
ENSG00000088899	LZTS3	3.34452	-61.4728	0.262208	6.19e-63	3.37e-62
ENSG00000159374	M1AP	3.34236	-19.4964	-1.45804	1.28e-20	3.19e-20
ENSG00000257594	GALNT4	3.33959	-17.1815	1.23757	2.8e-18	6.58e-18
ENSG00000100918	REC8	3.33797	-188.484	4.02285	1.97e-190	3.28e-189
ENSG00000059758	CDK17	3.33667	-229.342	6.05445	2.1e-231	4.55e-230
ENSG00000134548	SPX	3.33612	-15.4627	-2.11358	1.54e-16	3.45e-16
ENSG00000267534	S1PR2	3.33368	-143.014	3.60843	8.12e-145	9.69e-144
ENSG00000178075	GRAMD1C	3.33212	-23.285	-1.59352	1.88e-24	5.19e-24
ENSG00000182197	EXT1	3.32888	-128.692	2.22045	1.92e-130	2.03e-129
ENSG00000185345	PRKN	3.32883	-24.4114	-1.15333	1.37e-25	3.88e-25
ENSG00000165915	SLC39A13	3.32524	-209.728	5.9556	9.99e-212	1.87e-210
ENSG00000128872	TMOD2	3.32206	-27.0272	-1.21141	3.11e-28	9.39e-28
ENSG00000136114	THSD1	3.3199	-64.6221	0.494669	4.22e-66	2.39e-65
ENSG00000136160	EDNRB	3.31901	-17.3081	-1.74128	2.09e-18	4.92e-18
ENSG00000253217	AP001574.1	3.31606	-30.5398	-1.03744	8.85e-32	2.89e-31
ENSG00000043462	LCP2	3.31419	-204.143	8.5449	4e-206	7.2e-205
ENSG00000100024	UPB1	3.31312	-47.073	-0.0391878	1.9e-48	8.45e-48
ENSG00000203804	ADAMTSL4-AS1	3.31265	-46.8322	0.417803	3.32e-48	1.47e-47
ENSG00000186174	BCL9L	3.31182	-194.812	4.58815	8.91e-197	1.54e-195
ENSG00000169403	PTAFR	3.31166	-100.441	2.11132	4.37e-102	3.62e-101
ENSG00000159871	LYPD5	3.31023	-17.7563	-2.12667	7.34e-19	1.75e-18
ENSG00000251393	AC005280.1	3.30414	-49.8727	0.319115	2.9e-51	1.34e-50
ENSG00000144821	MYH15	3.30316	-25.3304	-1.18128	1.61e-26	4.67e-26
ENSG00000030419	IKZF2	3.30228	-26.5646	-1.27975	9.14e-28	2.73e-27
ENSG00000204388	HSPA1B	3.30029	-179.964	7.00071	6.92e-182	1.09e-180
ENSG00000133424	LARGE1	3.29964	-32.752	-0.362641	5.16e-34	1.77e-33
ENSG00000169902	TPST1	3.29948	-112.428	2.43455	4.06e-114	3.73e-113
ENSG00000206190	ATP10A	3.29527	-226.296	6.06399	2.37e-228	5.05e-227
ENSG00000258884	LINC02321	3.29387	-15.2066	-2.04747	2.8e-16	6.21e-16
ENSG00000162627	SNX7	3.29171	-90.0408	1.60421	1.21e-91	9.1e-91
ENSG00000198829	SUCNR1	3.28807	-124.008	3.44295	9.7e-126	9.81e-125
ENSG00000119408	NEK6	3.28709	-207.141	7.5722	3.95e-209	7.23e-208
ENSG00000082293	COL19A1	3.2865	-30.4687	-0.98054	1.04e-31	3.4e-31
ENSG00000185291	IL3RA	3.28632	-151.759	5.81675	1.37e-153	1.74e-152
ENSG00000146232	NFKBIE	3.2836	-133.777	7.16412	1.5e-135	1.67e-134
ENSG00000185909	KLHDC8B	3.28221	-72.172	1.7092	1.09e-73	6.73e-73
ENSG00000104763	ASAH1	3.28189	-245.617	8.10604	1.01e-247	2.41e-246
ENSG00000196126	HLA-DRB1	3.28048	-20.25	-1.254	2.21e-21	5.62e-21
ENSG00000107968	MAP3K8	3.27977	-216.141	5.68975	3.67e-218	7.23e-217
ENSG00000178695	KCTD12	3.27927	-196.957	6.92456	6.31e-199	1.1e-197
ENSG00000256594	AC010186.2	3.27456	-133.224	2.68631	5.39e-135	5.97e-134
ENSG00000176046	NUPR1	3.27377	-147.982	3.8524	8.43e-150	1.04e-148
ENSG00000169851	PCDH7	3.27275	-93.5976	1.7241	3.24e-95	2.53e-94
ENSG00000251136	AF117829.1	3.26191	-175.054	4.42667	5.8e-177	8.82e-176
ENSG00000283199	C13orf46	3.25888	-17.2441	-2.16506	2.42e-18	5.7e-18
ENSG00000163823	CCR1	3.25735	-190.498	7.41015	1.87e-192	3.18e-191
ENSG00000213190	MLLT11	3.24882	-93.7224	1.49822	2.43e-95	1.9e-94
ENSG00000164463	CREBRF	3.24374	-90.3954	5.27857	5.34e-92	4.02e-91
ENSG00000225968	ELFN1	3.241	-51.0619	0.543372	1.85e-52	8.67e-52
ENSG00000286207		3.2399	-33.6642	-0.482969	6.21e-35	2.17e-34
ENSG00000177337	DLGAP1-AS1	3.2362	-39.4291	-0.56967	9.61e-41	3.72e-40
ENSG00000213073	AL353625.1	3.23573	-128.919	3.34153	1.13e-130	1.21e-129
ENSG00000168890	TMEM150A	3.22488	-153.945	3.23006	8.76e-156	1.14e-154
ENSG00000169439	SDC2	3.22484	-220.983	9.12628	5.07e-223	1.04e-221
ENSG00000137312	FLOT1	3.22372	-136.73	5.36285	1.64e-138	1.86e-137
ENSG00000085733	CTTN	3.22362	-175.165	3.53727	4.49e-177	6.84e-176
ENSG00000257524	AL157935.2	3.22218	-110.468	2.1701	3.77e-112	3.4e-111
ENSG00000079156	OSBPL6	3.21944	-58.572	0.515851	5.12e-60	2.68e-59
ENSG00000177106	EPS8L2	3.21603	-23.632	-1.46199	8.41e-25	2.33e-24
ENSG00000181381	DDX60L	3.21434	-151.196	8.94055	5.02e-153	6.37e-152
ENSG00000163491	NEK10	3.21171	-19.3947	-1.82258	1.62e-20	4.03e-20
ENSG00000211455	STK38L	3.21078	-160.35	7.49446	3.28e-162	4.47e-161
ENSG00000168404	MLKL	3.20698	-217.204	5.97983	3.15e-219	6.25e-218
ENSG00000114423	CBLB	3.1992	-111.907	4.70038	1.35e-113	1.24e-112
ENSG00000270344	POC1B-AS1	3.19917	-51.1271	0.557012	1.59e-52	7.46e-52
ENSG00000153976	HS3ST3A1	3.19859	-101.688	2.03954	2.45e-103	2.05e-102
ENSG00000178719	GRINA	3.19748	-162.034	7.87496	6.75e-164	9.25e-163
ENSG00000011600	TYROBP	3.19601	-130.429	7.54031	3.46e-132	3.72e-131
ENSG00000100036	SLC35E4	3.19517	-56.9203	0.558323	2.35e-58	1.2e-57
ENSG00000121060	TRIM25	3.19325	-199.715	9.46151	1.1e-201	1.93e-200
ENSG00000135677	GNS	3.19272	-202.657	8.56539	1.23e-204	2.2e-203
ENSG00000163644	PPM1K	3.19259	-214.473	6.82444	1.74e-216	3.37e-215
ENSG00000242732	RTL5	3.18998	-76.6315	1.32927	3.58e-78	2.34e-77
ENSG00000166839	ANKDD1A	3.18843	-81.6748	1.31317	3.07e-83	2.11e-82
ENSG00000117009	KMO	3.18725	-97.667	2.20235	2.66e-99	2.15e-98
ENSG00000196352	CD55	3.18609	-228.021	6.28193	4.42e-230	9.53e-229
ENSG00000112941	PAPD7	3.18438	-220.134	7.72199	3.63e-222	7.35e-221
ENSG00000166311	SMPD1	3.18358	-143.036	4.85321	7.71e-145	9.2e-144
ENSG00000180628	PCGF5	3.18242	-173.748	6.97914	1.19e-175	1.79e-174
ENSG00000243696	AC006254.1	3.1801	-80.6258	1.29636	3.48e-82	2.37e-81
ENSG00000136161	RCBTB2	3.17969	-210.379	5.54835	2.22e-212	4.18e-211
ENSG00000132003	ZSWIM4	3.17799	-131.487	3.37582	2.99e-133	3.26e-132
ENSG00000153234	NR4A2	3.17529	-150.989	3.26856	8.11e-153	1.03e-151
ENSG00000145040	UCN2	3.17282	-21.2152	-1.44883	2.34e-22	6.09e-22
ENSG00000165178	NCF1C	3.17233	-145.248	5.65616	4.65e-147	5.66e-146
ENSG00000196388	INCA1	3.17094	-17.3665	-1.86173	1.82e-18	4.3e-18
ENSG00000138795	LEF1	3.16962	-59.7009	1.24896	3.76e-61	1.99e-60
ENSG00000151694	ADAM17	3.16958	-169.557	7.80502	1.9e-171	2.77e-170
ENSG00000234636	MED14OS	3.1693	-45.7263	-0.234828	4.32e-47	1.88e-46
ENSG00000154721	JAM2	3.16922	-49.4339	-0.0562797	8.02e-51	3.68e-50
ENSG00000111846	GCNT2	3.16836	-73.9576	1.06706	1.74e-75	1.1e-74
ENSG00000115738	ID2	3.16706	-173.825	6.03279	9.94e-176	1.5e-174
ENSG00000165233	CARD19	3.16655	-132.102	5.66228	7.23e-134	7.91e-133
ENSG00000117266	CDK18	3.1634	-116.281	2.17631	5.5e-118	5.23e-117
ENSG00000136816	TOR1B	3.16297	-211.958	6.08609	5.78e-214	1.1e-212
ENSG00000102554	KLF5	3.16135	-191.553	4.74621	1.64e-193	2.8e-192
ENSG00000140853	NLRC5	3.16134	-215.817	7.30445	7.76e-218	1.52e-216
ENSG00000067066	SP100	3.15741	-210.09	7.70231	4.33e-212	8.13e-211
ENSG00000197181	PIWIL2	3.15734	-16.2707	-2.1656	2.34e-17	5.36e-17
ENSG00000111859	NEDD9	3.15725	-100.06	6.09886	1.06e-101	8.72e-101
ENSG00000121753	ADGRB2	3.15385	-19.8281	-1.80427	5.89e-21	1.49e-20
ENSG00000138760	SCARB2	3.15335	-163.031	7.55421	6.74e-165	9.31e-164
ENSG00000282851	BISPR	3.1522	-155.558	3.51363	2.12e-157	2.77e-156
ENSG00000198910	L1CAM	3.15184	-14.7959	-2.09085	7.3e-16	1.6e-15
ENSG00000151491	EPS8	3.14993	-174.238	5.71947	3.83e-176	5.78e-175
ENSG00000162913	OBSCN-AS1	3.14887	-18.1915	-1.94632	2.66e-19	6.43e-19
ENSG00000226608	FTLP3	3.14538	-14.1303	-2.34839	3.45e-15	7.41e-15
ENSG00000254087	LYN	3.14366	-215.868	9.17893	6.89e-218	1.35e-216
ENSG00000116574	RHOU	3.14143	-209.579	6.62593	1.41e-211	2.64e-210
ENSG00000162723	SLAMF9	3.13864	-25.4668	-1.23765	1.17e-26	3.41e-26
ENSG00000143147	GPR161	3.13559	-39.3393	-0.380026	1.18e-40	4.58e-40
ENSG00000196730	DAPK1	3.13541	-145.314	3.65791	3.98e-147	4.85e-146
ENSG00000165338	HECTD2	3.13442	-140.468	3.95836	2.92e-142	3.41e-141
ENSG00000285761		3.13348	-15.7621	-2.10337	7.66e-17	1.73e-16
ENSG00000266947	AC022916.1	3.13223	-57.8079	0.463469	3.01e-59	1.56e-58
ENSG00000213199	ASIC3	3.13208	-72.0147	1.06121	1.56e-73	9.67e-73
ENSG00000007384	RHBDF1	3.12932	-132.498	3.27211	2.88e-134	3.17e-133
ENSG00000012822	CALCOCO1	3.12903	-155.498	5.86604	2.43e-157	3.18e-156
ENSG00000119729	RHOQ	3.12823	-187.665	7.14634	1.3e-189	2.16e-188
ENSG00000282608	ADORA3	3.1251	-25.2186	-1.33831	2.09e-26	6.05e-26
ENSG00000111837	MAK	3.12373	-47.2322	-0.158853	1.32e-48	5.86e-48
ENSG00000163508	EOMES	3.12194	-134.988	2.72912	9.15e-137	1.03e-135
ENSG00000109654	TRIM2	3.12142	-108.498	2.53221	3.59e-110	3.18e-109
ENSG00000141506	PIK3R5	3.11777	-216.211	7.35646	3.12e-218	6.15e-217
ENSG00000131471	AOC3	3.11719	-21.0281	-1.65499	3.61e-22	9.37e-22
ENSG00000233384	AC096537.1	3.11527	-26.9109	-0.870806	4.08e-28	1.23e-27
ENSG00000123146	ADGRE5	3.11498	-210.603	7.95066	1.32e-212	2.5e-211
ENSG00000274213	AC015912.3	3.11488	-92.3653	2.1524	5.6e-94	4.31e-93
ENSG00000137177	KIF13A	3.11422	-80.2847	2.2845	7.67e-82	5.19e-81
ENSG00000107104	KANK1	3.11033	-120.565	6.03888	2.75e-122	2.72e-121
ENSG00000250635	CXXC5-AS1	3.10738	-22.1197	-1.10099	2.84e-23	7.59e-23
ENSG00000169122	FAM110B	3.10581	-82.1131	1.3167	1.12e-83	7.71e-83
ENSG00000111885	MAN1A1	3.10498	-157.463	6.93618	2.58e-159	3.44e-158
ENSG00000074966	TXK	3.10007	-38.1088	0.185408	2.06e-39	7.78e-39
ENSG00000130487	KLHDC7B	3.09737	-49.3244	0.33744	1.03e-50	4.74e-50
ENSG00000165914	TTC7B	3.09698	-205.61	4.80607	1.36e-207	2.45e-206
ENSG00000164691	TAGAP	3.09623	-210.596	6.05307	1.34e-212	2.54e-211
ENSG00000260898	ADPGK-AS1	3.09311	-83.1449	1.64838	1.03e-84	7.16e-84
ENSG00000111266	DUSP16	3.08992	-168.205	5.60231	4.31e-170	6.24e-169
ENSG00000166710	B2M	3.08367	-159.94	12.138	8.47e-162	1.15e-160
ENSG00000136156	ITM2B	3.08273	-181.628	9.28457	1.47e-183	2.35e-182
ENSG00000006451	RALA	3.07948	-207.778	7.5753	9.05e-210	1.67e-208
ENSG00000138448	ITGAV	3.07946	-128.751	7.02323	1.67e-130	1.78e-129
ENSG00000106003	LFNG	3.07795	-105.83	2.21281	1.71e-107	1.48e-106
ENSG00000137726	FXYD6	3.07585	-89.5376	1.71672	3.88e-91	2.9e-90
ENSG00000100644	HIF1A	3.07483	-140.945	8.37688	9.69e-143	1.14e-141
ENSG00000087266	SH3BP2	3.07352	-209.138	8.11493	3.92e-211	7.29e-210
ENSG00000251201	TMED7-TICAM2	3.07231	-34.7885	0.389261	4.56e-36	1.63e-35
ENSG00000136147	PHF11	3.07223	-188.668	6.21571	1.28e-190	2.15e-189
ENSG00000132109	TRIM21	3.07027	-210.426	6.82723	1.99e-212	3.75e-211
ENSG00000136869	TLR4	3.06965	-126.794	6.89744	1.54e-128	1.61e-127
ENSG00000124151	NCOA3	3.06731	-97.678	7.40321	2.59e-99	2.1e-98
ENSG00000198355	PIM3	3.06662	-147.988	7.96616	8.3e-150	1.03e-148
ENSG00000235092	ID2-AS1	3.06655	-34.7707	-0.319121	4.76e-36	1.7e-35
ENSG00000164292	RHOBTB3	3.06577	-125.716	4.31945	1.88e-127	1.92e-126
ENSG00000006747	SCIN	3.0639	-103.708	3.99015	2.3e-105	1.96e-104
ENSG00000198814	GK	3.06269	-169.157	7.33574	4.78e-171	6.96e-170
ENSG00000162924	REL	3.06219	-18.4121	5.4103	1.59e-19	3.87e-19
ENSG00000163219	ARHGAP25	3.06075	-186.901	4.33264	7.62e-189	1.26e-187
ENSG00000188042	ARL4C	3.05972	-187.25	5.01704	3.39e-189	5.62e-188
ENSG00000136367	ZFHX2	3.05807	-26.1627	0.921368	2.32e-27	6.88e-27
ENSG00000221968	FADS3	3.05729	-141.825	4.62985	1.27e-143	1.49e-142
ENSG00000129757	CDKN1C	3.05499	-47.6149	1.30942	5.42e-49	2.43e-48
ENSG00000206503	HLA-A	3.05363	-119.707	9.55321	2e-121	1.96e-120
ENSG00000109787	KLF3	3.05105	-175.772	6.25609	1.1e-177	1.69e-176
ENSG00000035862	TIMP2	3.05084	-214.635	6.75623	1.19e-216	2.32e-215
ENSG00000228436	AL139260.1	3.04742	-26.1575	-1.004	2.35e-27	6.96e-27
ENSG00000188766	SPRED3	3.04514	-39.2977	0.170492	1.3e-40	5.04e-40
ENSG00000114270	COL7A1	3.04309	-152.812	3.35208	1.2e-154	1.54e-153
ENSG00000178146	AL672207.1	3.04116	-23.8826	-0.287364	4.69e-25	1.31e-24
ENSG00000253882	AC099548.2	3.03996	-18.6432	-1.77563	9.29e-20	2.27e-19
ENSG00000001084	GCLC	3.03954	-187.744	5.98342	1.08e-189	1.8e-188
ENSG00000259075	POC1B-GALNT4	3.03818	-12.6922	-1.30447	9.94e-14	2.03e-13
ENSG00000227917	AL449043.1	3.03793	-123.304	3.34849	4.94e-125	4.97e-124
ENSG00000267737	AC087645.2	3.03388	-16.281	-2.03615	2.29e-17	5.24e-17
ENSG00000125735	TNFSF14	3.03257	-61.6197	3.14232	4.41e-63	2.4e-62
ENSG00000166128	RAB8B	3.0288	-135.674	7.12346	1.88e-137	2.12e-136
ENSG00000130202	NECTIN2	3.02838	-168.405	7.70158	2.71e-170	3.94e-169
ENSG00000086062	B4GALT1	3.02793	-210.536	8.12827	1.54e-212	2.91e-211
ENSG00000143178	TBX19	3.02709	-108.235	2.1061	6.59e-110	5.82e-109
ENSG00000157856	DRC1	3.02671	-17.9575	-1.78704	4.59e-19	1.1e-18
ENSG00000160213	CSTB	3.02359	-136.617	8.06013	2.13e-138	2.41e-137
ENSG00000148680	HTR7	3.02345	-148.589	4.1661	2.06e-150	2.57e-149
ENSG00000275131	AC241952.1	3.02167	-93.7288	3.06484	2.39e-95	1.87e-94
ENSG00000107771	CCSER2	3.02138	-110.401	5.48034	4.41e-112	3.97e-111
ENSG00000159640	ACE	3.02123	-31.5476	-0.433048	8.48e-33	2.83e-32
ENSG00000167705	RILP	3.01969	-102.959	4.16504	1.3e-104	1.1e-103
ENSG00000133687	TMTC1	3.01886	-148.011	6.59754	7.87e-150	9.75e-149
ENSG00000140479	PCSK6	3.0177	-175.986	5.64957	6.72e-178	1.03e-176
ENSG00000100439	ABHD4	3.01535	-179.192	4.13614	4.11e-181	6.42e-180
ENSG00000168961	LGALS9	3.01305	-159.413	8.71109	2.86e-161	3.86e-160
ENSG00000134243	SORT1	3.01207	-157.186	4.28962	4.91e-159	6.52e-158
ENSG00000257497	AC121761.1	3.01171	-44.7951	0.836484	3.75e-46	1.6e-45
ENSG00000163694	RBM47	3.00889	-165.471	5.33501	2.38e-167	3.38e-166
ENSG00000196628	TCF4	3.00732	-94.755	4.1626	2.23e-96	1.76e-95
ENSG00000165246	NLGN4Y	3.00562	-130.001	3.31653	9.31e-132	9.98e-131
ENSG00000099860	GADD45B	3.00495	-156.657	6.43427	1.67e-158	2.2e-157
ENSG00000163162	RNF149	3.00126	-171.609	5.84028	1.66e-173	2.46e-172
ENSG00000007516	BAIAP3	3.00021	-24.6927	-1.00255	7.1e-26	2.03e-25
ENSG00000169155	ZBTB43	2.99993	-117.597	6.27893	2.63e-119	2.53e-118
ENSG00000135838	NPL	2.99764	-185.164	4.60099	4.19e-187	6.85e-186
ENSG00000272768	AC004854.2	2.99731	-36.768	-0.167516	4.61e-38	1.71e-37
ENSG00000226453	LINC02542	2.99663	-41.6309	0.360676	5.79e-43	2.34e-42
ENSG00000105717	PBX4	2.99544	-44.2622	0.612427	1.29e-45	5.47e-45
ENSG00000184922	FMNL1	2.99412	-200.351	7.36797	2.52e-202	4.46e-201
ENSG00000188672	RHCE	2.99347	-29.73	-0.758293	5.82e-31	1.86e-30
ENSG00000095585	BLNK	2.99294	-123.146	2.80644	7.11e-125	7.14e-124
ENSG00000100433	KCNK10	2.99217	-23.3158	-1.08483	1.75e-24	4.83e-24
ENSG00000273450	AL139124.1	2.98983	-14.1539	-2.2969	3.26e-15	7.02e-15
ENSG00000185404	SP140L	2.98969	-134.385	6.02663	3.69e-136	4.12e-135
ENSG00000136603	SKIL	2.98967	-189.178	6.43151	3.96e-191	6.63e-190
ENSG00000249992	TMEM158	2.98615	-110.84	3.74595	1.59e-112	1.45e-111
ENSG00000145777	TSLP	2.98289	-150.915	3.78423	9.61e-153	1.22e-151
ENSG00000116183	PAPPA2	2.9816	-12.3993	-2.21694	1.97e-13	3.99e-13
ENSG00000249786	EAF1-AS1	2.97541	-11.9955	-2.16559	5.07e-13	1.01e-12
ENSG00000122359	ANXA11	2.97523	-173.761	8.96063	1.15e-175	1.73e-174
ENSG00000107263	RAPGEF1	2.97357	-158.705	8.06705	1.47e-160	1.97e-159
ENSG00000141480	ARRB2	2.97282	-164.446	5.67472	2.56e-166	3.58e-165
ENSG00000171522	PTGER4	2.96848	-205.022	8.80134	5.26e-207	9.5e-206
ENSG00000262903	AC027796.4	2.96836	-19.0538	-1.7206	3.58e-20	8.84e-20
ENSG00000168026	TTC21A	2.96811	-20.7359	-0.43616	7.13e-22	1.84e-21
ENSG00000224389	C4B	2.9676	-65.2485	1.25141	9.89e-67	5.64e-66
ENSG00000102921	N4BP1	2.96749	-151.619	6.45494	1.89e-153	2.4e-152
ENSG00000203999	LINC01270	2.96712	-12.0984	-1.82937	3.98e-13	7.97e-13
ENSG00000270882	HIST2H4A	2.96693	-24.7061	-0.36456	6.88e-26	1.97e-25
ENSG00000116741	RGS2	2.96663	-152.972	5.59901	8.27e-155	1.07e-153
ENSG00000170909	OSCAR	2.96544	-100.541	3.65848	3.47e-102	2.88e-101
ENSG00000163814	CDCP1	2.96439	-38.3122	-0.389407	1.28e-39	4.87e-39
ENSG00000241839	PLEKHO2	2.96339	-171.503	6.93336	2.13e-173	3.14e-172
ENSG00000102003	SYP	2.96125	-35.4631	0.00174111	9.52e-37	3.44e-36
ENSG00000158406	HIST1H4H	2.95979	-76.0638	1.52349	1.33e-77	8.63e-77
ENSG00000104140	RHOV	2.95679	-63.6166	0.880945	4.33e-65	2.42e-64
ENSG00000064932	SBNO2	2.95666	-188.934	7.57582	6.96e-191	1.17e-189
ENSG00000166289	PLEKHF1	2.95276	-102.924	3.33653	1.41e-104	1.19e-103
ENSG00000135547	HEY2	2.95138	-35.4098	-0.497569	1.08e-36	3.89e-36
ENSG00000172175	MALT1	2.94873	-141.871	6.13813	1.14e-143	1.35e-142
ENSG00000251003	ZFPM2-AS1	2.94593	-122.938	2.64885	1.15e-124	1.15e-123
ENSG00000187583	PLEKHN1	2.9459	-21.0311	-1.4904	3.59e-22	9.31e-22
ENSG00000174130	TLR6	2.945	-41.5904	4.03629	6.36e-43	2.57e-42
ENSG00000145779	TNFAIP8	2.9445	-195.027	8.68668	5.42e-197	9.39e-196
ENSG00000059728	MXD1	2.94322	-157.067	5.43778	6.48e-159	8.57e-158
ENSG00000176406	RIMS2	2.94147	-58.0372	1.02877	1.76e-59	9.18e-59
ENSG00000149380	P4HA3	2.93616	-15.3082	-1.91661	2.21e-16	4.92e-16
ENSG00000187244	BCAM	2.93292	-19.2323	-1.74889	2.36e-20	5.86e-20
ENSG00000115556	PLCD4	2.93267	-12.8726	-2.25827	6.51e-14	1.34e-13
ENSG00000140450	ARRDC4	2.93248	-140.434	3.58137	3.15e-142	3.68e-141
ENSG00000130584	ZBTB46	2.92802	-165.295	4.25866	3.58e-167	5.07e-166
ENSG00000158373	HIST1H2BD	2.92756	-78.6545	1.35156	3.33e-80	2.22e-79
ENSG00000250240	AC008840.1	2.926	-17.3095	-1.45862	2.08e-18	4.9e-18
ENSG00000174123	TLR10	2.92419	-19.3303	-1.6489	1.88e-20	4.67e-20
ENSG00000171860	C3AR1	2.92247	-180.412	5.16154	2.45e-182	3.87e-181
ENSG00000138801	PAPSS1	2.92159	-179.18	5.00303	4.24e-181	6.61e-180
ENSG00000183386	FHL3	2.9208	-92.0208	3.3809	1.24e-93	9.53e-93
ENSG00000272886	DCP1A	2.91913	-130.497	6.96702	2.95e-132	3.18e-131
ENSG00000130396	AFDN	2.9139	-78.3537	3.75981	6.68e-80	4.43e-79
ENSG00000124731	TREM1	2.91198	-64.6849	1.02383	3.65e-66	2.07e-65
ENSG00000257595	LINC02356	2.91115	-20.3388	-1.42316	1.79e-21	4.58e-21
ENSG00000197641	SERPINB13	2.91087	-26.04	-1.18409	3.09e-27	9.12e-27
ENSG00000203814	HIST2H2BF	2.91004	-61.659	0.853896	4.02e-63	2.19e-62
ENSG00000122643	NT5C3A	2.90898	-181.105	6.73914	4.94e-183	7.86e-182
ENSG00000105808	RASA4	2.90789	-40.699	-0.169419	5.02e-42	2e-41
ENSG00000175445	LPL	2.90679	-158.628	7.23616	1.75e-160	2.35e-159
ENSG00000260273	AL359711.2	2.90338	-34.3699	-0.375169	1.21e-35	4.27e-35
ENSG00000253276	CCDC71L	2.90218	-148.068	3.50868	6.9e-150	8.55e-149
ENSG00000142669	SH3BGRL3	2.90206	-94.7243	8.49389	2.4e-96	1.89e-95
ENSG00000189171	S100A13	2.89709	-92.6299	4.05641	3.04e-94	2.34e-93
ENSG00000130477	UNC13A	2.89681	-22.1981	-1.39247	2.36e-23	6.34e-23
ENSG00000146112	PPP1R18	2.89678	-192.009	6.93355	5.71e-194	9.79e-193
ENSG00000097033	SH3GLB1	2.89631	-187.374	8.08141	2.55e-189	4.23e-188
ENSG00000156671	SAMD8	2.89621	-130.442	4.69292	3.36e-132	3.62e-131
ENSG00000171246	NPTX1	2.89604	-27.264	-0.034716	1.79e-28	5.45e-28
ENSG00000255150	EID3	2.89212	-25.6218	-1.16422	8.17e-27	2.39e-26
ENSG00000254102	AC090136.3	2.89175	-14.501	-1.7233	1.45e-15	3.16e-15
ENSG00000105655	ISYNA1	2.89172	-92.9972	1.86547	1.3e-94	1.01e-93
ENSG00000003400	CASP10	2.89159	-188.651	5.68585	1.34e-190	2.23e-189
ENSG00000279970	AC023024.2	2.88982	-31.5015	-0.700515	9.45e-33	3.15e-32
ENSG00000247416	AP000802.1	2.88711	-51.0567	0.441175	1.87e-52	8.78e-52
ENSG00000159231	CBR3	2.88644	-56.441	1.09837	7.13e-58	3.62e-57
ENSG00000234572	LINC01800	2.88564	-21.656	-1.24871	8.36e-23	2.21e-22
ENSG00000132256	TRIM5	2.88243	-147.067	5.30402	6.95e-149	8.57e-148
ENSG00000267272	LINC01140	2.88236	-95.1367	2.5236	9.25e-97	7.3e-96
ENSG00000068305	MEF2A	2.87878	-111.419	6.86735	4.17e-113	3.81e-112
ENSG00000120910	PPP3CC	2.87844	-168.334	5.61005	3.19e-170	4.64e-169
ENSG00000225684	FAM225B	2.87718	-57.0602	0.557831	1.7e-58	8.71e-58
ENSG00000256940	AP001453.2	2.8769	-55.5628	0.601475	5.48e-57	2.74e-56
ENSG00000285737		2.87544	-14.072	-1.96321	3.95e-15	8.47e-15
ENSG00000176428	VPS37D	2.87272	-14.5264	-1.80677	1.37e-15	2.98e-15
ENSG00000050628	PTGER3	2.87218	-21.7093	-0.887287	7.39e-23	1.95e-22
ENSG00000279415	AC099494.2	2.87166	-16.4809	-1.90819	1.44e-17	3.3e-17
ENSG00000135709	KIAA0513	2.86893	-75.667	1.4416	3.32e-77	2.15e-76
ENSG00000137275	RIPK1	2.86839	-167.056	6.43482	6.11e-169	8.79e-168
ENSG00000119138	KLF9	2.86839	-158.7	5.9079	1.49e-160	1.99e-159
ENSG00000099822	HCN2	2.86707	-91.6977	1.75234	2.63e-93	2.01e-92
ENSG00000028116	VRK2	2.86482	-150.61	6.82143	1.94e-152	2.46e-151
ENSG00000266389	AC002091.2	2.86471	-13.9946	-1.90756	4.73e-15	1.01e-14
ENSG00000236546	AL033527.2	2.8646	-43.7011	0.205841	4.75e-45	1.99e-44
ENSG00000204217	BMPR2	2.86283	-95.9483	6.60231	1.42e-97	1.13e-96
ENSG00000233892	PAIP1P1	2.86276	-16.78	-1.80555	7.16e-18	1.66e-17
ENSG00000160233	LRRC3	2.86208	-161.911	4.59668	8.95e-164	1.23e-162
ENSG00000070614	NDST1	2.86058	-146.286	4.42509	4.22e-148	5.18e-147
ENSG00000273604	EPOP	2.85935	-126.879	4.51451	1.26e-128	1.32e-127
ENSG00000095932	SMIM24	2.85803	-11.816	-2.3964	7.72e-13	1.53e-12
ENSG00000185947	ZNF267	2.85753	-179.186	6.64637	4.18e-181	6.52e-180
ENSG00000266094	RASSF5	2.85654	-180.818	7.45614	9.58e-183	1.52e-181
ENSG00000157654	PALM2-AKAP2	2.85465	-83.5305	7.36469	4.2e-85	2.95e-84
ENSG00000229754	CXCR2P1	2.85395	-24.3272	-1.12849	1.66e-25	4.71e-25
ENSG00000077063	CTTNBP2	2.85154	-12.6465	-2.32301	1.11e-13	2.26e-13
ENSG00000258102	MAP1LC3B2	2.84946	-44.5908	0.501382	6.03e-46	2.57e-45
ENSG00000034510	TMSB10	2.84761	-75.8246	10.1931	2.31e-77	1.5e-76
ENSG00000258875	AL135818.1	2.84682	-84.068	1.63816	1.21e-85	8.55e-85
ENSG00000137216	TMEM63B	2.8433	-176.228	6.61684	3.84e-178	5.92e-177
ENSG00000139112	GABARAPL1	2.84148	-170.89	5.148	8.75e-173	1.29e-171
ENSG00000205853	RFPL3S	2.83623	-41.582	0.109509	6.48e-43	2.62e-42
ENSG00000155287	SLC25A28	2.83427	-139.488	6.432	2.81e-141	3.25e-140
ENSG00000117586	TNFSF4	2.83157	-22.7977	-0.493794	5.85e-24	1.59e-23
ENSG00000183023	SLC8A1	2.82948	-61.5498	4.46882	5.18e-63	2.82e-62
ENSG00000110013	SIAE	2.82931	-172.933	5.31615	7.81e-175	1.17e-173
ENSG00000171044	XKR6	2.8258	-92.1788	2.27023	8.63e-94	6.62e-93
ENSG00000174080	CTSF	2.8245	-34.7188	-0.227372	5.37e-36	1.91e-35
ENSG00000144843	ADPRH	2.82388	-138.442	5.17988	3.15e-140	3.62e-139
ENSG00000285877		2.8229	-13.5978	-2.0715	1.19e-14	2.52e-14
ENSG00000071246	VASH1	2.82013	-162.992	5.43004	7.38e-165	1.02e-163
ENSG00000105612	DNASE2	2.81738	-129.796	5.57083	1.49e-131	1.6e-130
ENSG00000139572	GPR84	2.81541	-118.507	3.47715	3.2e-120	3.11e-119
ENSG00000110031	LPXN	2.81492	-174.642	4.64062	1.51e-176	2.28e-175
ENSG00000179388	EGR3	2.8121	-124.193	2.95716	6.33e-126	6.42e-125
ENSG00000164951	PDP1	2.81194	-161.803	6.11775	1.15e-163	1.57e-162
ENSG00000008516	MMP25	2.81134	-50.728	0.860197	4.01e-52	1.87e-51
ENSG00000140941	MAP1LC3B	2.80961	-143.584	7.29	2.17e-145	2.61e-144
ENSG00000116991	SIPA1L2	2.80885	-96.6784	2.43772	2.62e-98	2.1e-97
ENSG00000184489	PTP4A3	2.80748	-84.49	2.51069	4.56e-86	3.24e-85
ENSG00000070778	PTPN21	2.80221	-66.6115	2.73237	4.22e-68	2.45e-67
ENSG00000165801	ARHGEF40	2.80186	-165.833	4.54317	1.03e-167	1.47e-166
ENSG00000101160	CTSZ	2.80085	-148.807	8.7158	1.25e-150	1.56e-149
ENSG00000137501	SYTL2	2.80031	-44.7158	0.659353	4.5e-46	1.92e-45
ENSG00000103723	AP3B2	2.79952	-30.9895	-0.441244	3.1e-32	1.02e-31
ENSG00000156273	BACH1	2.79891	-110.397	6.86752	4.46e-112	4.01e-111
ENSG00000179921	GPBAR1	2.794	-18.9628	-1.60866	4.42e-20	1.09e-19
ENSG00000171310	CHST11	2.79256	-130.057	8.40981	8.16e-132	8.76e-131
ENSG00000183508	FAM46C	2.79048	-61.3771	0.916769	7.74e-63	4.2e-62
ENSG00000100226	GTPBP1	2.79008	-165.811	7.2089	1.08e-167	1.54e-166
ENSG00000113389	NPR3	2.78818	-52.8126	0.716969	3.19e-54	1.54e-53
ENSG00000112379	ARFGEF3	2.78813	-37.9382	0.285125	3.05e-39	1.15e-38
ENSG00000279277	AC012020.1	2.78493	-11.3606	-1.51076	2.23e-12	4.36e-12
ENSG00000145362	ANK2	2.78306	-52.5741	3.71381	5.54e-54	2.67e-53
ENSG00000234745	HLA-B	2.78249	-99.1827	10.5227	8e-101	6.57e-100
ENSG00000152484	USP12	2.78209	-106.104	7.19324	9.05e-108	7.87e-107
ENSG00000237576	LINC01888	2.78006	-13.2418	-2.10652	2.75e-14	5.73e-14
ENSG00000161011	SQSTM1	2.77979	-144.006	8.263	8.18e-146	9.86e-145
ENSG00000132357	CARD6	2.77879	-91.809	6.64343	2.03e-93	1.55e-92
ENSG00000249700	SRD5A3-AS1	2.77784	-23.1792	-1.25976	2.41e-24	6.62e-24
ENSG00000173221	GLRX	2.77718	-117.149	3.93384	7.41e-119	7.09e-118
ENSG00000127311	HELB	2.77364	-36.8299	4.98925	4e-38	1.48e-37
ENSG00000147119	CHST7	2.77286	-82.7891	3.26371	2.34e-84	1.63e-83
ENSG00000137200	CMTR1	2.77221	-166.987	8.01635	7.18e-169	1.03e-167
ENSG00000135407	AVIL	2.7711	-14.6824	-1.81843	9.52e-16	2.08e-15
ENSG00000168610	STAT3	2.77109	-165.749	8.80663	1.25e-167	1.78e-166
ENSG00000115896	PLCL1	2.76732	-19.2823	-1.15554	2.1e-20	5.22e-20
ENSG00000170775	GPR37	2.7667	-18.0832	-1.6791	3.43e-19	8.26e-19
ENSG00000050438	SLC4A8	2.76294	-68.8936	1.20049	2.14e-70	1.28e-69
ENSG00000112033	PPARD	2.76017	-168.263	7.92796	3.76e-170	5.46e-169
ENSG00000072694	FCGR2B	2.7599	-28.89	-0.811192	4.09e-30	1.29e-29
ENSG00000155366	RHOC	2.75971	-110.793	7.13142	1.78e-112	1.61e-111
ENSG00000196182	STK40	2.75745	-177.501	6.98966	2.04e-179	3.15e-178
ENSG00000275023	MLLT6	2.75588	-159.236	8.26582	4.3e-161	5.81e-160
ENSG00000100731	PCNX1	2.75519	-81.438	6.99134	5.32e-83	3.65e-82
ENSG00000272668	AL590560.2	2.75503	-24.9815	-0.215911	3.62e-26	1.04e-25
ENSG00000105939	ZC3HAV1	2.75338	-90.5392	8.20933	3.83e-92	2.89e-91
ENSG00000197696	NMB	2.75336	-81.716	5.2255	2.79e-83	1.92e-82
ENSG00000125733	TRIP10	2.75311	-162.717	6.14231	1.39e-164	1.92e-163
ENSG00000168461	RAB31	2.75281	-175.023	7.6	6.25e-177	9.49e-176
ENSG00000129422	MTUS1	2.7512	-53.0957	1.53365	1.66e-54	8.02e-54
ENSG00000274363	AC087742.1	2.75042	-14.8417	-1.95163	6.57e-16	1.44e-15
ENSG00000124920	MYRF	2.74766	-99.5971	2.56649	3.08e-101	2.53e-100
ENSG00000151611	MMAA	2.74586	-160.132	4.36542	5.44e-162	7.39e-161
ENSG00000078804	TP53INP2	2.74497	-155.289	3.98919	3.94e-157	5.14e-156
ENSG00000281571	AC241585.3	2.74398	-38.5552	0.64593	7.3e-40	2.78e-39
ENSG00000260276	AC022167.2	2.74187	-45.3364	0.469192	1.07e-46	4.61e-46
ENSG00000173641	HSPB7	2.74017	-151.896	5.00258	9.95e-154	1.27e-152
ENSG00000280213	UCKL1-AS1	2.73977	-22.2267	-0.679433	2.21e-23	5.93e-23
ENSG00000159164	SV2A	2.73919	-14.2405	-1.95218	2.67e-15	5.75e-15
ENSG00000237773	AC073332.1	2.7385	-18.8633	-1.28771	5.57e-20	1.37e-19
ENSG00000258944	AC004846.2	2.73786	-24.716	-0.705731	6.72e-26	1.92e-25
ENSG00000128917	DLL4	2.73732	-108.555	2.6738	3.14e-110	2.79e-109
ENSG00000105737	GRIK5	2.73654	-13.336	-2.13428	2.2e-14	4.61e-14
ENSG00000273320	AC007032.1	2.73649	-14.0921	-1.90786	3.77e-15	8.09e-15
ENSG00000115170	ACVR1	2.73419	-127.508	3.80128	2.96e-129	3.11e-128
ENSG00000028137	TNFRSF1B	2.73307	-171.807	7.49436	1.05e-173	1.56e-172
ENSG00000139832	RAB20	2.73233	-119.715	4.52435	1.96e-121	1.93e-120
ENSG00000111962	UST	2.73189	-115.147	3.5161	7.55e-117	7.12e-116
ENSG00000085117	CD82	2.73173	-148.196	6.76292	5.13e-150	6.37e-149
ENSG00000148737	TCF7L2	2.7297	-104.408	3.35532	4.55e-106	3.91e-105
ENSG00000105967	TFEC	2.72646	-106.039	8.06606	1.05e-107	9.14e-107
ENSG00000133958	UNC79	2.72598	-48.6946	0.556354	4.44e-50	2.02e-49
ENSG00000137558	PI15	2.72301	-11.6845	-2.27217	1.05e-12	2.07e-12
ENSG00000272345	AL031775.1	2.72252	-34.9975	0.717403	2.81e-36	1.01e-35
ENSG00000178175	ZNF366	2.7185	-33.854	0.130831	3.99e-35	1.4e-34
ENSG00000119900	OGFRL1	2.71778	-156.887	9.10891	9.83e-159	1.3e-157
ENSG00000240038	AMY2B	2.71696	-87.5482	2.39827	3.85e-89	2.83e-88
ENSG00000184441	AP001062.1	2.71668	-96.3027	3.60765	6.23e-98	4.98e-97
ENSG00000198753	PLXNB3	2.71414	-25.732	-0.673048	6.32e-27	1.85e-26
ENSG00000105223	PLD3	2.71365	-121.934	6.23123	1.17e-123	1.16e-122
ENSG00000013364	MVP	2.71333	-149.651	6.94695	1.78e-151	2.23e-150
ENSG00000139890	REM2	2.70824	-12.6085	-2.15776	1.21e-13	2.46e-13
ENSG00000198053	SIRPA	2.70187	-172.235	6.88822	3.91e-174	5.82e-173
ENSG00000122863	CHST3	2.70025	-91.7846	3.15148	2.15e-93	1.64e-92
ENSG00000064692	SNCAIP	2.69719	-9.04259	-2.24338	5.06e-10	9.07e-10
ENSG00000175592	FOSL1	2.69354	-148.569	4.58729	2.17e-150	2.7e-149
ENSG00000277782	AC068870.2	2.6935	-15.9413	-1.6093	5.05e-17	1.14e-16
ENSG00000143882	ATP6V1C2	2.69115	-126.524	3.89602	2.88e-128	2.99e-127
ENSG00000234127	TRIM26	2.69051	-96.3996	6.15107	4.98e-98	3.98e-97
ENSG00000164430	CGAS	2.69037	-165.868	7.37259	9.5e-168	1.36e-166
ENSG00000172965	MIR4435-2HG	2.68659	-156.724	6.45604	1.43e-158	1.89e-157
ENSG00000273802	HIST1H2BG	2.6848	-57.396	1.31185	7.81e-59	4.02e-58
ENSG00000142599	RERE	2.68449	-95.9534	6.14512	1.4e-97	1.11e-96
ENSG00000171786	NHLH1	2.68372	-22.5333	-1.09955	1.08e-23	2.93e-23
ENSG00000130052	STARD8	2.68279	-132.356	5.5889	4.01e-134	4.4e-133
ENSG00000135740	SLC9A5	2.68228	-37.4207	0.225847	1.02e-38	3.8e-38
ENSG00000063660	GPC1	2.68127	-143.404	4.0774	3.29e-145	3.94e-144
ENSG00000244119	PDCL3P4	2.68084	-13.8814	-1.89071	6.16e-15	1.31e-14
ENSG00000140749	IGSF6	2.68022	-142.856	4.41752	1.17e-144	1.39e-143
ENSG00000102908	NFAT5	2.67979	-20.7572	5.76122	6.79e-22	1.75e-21
ENSG00000164850	GPER1	2.6782	-17.698	-0.964485	8.42e-19	2e-18
ENSG00000101187	SLCO4A1	2.67757	-160.631	4.97869	1.72e-162	2.34e-161
ENSG00000138772	ANXA3	2.67658	-43.6744	0.423991	5.06e-45	2.12e-44
ENSG00000232160	RAP2C-AS1	2.67651	-17.0592	-1.22865	3.73e-18	8.73e-18
ENSG00000089558	KCNH4	2.67129	-25.7255	-0.590685	6.42e-27	1.88e-26
ENSG00000118473	SGIP1	2.67	-106.742	3.17771	2.07e-108	1.81e-107
ENSG00000130522	JUND	2.66901	-93.7539	7.16626	2.26e-95	1.76e-94
ENSG00000166444	ST5	2.66895	-46.0664	0.753647	1.96e-47	8.58e-47
ENSG00000196878	LAMB3	2.66661	-110.673	3.27503	2.35e-112	2.12e-111
ENSG00000155090	KLF10	2.66334	-161.138	5.61642	5.32e-163	7.28e-162
ENSG00000129467	ADCY4	2.66312	-41.9571	0.721932	2.71e-43	1.1e-42
ENSG00000172159	FRMD3	2.66148	-94.6894	2.79013	2.6e-96	2.04e-95
ENSG00000256812	CAPNS2	2.66079	-12.7603	-1.96528	8.47e-14	1.74e-13
ENSG00000185015	CA13	2.66071	-103.21	2.78494	7.27e-105	6.16e-104
ENSG00000095970	TREM2	2.65963	-104.661	7.29135	2.54e-106	2.18e-105
ENSG00000170298	LGALS9B	2.65758	-28.0745	-0.522635	2.72e-29	8.42e-29
ENSG00000187950	OVCH1	2.65721	-16.6415	-1.14541	9.88e-18	2.28e-17
ENSG00000123094	RASSF8	2.65443	-70.396	4.14076	6.62e-72	4.02e-71
ENSG00000165935	SMCO2	2.65415	-13.5549	-1.40775	1.32e-14	2.79e-14
ENSG00000204262	COL5A2	2.65347	-51.3896	0.806843	8.64e-53	4.08e-52
ENSG00000154175	ABI3BP	2.65298	-22.7387	-0.721929	6.72e-24	1.83e-23
ENSG00000279118	AC093535.2	2.64714	-41.0126	0.0785101	2.43e-42	9.71e-42
ENSG00000166165	CKB	2.64455	-66.3534	3.8267	7.69e-68	4.43e-67
ENSG00000152689	RASGRP3	2.64356	-105.158	5.58652	8.05e-107	6.94e-106
ENSG00000287510		2.64349	-9.75393	-0.102321	9.55e-11	1.76e-10
ENSG00000064393	HIPK2	2.64312	-49.407	5.14474	8.53e-51	3.92e-50
ENSG00000181982	CCDC149	2.64207	-117.625	3.30237	2.46e-119	2.37e-118
ENSG00000110651	CD81	2.63914	-73.8414	9.06561	2.28e-75	1.44e-74
ENSG00000279861	AC073548.1	2.63091	-87.8677	2.06223	1.84e-89	1.36e-88
ENSG00000061918	GUCY1B1	2.62719	-77.5178	2.9859	4.62e-79	3.04e-78
ENSG00000204138	PHACTR4	2.62579	-99.8909	6.87766	1.56e-101	1.29e-100
ENSG00000154122	ANKH	2.6257	-141.163	3.67526	5.86e-143	6.87e-142
ENSG00000111077	TNS2	2.6246	-60.4556	1.19258	6.54e-62	3.5e-61
ENSG00000109089	CDR2L	2.62032	-82.4478	3.05956	5.15e-84	3.57e-83
ENSG00000143384	MCL1	2.61913	-157.183	10.7747	4.95e-159	6.57e-158
[truncated: 6,107 more rows]

## Sheet: Actin Up
Gene_Symbol	logFC	-LOG10(FDR)'
XIRP1	11.4227	325
MYPN	11.2033	126.733
ANKRD1	11.1508	325
CCR7	10.9651	325
ICAM1	10.8206	325
DAAM2	10.451	82.9879
CSF3	9.71911	56.2778
FRMD7	9.52723	51.3789
EDN1	9.41306	325
NRAP	9.34247	325
WIPF3	8.70471	30.5429
FGF10	8.62554	325
CXCL1	8.5482	325
SPTA1	8.30532	24.4758
ELN	8.10223	21.2073
RND2	7.89832	53.1231
STAP1	7.89463	325
PDE4B	7.46032	325
GJA1	7.29589	54.7583
MET	7.17378	295.684
SRC	7.12484	325
CCL21	7.0858	130.916
FMNL2	6.91554	325
PDGFRA	6.91293	310.161
NRP1	6.69702	325
AMOTL2	6.67627	325
KCNJ2	6.47615	325
NUAK2	6.44831	97.9454
TNF	6.27008	325
RND3	6.15516	325
ESPNL	6.13213	28.8156
ARHGAP6	5.99057	53.7242
ABLIM3	5.98242	33.602
MYO1B	5.9184	325
MARCKS	5.89389	325
LRP1	5.85678	187.592
PDGFA	5.57794	325
ERMN	5.57777	48.9208
DPYSL3	5.54916	325
MYL4	5.41213	24.4377
CCL24	5.36117	50.9131
BCL6	5.325	325
CASS4	5.14823	312.672
FMNL3	5.07529	325
PLEK	5.04218	325
SPTBN5	5.03373	181.395
APOA1	4.9949	185.732
TESK2	4.95789	325
KCNE1B	4.84984	52.944
CSF1R	4.83188	325
PALLD	4.74361	195.612
DES	4.72756	106.428
FGD6	4.6575	108.012
SCN1B	4.65133	95.9179
NCKAP1	4.47952	183.97
TNNI2	4.3326	83.2742
MYOZ1	4.31419	207.52
SDC4	4.28331	301.142
JAK2	4.13725	255.388
ESAM	4.08179	99.8561
CTNNA3	4.08001	15.8622
SLIT2	3.98073	100.895
BCAR1	3.94021	227.667
CFLAR	3.93204	217.484
SYNPO	3.86171	142.392
AQP1	3.85024	75.4659
BST2	3.78582	175.251
RGCC	3.78083	189.548
JUP	3.77966	54.3481
SORBS1	3.68473	19.9748
ABL2	3.64235	158.625
PDPN	3.63631	61.8045
SHANK3	3.62996	60.7928
EMP2	3.58416	142.627
FHDC1	3.53973	134.368
MYO1E	3.5132	158.498
MTSS1	3.5013	190.491
TF	3.49984	21.3887
FGD2	3.47264	215.764
LIMK2	3.47094	246.051
RAPGEF3	3.41328	67.4982
VIM	3.40781	210.251
SIPA1L1	3.3593	100.117
ITGB5	3.35051	235.112
S1PR2	3.33368	143.014
PRKN	3.32883	24.4114
TMOD2	3.32206	27.0272
CTTN	3.22362	175.165
TYROBP	3.19601	130.429
NEDD9	3.15725	100.06
EPS8	3.14993	174.238
RHOU	3.14143	209.579
RHOQ	3.12823	187.665
KANK1	3.11033	120.565
RALA	3.07948	207.778
RHOBTB3	3.06577	125.716
SCIN	3.0639	103.708
ARHGAP25	3.06075	186.901
FMNL1	2.99412	200.351
PTGER4	2.96848	205.022
RHOV	2.95679	63.6166
FHL3	2.9208	92.0208
MEF2A	2.87878	111.419
TMSB10	2.84761	75.8246
ARFGEF3	2.78813	37.9382
ANK2	2.78306	52.5741
AVIL	2.7711	14.6824
RHOC	2.75971	110.793
TRIP10	2.75311	162.717
FRMD3	2.66148	94.6894
PHACTR4	2.62579	99.8909
TESK1	2.55582	148.599
KCNE1	2.5516	48.6733
SYNE2	2.50164	9.44397
NEB	2.48893	29.0417
EPB41L1	2.43169	42.836
RICTOR	2.41742	63.3513
CXCL12	2.38844	10.2531
GSN	2.27965	102.09
MRAS	2.25374	124.784
SH3PXD2B	2.21679	54.142
AMOT	2.20677	27.2625
SNX9	2.17238	88.6685
MYBPC3	2.17145	23.289
ARHGEF11	2.15216	59.2137
EPB41L3	2.12589	34.1549
S100A10	2.09508	60.2991
SSH1	2.0743	51.7299
RND1	2.07209	10.8537
RASA1	2.06754	71.1955
SDCBP	2.05022	104.366
CSRP2	1.99845	20.7734
TNNT1	1.98395	39.9737
BAIAP2	1.9373	78.2485
MSRB1	1.92849	49.2908
ANXA1	1.91938	88.7729
CD47	1.89934	85.1805
GPR65	1.84216	39.6551
LPAR1	1.83445	60.0368
RAB13	1.82033	65.6016
MICALL1	1.81697	80.2231
CYFIP1	1.80052	80.2852
PRKCE	1.78942	26.9952
LIMK1	1.78494	80.3105
WHAMM	1.77588	71.4319
TLN1	1.75816	46.3499
VASP	1.75104	63.3583
NOS1AP	1.73904	23.415
TCAP	1.7007	7.56773
ARHGEF10L	1.70012	61.6105
CAMK2D	1.693	66.9485
CAPG	1.66441	44.6221
RAP2A	1.66356	6.22424
F11R	1.64065	65.2659
SRGAP2	1.63772	45.3376
AKAP13	1.63117	31.0749
IQSEC2	1.62291	28.9209
EVL	1.60984	66.7681
CXADR	1.58463	13.0522
TGFB3	1.54051	21.7411
PLEKHH2	1.51836	22.063
TNXB	1.51431	8.51518
ABI1	1.47975	56.0806
WASL	1.47278	35.6299
HCK	1.44919	44.3764
KCNQ1	1.42308	45.1417
HIP1R	1.42149	43.5659
PLEKHG2	1.36991	31.1824
CDC42BPB	1.356	28.6238
BRSK2	1.35048	4.39779
DNAJB6	1.34809	47.6681
WIPF1	1.3445	36.2282
TWF1	1.32647	41.7882
ARHGAP26	1.31542	26.4386
WASF2	1.31264	37.7948
FSCN1	1.31145	35.762
ITGB1	1.30682	28.1803
CRK	1.29942	40.6391
MYO9B	1.29393	30.7384
ATP2A1	1.27656	14.4835
PDLIM5	1.26157	32.4154
BIN3	1.25787	36.968
SUN2	1.25304	38.0888
CAPZA2	1.25239	34.5239
CDC42BPA	1.24888	17.0372
KCNE5	1.24804	4.17613
ACTR3	1.21508	39.1081
FAT1	1.1913	10.3749
RUFY3	1.18897	17.1551
CCDC88A	1.1842	10.8931
ZYX	1.174	27.3404
NCK2	1.16696	30.9524
ABR	1.12825	31.7542
WIPF2	1.12404	18.6385
SHC1	1.12263	33.2812
ITGB1BP1	1.11684	23.0622
ANG	1.11426	5.58218
PRKAR1A	1.11015	31.2213
NOTCH2	1.10596	12.7528
RHOB	1.09358	27.1227
PARVA	1.0867	20.2109
ARF1	1.08015	26.6124
KCTD13	1.07561	28.8473
FCHSD2	1.0748	18.9622
MYO6	1.06173	19.2876
ATP2C1	1.04696	21.8895
BIN1	1.04691	16.0279
EPB41L4A	1.04553	6.24183
PAM	1.01022	22.971
IQSEC1	1.00454	18.4639

## Sheet: Actin Dwn
Gene_Symbol	logFC	-LOG10(FDR)'
RNF207	-5.62664	128.073		-1
CIT	-5.60693	165.143
MYLK2	-5.24957	17.2577
ANLN	-5.06843	200.558
CTNNA2	-4.70642	45.4752
KIF23	-4.58164	239.267
MYADM	-4.57511	325
MYH10	-4.44249	74.4127
CDC42EP1	-4.25123	44.8529
STMN1	-4.02373	226.515
KCNH2	-3.96717	11.966
SYNPO2	-3.74634	155.614
PREX1	-3.71152	235.105
DIAPH3	-3.55835	113.187
ECT2	-3.45649	191.417
RACGAP1	-3.36417	223.315
TMSB15A	-3.33719	24.2335
NEDD4L	-3.05747	104.11
SYNPO2L	-2.82991	35.9278
CORO1A	-2.78498	126.568
ADRA2A	-2.72428	25.9043
ALDOA	-2.70702	37.3697
KCNE3	-2.70036	143.519
ITPKA	-2.69104	30.9166
VILL	-2.63165	95.1644
EPHA1	-2.60815	11.6471
DOCK2	-2.51979	108.317
GPM6B	-2.5089	52.6735
WASF1	-2.50008	107.107
CAPN3	-2.4991	34.9438
GPD1L	-2.4043	93.0338
FGD1	-2.15071	11.5602
ARPIN	-2.10035	28.436
HIP1	-2.04394	37.5597
CNN2	-1.97823	85.3244
PDCL3	-1.93238	66.9355
RTKN	-1.91144	29.9052
NUP155	-1.89094	70.7896
CGNL1	-1.87071	11.0051
ARHGEF17	-1.84006	39.1479
OPHN1	-1.82897	23.8644
RAC3	-1.82396	33.0818
AIF1	-1.78518	46.2193
ADD2	-1.78275	64.6737
ID1	-1.74165	36.3908
ARHGAP35	-1.7397	43.553
AMOTL1	-1.7332	31.925
FES	-1.71079	55.734
ESPN	-1.69676	26.2036
SNTA1	-1.69149	11.5485
CNN3	-1.68813	16.8853
PYCARD	-1.68451	31.5943
PDLIM1	-1.68222	53.2169
SPECC1	-1.64714	51.1631
PDLIM2	-1.62526	31.5504
PPM1E	-1.61601	25.0143
PHACTR1	-1.59149	41.8428
MYO19	-1.57776	46.4447
BST1	-1.57652	60.8283
KLHL17	-1.5572	36.0255
TRIM32	-1.54357	9.59963
MICAL1	-1.5277	59.7251
TRPM2	-1.43715	50.7969
NPHP4	-1.41808	43.3926
THSD7A	-1.38981	13.1866
FGD3	-1.38842	38.1646
PDXP	-1.38303	12.591
CLASP2	-1.37422	30.6096
TMOD4	-1.34403	6.11989
MYH14	-1.34071	26.3816
SLC9A3R1	-1.33776	37.4843
KIT	-1.32151	3.07311
SORBS3	-1.30037	34.7451
PFN2	-1.28862	2.92808
ACTR3B	-1.26402	26.4088
ADD3	-1.25234	26.0541
ADORA1	-1.24309	2.85225
EHBP1	-1.23998	17.7596
MYLK3	-1.22454	1.98599
PIP5K1A	-1.20645	24.6086
SSH2	-1.15824	15.4566
FHOD1	-1.13134	28.6993
PARVB	-1.11123	20.1466
NISCH	-1.09891	28.9402
RHOBTB1	-1.0892	16.9987
LLGL2	-1.08418	19.2315
ALKBH4	-1.07699	11.8516
NEBL	-1.07456	7.21307
COTL1	-1.06623	20.9331
PRKCI	-1.04029	20.4495
ARHGEF19	-1.03672	12.8948
CDK10	-1.02683	19.663
MLST8	-1.0041	14.7599

## Sheet: GO Actin
All GO Human Actin Proteins
WASHC2C
KRAS
HRAS
PRKCD
WHAMM
GHSR
KCTD13
SHROOM3
WIPF2
SSH1
ITGB5
CCDC88A
WASH3P
PTPN1
FLNA
KCNJ8
NF1
TNNI2
TMOD1
C15orf62
CYFIP1
MAPKAP1
IKBKB
PDLIM4
CSRP3
KCNH2
AKAP13
AIF1L
TF
MYL6
TNNT1
SCN1A
POTEKP
CAP2
CAPG
TWF1
ARHGEF5
CORO6
ARAP1
ALMS1
KCNQ1
CLDN19
MSRB1
ARPIN
FRMD5
FGD2
RFLNB
BCAR1
PHLDB2
BCL6
PDE4B
ARFGEF3
SMTN
ARHGAP18
VPS4A
GPD1L
PARVG
MYO5A
MICAL3
TSC1
CAPN10
KRT8
SUMO1
ARHGDIB
ARHGAP40
BST2
BST1
TAOK1
S1PR2
RHOJ
NOX4
EPB41L1
MYBPC2
KCNE1
ANG
EZR
GJC1
OR2A4
PACSIN2
PTK2B
GMFB
DSTN
CTTN
ATP1A1
XIRP2
CDC42EP3
KIF23
SHTN1
CIT
ABITRAM
JMY
TNNT2
TNNT3
ENAH
RHOF
PRKCE
PARVB
ARHGAP28
PFN2
ITPKA
SCN3B
SCN1B
MYH2
CXADR
HSP90B1
S100A10
PDLIM7
TNNI3
MYH11
ACTBL2
BIN3
THSD7B
ACTR3C
LLGL2
DPYSL3
TEK
DSG2
RAC2
ABR
ADD2
ADD1
ACTN2
MYO1E
AUTS2
SHANK1
PPM1E
SPTB
BCR
RALA
NEBL
SYNE2
CDC42BPG
ARFIP2
MYL1
GATA4
S1PR1
CDK10
GBA2
LPAR1
BRSK2
EPB41L5
SH3BP1
DMD
LIMK2
LIMK1
FGF7
CYTH2
CNN2
PRICKLE4
NCKAP1L
WNT11
BIN1
CDC42EP1
SRF
MINK1
CDK5
SMTNL2
NCKAP1
RHOBTB3
SFRP1
F2RL1
POF1B
NAA80
PDLIM3
EFNA5
MYH3
GSN
STMN1
TESK1
TNXB
PRKCI
FER
KLHL17
SELE
ARFGEF1
BRK1
PIP5K1A
KCNE3
PKP2
TNNC1
TMSB10
CNN1
KCNE2
TGFBR1
ARHGEF15
RUFY3
ABLIM3
WASL
ODAM
PHACTR4
TTN
GPR65
RHOC
PPARGC1B
CLRN1
PDPN
A0A1W2PNV4
TBCK
PREX1
CACNA1C
TRPM4
SGCD
MYO18A
DOCK2
ARHGEF10L
FCHSD1
GDPD2
TMEFF2
CDK5R1
JUP
CCL24
TMSB15B
TMSB15A
HAX1
ARHGEF19
MYO1C
PDLIM1
ERMN
MET
SYNPO
RND3
RHOA
GJA5
KCND3
PRKN
FHL3
RHOBTB2
SETD3
CUL3
CX3CL1
MYL6B
AP1AR
SDC4
PDCD6IP
CASQ1
EPHA1
BAIAP2L2
MDK
CNN3
SDCBP
TIGD5
ARHGEF2
SCIN
FOXJ1
ABI1
ACTG1
RHOU
KCNJ2
ALOX15
WASF1
ELMO1
TNFAIP1
NRK
FMNL3
PLEKHH2
TRPV4
CTNNA2
NRAP
ID1
SHROOM2
PLS3
LCP1
DSC2
ARPC5
CFLAR
NRP1
PLA2G1B
ALDOA
ANXA1
ITGB1BP1
KCNE1B
LRP1
NCK1
LIMCH1
ATP1A2
INPP5K
FARP2
SORBS2
FCHSD2
MICAL2
RHOBTB1
AMOTL1
ASAP3
SLIT2
MICALL2
PDGFRA
ARPC1A
CCL11
RYR2
RND1
RAC1
CORO1A
IQSEC1
OPHN1
GAS2L3
PFN3
MYOC
FHOD3
PAFAH1B1
EPB41
SPIRE2
KCNE4
TRIP10
SPIRE1
DIXDC1
MYH4
F11R
CD47
KCNJ3
KCNJ5
WHAMMP3
SERPINF2
ACTR3B
VIM
MEF2A
HCK
MOB2
WIPF3
CFL1
CATIP
KIF23
TMSB15B
WASH2P
MYL3
PLEK
RHOD
SORBS1
CCDC155
ROCK1
TMOD2
TAOK2
MYO9B
ARHGAP17
TMOD4
SNTA1
EHD2
ILK
MYO7A
FGD6
JAM3
FRMD7
TACSTD2
MRAS
CAPN9
CAV1
CAV3
HRG
PLEK2
CELSR1
PTK7
TMOD3
TESK2
TCAP
NPHP1
BBS4
PAK1
DMTN
PTGER4
PPFIA1
PDLIM2
AQP1
DIAPH2
MARCKS
TPM1
CAP1
TNNC2
JAK2
KLHL41
SPTA1
DIAPH1
SYNPO2L
ECT2
CAVIN3
ATP2C1
FGD1
ANK2
EMP2
CORO1B
KLHL1
MRTFA
ARHGAP44
BAIAP2
MKKS
SPECC1
TRPM7
VILL
RNF207
ARPC3
ARPC2
ARPC1B
SRC
CACNA1D
TRIM32
FLII
SLC9A1
DLC1
RTKN
FMNL2
PARVA
APOA1
ACTB
CRAD
TRIM27
FMN1
ABI2
ACTR2
HCLS1
ACTR3
RFLNA
FSCN2
PDGFRB
SMTNL1
CASQ2
XIRP1
MLST8
INPPL1
ALKBH4
PDGFA
ARHGEF18
INSRR
WASH4P
ABLIM2
CSF3
MYPN
ACTA1
SHANK3
WNT4
SEMA5A
IQGAP2
CAMK2D
DAAM2
RAB13
KRT19
MICALCL
PACSIN1
ADRA2A
RDX
NF2
EPB41L3
CDC42EP2
SDAD1
TMSB4Y
PDE4D
AMOT
MYH8
MYH6
ESPN
DLG1
ARHGAP35
EPS8
VASP
SPECC1L-ADORA2A
SCN2B
RAC3
COTL1
CORO2B
IQSEC3
ATP2A1
MYH10
MYH9
RAPGEF3
LMOD2
ADORA1
CORO7
RHOG
ARF1
MYOM1
SMAD3
SCN5A
EDN1
FAT1
NEDD9
TPM4
MKLN1
KCNN2
TENM1
ELN
ARF6
FMN2
TMSB4X
CDC42BPA
SNX9
STRIP1
CDC42BPB
NOTCH2
MTOR
ARHGAP25
CD2AP
BCL2
ARHGDIA
MAD2L2
WDR1
SH3KBP1
NOS1AP
SRGAP2
ITGB1
SIPA1L1
MSRB2
WASHC3
ESAM
RAP1GDS1
EHBP1
SUN2
NTRK3
GRB2
CAPN3
FHOD1
USH1C
INF2
LATS1
FLNB
AVIL
KPTN
FES
ADD3
SWAP70
WASF2
CCL27
DSP
RHOB
FRMD3
DNAJB6
RHOQ
MYL2
MYBPC3
NPHP4
CGNL1
OBSL1
HIP1R
EFS
COBL
MYO19
FMNL1
SRI
AMOTL2
NISCH
BAG4
RAP2A
PLS1
PDLIM5
TAC1
DBNL
GHRL
ABRACL
SHROOM4
LMOD3
CDC42EP4
CORO1C
FZD10
PYCARD
MYOZ1
URS00004C9052_9606
URS00002C11C3_9606
URS000039ED8D_9606
URS0000527F89_9606
URS00005C2A6D_9606
URS00001C770D_9606
URS00001DC04F_9606
URS0000574A2C_9606
URS000040780F_9606
URS00005FDE70_9606
SMIM22
CLASP1
CCL21
AIF1
MYH14
MICALL1
EHBP1L1
SPTAN1
NEDD4L
CXCL1
VIL1
ARHGEF11
MYH7
SEMA3E
SPTBN2
WASH6P
ARHGEF10
KANK1
MYL4
ACTN1
CACNB2
ARHGEF17
MTPN
PLN
TNF
SAMD14
CDC42EP5
WASHC1
PALLD
LLGL1
ANKRD1
GRHL3
PROX1
MICAL1
TPM3
ZYX
C15orf38-AP3S2
CSRP1
ESPNL
FGF12
SH3PXD2B
SLC9A3R1
ACTC1
SHROOM1
CLDN3
GPM6B
PDPK1
SMAD4
GAB1
FGF10
KANK4
PPP1R9B
BARGIN
STAP1
SPECC1L
CRK
ROCK2
LDB3
CAPZB
CAPZA2
abeta-42-oligomer_human
escrt-iii_human
flna_human-1
SPTBN4
DES
TNIK
DAPK3
CCN2
ANTXR1
BCAS3
PHPT1
NTF3
OBSCN
BMP10
TNNI1
FGD4
PIP5K1C
C9orf72
LURAP1
FHDC1
PHACTR1
SIGLEC15
ANLN
FSCN3
PFN1
ARHGAP6
ICAM1
CCL26
MYLK2
CFL2
IQSEC2
CSF1R
CSRP2
WAS
NUP155
NEB
TLN1
CTNNA3
INA
BAIAP2L1
U3KQV3
EVL
DAAM1
TGFB3
FAM171A1
PRKAR1A
DTNBP1
PFN4
LIMA1
GJA1
WIPF1
RICTOR
MYOM3
CCR7
CLASP2
MYBPC1
CARMIL2
MYOZ2
PAK3
ARPC4
NPHS2
MYO6
MTSS1
TWF2
KCNA5
VANGL2
PPP1R9A
PAWR
KIRREL1
TYROBP
MEF2C
PIK3R1
EPB41L4B
MYOM2
FSCN1
CACNA2D1
DBN1
PDCL3
ATXN3
PPM1F
EPB41L2
CACNA1G
TRIOBP
SORBS3
NPHS1
CDC42
MYADM
FRMPD4
THSD7A
WASF3
DIAPH3
FNBP1L
PLEKHG2
TPM2
FRMD6
SPTBN5
ARPC5L
PICK1
EPHA5
ACTN3
LMOD1
FGD5
SSH2
ARRB1
MYO1B
NKX2-5
PXN
TTC17
CALR
ACTN4
CAPZA1
KCNE5
FAM107A
SIX4
MAGEL2
ABL1
PDXP
ABL2
RACGAP1
FGD3
SHC1
CAPZA3
GMFG
EPHA3
ARHGAP26
RHOV
RND2
RGCC
ACTL8
CASS4
Q9H521
SPTBN1
SYNPO2
CARMIL1
PAM
RGS4
MYLK3
KIT
NCK2
NUAK2
STC1
RASA1
PGM5
HIP1
KANK3
CXCL12
TRPM2
ARHGAP12
EPB41L4A
SCN4B
PRKG1
